# Supplementary material for: Multi-Omics Insights into the Impact of MDH2 on Breast Cancer Progression: A Promising Druggable Target
Source: Oncol Res. 2025 Oct 22;33(11):3557–82. doi: 10.32604/or.2025.068119 (PMC12573209; doi:10.32604/or.2025.068119)
Supplement: Supplementary file 1 [file OncolRes-33-68119-s001.xlsx]

## Sheet: Up-regulated DEGs
Supplementary File 1: List of 282 Differentially Expressed Genes Identified by Transcriptomics (Up-regulated DEGs)
id	baseMean	baseMean_vector(A)	baseMean_MDH2_OE(B)	foldChange(B/A)	log2FoldChange	pval	padj	Chromosome	Start Site	End Site	Direction	Length	Name	GO	KEGG	EC	eggNOG Class	eggNOG	Description	Entrez_geneID	UniProtAC	BP	CC	MF	Pathway
ENSG00000146701	16778.1	2747.86	30808.4	11.2118	3.48694	0	0	7	76048051	76067508	+	3641	MDH2	GO:0003824;GO:0003824;GO:0005739;GO:0005975;GO:0005975;GO:0006099;GO:0006099;GO:0006099;GO:0006108;GO:0006108;GO:0016491;GO:0016491;GO:0016491;GO:0016615;GO:0016615;GO:0016615;GO:0016616;GO:0016616;GO:0030060;GO:0030060;GO:0030060;GO:0030060;GO:0003723;GO:0003824;GO:0003824;GO:0005634;GO:0005737;GO:0005739;GO:0005739;GO:0005739;GO:0005739;GO:0005759;GO:0005759;GO:0005759;GO:0005975;GO:0005975;GO:…	K00026	-	-	-	malate dehydrogenase 2 [Source:HGNCFT Symbol;Acc:HGNC:6971]	4191	-	GO:0005975//carbohydrate metabolic process;GO:0005975//carbohydrate metabolic process;GO:0006099//tricarboxylic acid cycle;GO:0006099//tricarboxylic acid cycle;GO:0006099//tricarboxylic acid cycle;GO:0006108//malate metabolic process;GO:0006108//malate metabolic process;GO:0005975//carbohydrate metabolic process;GO:0005975//carbohydrate metabolic process;GO:0006099//tricarboxylic acid cycle;GO:00…	GO:0005739//mitochondrion;GO:0005634//nucleus;GO:0005737//cytoplasm;GO:0005739//mitochondrion;GO:0005739//mitochondrion;GO:0005739//mitochondrion;GO:0005739//mitochondrion;GO:0005759//mitochondrial matrix;GO:0005759//mitochondrial matrix;GO:0005759//mitochondrial matrix;GO:0016020//membrane;GO:0070062//extracellular exosome;GO:0005634//nucleus;GO:0005737//cytoplasm;GO:0005739//mitochondrion;GO:00…	GO:0003824//catalytic activity;GO:0003824//catalytic activity;GO:0016491//oxidoreductase activity;GO:0016491//oxidoreductase activity;GO:0016491//oxidoreductase activity;GO:0016615//malate dehydrogenase activity;GO:0016615//malate dehydrogenase activity;GO:0016615//malate dehydrogenase activity;GO:0016616//oxidoreductase activity, acting on the CH-OH group of donors, NAD or NADP as acceptor;GO:00…	ko00630(Glyoxylate and dicarboxylate metabolism);ko00620(Pyruvate metabolism);ko00270(Cysteine and methionine metabolism);ko00020(Citrate cycle (TCA cycle))
ENSG00000123496	51.7451	16.501	86.9893	5.27178	2.39829	1.18868e-15	1.79091e-13	X	115003975	115019977	-	1626	IL13RA2	GO:0004896;GO:0004896;GO:0004896;GO:0004896;GO:0005515;GO:0005515;GO:0005576;GO:0005615;GO:0009897;GO:0016020;GO:0016020;GO:0016020;GO:0016021;GO:0019221;GO:0019955;GO:0043235;GO:0002638;GO:0004896;GO:0004896;GO:0004896;GO:0004896;GO:0005515;GO:0005515;GO:0005576;GO:0005615;GO:0009897;GO:0016020;GO:0016020;GO:0016020;GO:0016021;GO:0016064;GO:0019221;GO:0019955;GO:0043235;GO:0043305;	K05077	-	T	veNOG08268	interleukin 13 receptor subunit alpha 2 [Source:HGNCFT Symbol;Acc:HGNC:5975]	3598	Q14627	GO:0019221//cytokine-mediated signaling pathway;GO:0002638//negative regulation of immunoglobulin production;GO:0016064//immunoglobulin mediated immune response;GO:0019221//cytokine-mediated signaling pathway;GO:0043305//negative regulation of mast cell degranulation;	GO:0005576//extracellular region;GO:0005615//extracellular space;GO:0009897//external side of plasma membrane;GO:0016020//membrane;GO:0016020//membrane;GO:0016020//membrane;GO:0016021//integral component of membrane;GO:0043235//receptor complex;GO:0005576//extracellular region;GO:0005615//extracellular space;GO:0009897//external side of plasma membrane;GO:0016020//membrane;GO:0016020//membrane;GO…	GO:0004896//cytokine receptor activity;GO:0004896//cytokine receptor activity;GO:0004896//cytokine receptor activity;GO:0004896//cytokine receptor activity;GO:0005515//protein binding;GO:0005515//protein binding;GO:0019955//cytokine binding;GO:0004896//cytokine receptor activity;GO:0004896//cytokine receptor activity;GO:0004896//cytokine receptor activity;GO:0004896//cytokine receptor activity;GO…	ko04630(JAK-STAT signaling pathway);ko04060(Cytokine-cytokine receptor interaction)
ENSG00000149968	163.493	96.473	230.513	2.3894	1.25665	3.27902e-15	4.44211e-13	11	102835801	102843609	-	1854	MMP3	GO:0004175;GO:0004222;GO:0004222;GO:0004222;GO:0004222;GO:0004222;GO:0004222;GO:0004252;GO:0005515;GO:0005515;GO:0005576;GO:0005576;GO:0005615;GO:0006508;GO:0006508;GO:0006508;GO:0006508;GO:0006508;GO:0008233;GO:0008237;GO:0008237;GO:0008237;GO:0008270;GO:0008270;GO:0010727;GO:0016787;GO:0022617;GO:0030198;GO:0030574;GO:0030574;GO:0030574;GO:0031012;GO:0031012;GO:0031334;GO:0046872;GO:0071492;GO:…	K01394	-	O	opiNOG24955;veNOG02880	matrix metallopeptidase 3 [Source:HGNCFT Symbol;Acc:HGNC:7173]	4314	P08254	GO:0006508//proteolysis;GO:0006508//proteolysis;GO:0006508//proteolysis;GO:0006508//proteolysis;GO:0006508//proteolysis;GO:0010727//negative regulation of hydrogen peroxide metabolic process;GO:0022617//extracellular matrix disassembly;GO:0030198//extracellular matrix organization;GO:0030574//collagen catabolic process;GO:0030574//collagen catabolic process;GO:0030574//collagen catabolic process;…	GO:0005576//extracellular region;GO:0005576//extracellular region;GO:0005615//extracellular space;GO:0031012//extracellular matrix;GO:0031012//extracellular matrix;	GO:0004175//endopeptidase activity;GO:0004222//metalloendopeptidase activity;GO:0004222//metalloendopeptidase activity;GO:0004222//metalloendopeptidase activity;GO:0004222//metalloendopeptidase activity;GO:0004222//metalloendopeptidase activity;GO:0004222//metalloendopeptidase activity;GO:0004252//serine-type endopeptidase activity;GO:0005515//protein binding;GO:0005515//protein binding;GO:000823…	ko05417(Lipid and atherosclerosis);ko05323(Rheumatoid arthritis);ko05215(Prostate cancer);ko05202(Transcriptional misregulation in cancer);ko05171(Coronavirus disease - COVID-19);ko04668(TNF signaling pathway);ko04657(IL-17 signaling pathway)
ENSG00000188910	48.4561	15.1095	81.8027	5.41398	2.43669	4.28968e-15	5.62227e-13	1	34781214	34786369	+	2362	GJB3	GO:0001701;GO:0001890;GO:0005243;GO:0005243;GO:0005515;GO:0005737;GO:0005886;GO:0005911;GO:0005921;GO:0005921;GO:0005921;GO:0005922;GO:0005922;GO:0005922;GO:0007154;GO:0007154;GO:0007267;GO:0007283;GO:0016020;GO:0016021;GO:0030054;GO:0030054;GO:0043231;GO:0043588;GO:0055085;GO:0071300;GO:0005243;GO:0005243;GO:0005515;GO:0005886;GO:0005921;GO:0005922;GO:0005922;GO:0005922;GO:0007154;GO:0007154;GO:…	K07622	-	T	veNOG00541	gap junction protein beta 3 [Source:HGNCFT Symbol;Acc:HGNC:4285]	2707	O75712	GO:0001701//in utero embryonic development;GO:0001890//placenta development;GO:0007154//cell communication;GO:0007154//cell communication;GO:0007267//cell-cell signaling;GO:0007283//spermatogenesis;GO:0043588//skin development;GO:0055085//transmembrane transport;GO:0071300//cellular response to retinoic acid;GO:0007154//cell communication;GO:0007154//cell communication;GO:0007267//cell-cell signa…	GO:0005737//cytoplasm;GO:0005886//plasma membrane;GO:0005911//cell-cell junction;GO:0005921//gap junction;GO:0005921//gap junction;GO:0005921//gap junction;GO:0005922//connexin complex;GO:0005922//connexin complex;GO:0005922//connexin complex;GO:0016020//membrane;GO:0016021//integral component of membrane;GO:0030054//cell junction;GO:0030054//cell junction;GO:0043231//intracellular membrane-bound…	GO:0005243//gap junction channel activity;GO:0005243//gap junction channel activity;GO:0005515//protein binding;GO:0005243//gap junction channel activity;GO:0005243//gap junction channel activity;GO:0005515//protein binding;	-
ENSG00000019186	186.709	118.268	255.151	2.1574	1.10929	8.25961e-14	9.37698e-12	20	54153446	54173986	-	3988	CYP24A1	GO:0001649;GO:0004497;GO:0004497;GO:0004497;GO:0005506;GO:0005506;GO:0005654;GO:0005739;GO:0005739;GO:0005743;GO:0006766;GO:0008403;GO:0008403;GO:0008403;GO:0008403;GO:0010430;GO:0016491;GO:0016705;GO:0016705;GO:0020037;GO:0020037;GO:0020037;GO:0030342;GO:0030342;GO:0030342;GO:0030342;GO:0033280;GO:0033280;GO:0042359;GO:0042359;GO:0042359;GO:0042369;GO:0042369;GO:0042369;GO:0042369;GO:0046872;GO:…	K07436	EC:1.14.15.16	Q	veNOG12318	cytochrome P450 family 24 subfamily A member 1FT [Source:HGNC Symbol;Acc:HGNC:2602]	1591	Q07973	GO:0001649//osteoblast differentiation;GO:0006766//vitamin metabolic process;GO:0010430//fatty acid omega-oxidation;GO:0033280//response to vitamin D;GO:0033280//response to vitamin D;GO:0042359//vitamin D metabolic process;GO:0042359//vitamin D metabolic process;GO:0042359//vitamin D metabolic process;GO:0042369//vitamin D catabolic process;GO:0042369//vitamin D catabolic process;GO:0042369//vit…	GO:0005654//nucleoplasm;GO:0005739//mitochondrion;GO:0005739//mitochondrion;GO:0005743//mitochondrial inner membrane;GO:0005654//nucleoplasm;GO:0005739//mitochondrion;GO:0005739//mitochondrion;GO:0005743//mitochondrial inner membrane;GO:0005654//nucleoplasm;GO:0005739//mitochondrion;GO:0005739//mitochondrion;GO:0005743//mitochondrial inner membrane;	GO:0004497//monooxygenase activity;GO:0004497//monooxygenase activity;GO:0004497//monooxygenase activity;GO:0005506//iron ion binding;GO:0005506//iron ion binding;GO:0008403//25-hydroxycholecalciferol-24-hydroxylase activity;GO:0008403//25-hydroxycholecalciferol-24-hydroxylase activity;GO:0008403//25-hydroxycholecalciferol-24-hydroxylase activity;GO:0008403//25-hydroxycholecalciferol-24-hydroxyla…	ko05206(MicroRNAs in cancer);ko04928(Parathyroid hormone synthesis, secretion and action);ko00100(Steroid biosynthesis)
ENSG00000095303	182.948	119.156	246.74	2.07073	1.05014	2.37156e-12	2.05548e-10	9	122370530	122395703	+	5784	PTGS1	GO:0001516;GO:0001516;GO:0001516;GO:0004601;GO:0004601;GO:0004601;GO:0004666;GO:0004666;GO:0004666;GO:0004666;GO:0006954;GO:0006954;GO:0006979;GO:0006979;GO:0008217;GO:0008217;GO:0016491;GO:0019371;GO:0019371;GO:0020037;GO:0020037;GO:0046872;GO:0098869;GO:0001516;GO:0001516;GO:0001516;GO:0004601;GO:0004601;GO:0004601;GO:0004666;GO:0004666;GO:0004666;GO:0004666;GO:0004666;GO:0005515;GO:0005737;GO:…	K00509	-	HR	homNOG13013;veNOG11440	prostaglandin-endoperoxide synthase 1 [Source:HGNCFT Symbol;Acc:HGNC:9604]	5742	P23219	GO:0001516//prostaglandin biosynthetic process;GO:0001516//prostaglandin biosynthetic process;GO:0001516//prostaglandin biosynthetic process;GO:0006954//inflammatory response;GO:0006954//inflammatory response;GO:0006979//response to oxidative stress;GO:0006979//response to oxidative stress;GO:0008217//regulation of blood pressure;GO:0008217//regulation of blood pressure;GO:0019371//cyclooxygenase…	GO:0005737//cytoplasm;GO:0005737//cytoplasm;GO:0005783//endoplasmic reticulum;GO:0005789//endoplasmic reticulum membrane;GO:0005789//endoplasmic reticulum membrane;GO:0005794//Golgi apparatus;GO:0016020//membrane;GO:0043231//intracellular membrane-bounded organelle;GO:0043231//intracellular membrane-bounded organelle;GO:0070062//extracellular exosome;GO:0001750//photoreceptor outer segment;GO:000…	GO:0004601//peroxidase activity;GO:0004601//peroxidase activity;GO:0004601//peroxidase activity;GO:0004666//prostaglandin-endoperoxide synthase activity;GO:0004666//prostaglandin-endoperoxide synthase activity;GO:0004666//prostaglandin-endoperoxide synthase activity;GO:0004666//prostaglandin-endoperoxide synthase activity;GO:0016491//oxidoreductase activity;GO:0020037//heme binding;GO:0020037//he…	ko04923(Regulation of lipolysis in adipocytes);ko04726(Serotonergic synapse);ko04611(Platelet activation);ko00590(Arachidonic acid metabolism)
ENSG00000154330	40.3324	13.1166	67.5482	5.14984	2.36453	3.13456e-12	2.65959e-10	9	68328308	68531061	+	7714	PGM5	GO:0000287;GO:0000287;GO:0001725;GO:0005198;GO:0005737;GO:0005829;GO:0005856;GO:0005912;GO:0005912;GO:0005912;GO:0005914;GO:0005925;GO:0005975;GO:0005975;GO:0005975;GO:0005975;GO:0006006;GO:0007155;GO:0009898;GO:0014704;GO:0014706;GO:0016010;GO:0016868;GO:0016868;GO:0030054;GO:0030055;GO:0030239;GO:0042383;GO:0042383;GO:0043034;GO:0046872;GO:0071704;GO:0000287;GO:0000287;GO:0001725;GO:0005198;GO:…	K15636	-	G	COG0033;veNOG12675	phosphoglucomutase 5 [Source:HGNCFT Symbol;Acc:HGNC:8908]	5239	Q15124	GO:0005975//carbohydrate metabolic process;GO:0005975//carbohydrate metabolic process;GO:0005975//carbohydrate metabolic process;GO:0005975//carbohydrate metabolic process;GO:0006006//glucose metabolic process;GO:0007155//cell adhesion;GO:0014706//striated muscle tissue development;GO:0030239//myofibril assembly;GO:0071704//organic substance metabolic process;GO:0005975//carbohydrate metabolic pr…	GO:0001725//stress fiber;GO:0005737//cytoplasm;GO:0005829//cytosol;GO:0005856//cytoskeleton;GO:0005912//adherens junction;GO:0005912//adherens junction;GO:0005912//adherens junction;GO:0005914//spot adherens junction;GO:0005925//focal adhesion;GO:0009898//cytoplasmic side of plasma membrane;GO:0014704//intercalated disc;GO:0016010//dystrophin-associated glycoprotein complex;GO:0030054//cell junct…	GO:0000287//magnesium ion binding;GO:0000287//magnesium ion binding;GO:0005198//structural molecule activity;GO:0016868//intramolecular transferase activity, phosphotransferases;GO:0016868//intramolecular transferase activity, phosphotransferases;GO:0046872//metal ion binding;GO:0000287//magnesium ion binding;GO:0000287//magnesium ion binding;GO:0005198//structural molecule activity;GO:0016868//i…	-
ENSG00000117069	66.9256	32.0358	101.815	3.17817	1.6682	2.68445e-11	1.98514e-09	1	76867480	77067546	+	6059	ST6GALNAC5	GO:0000139;GO:0000139;GO:0001574;GO:0001665;GO:0001665;GO:0001665;GO:0005794;GO:0006486;GO:0006486;GO:0006688;GO:0008373;GO:0008373;GO:0008373;GO:0009311;GO:0009312;GO:0016020;GO:0016021;GO:0016740;GO:0016757;GO:0097503;GO:0005794;GO:0006486;GO:0008373;GO:0016020;GO:0016021;GO:0016757;GO:0097503;	K03375	-	G	veNOG02147	ST6 N-acetylgalactosaminide alpha-2,6-FT sialyltransferase 5 [Source:HGNC Symbol;Acc:HGNC:19342]	81849	Q9BVH7	GO:0001574//ganglioside biosynthetic process;GO:0006486//protein glycosylation;GO:0006486//protein glycosylation;GO:0006688//glycosphingolipid biosynthetic process;GO:0009311//oligosaccharide metabolic process;GO:0009312//oligosaccharide biosynthetic process;GO:0097503//sialylation;GO:0006486//protein glycosylation;GO:0097503//sialylation;	GO:0000139//Golgi membrane;GO:0000139//Golgi membrane;GO:0005794//Golgi apparatus;GO:0016020//membrane;GO:0016021//integral component of membrane;GO:0005794//Golgi apparatus;GO:0016020//membrane;GO:0016021//integral component of membrane;	GO:0001665//alpha-N-acetylgalactosaminide alpha-2,6-sialyltransferase activity;GO:0001665//alpha-N-acetylgalactosaminide alpha-2,6-sialyltransferase activity;GO:0001665//alpha-N-acetylgalactosaminide alpha-2,6-sialyltransferase activity;GO:0008373//sialyltransferase activity;GO:0008373//sialyltransferase activity;GO:0008373//sialyltransferase activity;GO:0016740//transferase activity;GO:0016757//…	ko00604(Glycosphingolipid biosynthesis - ganglio series)
ENSG00000169994	100.281	57.5518	143.009	2.48488	1.31318	8.79909e-11	5.98523e-09	2	127535683	127637729	+	8910	MYO7B	GO:0000146;GO:0000166;GO:0003774;GO:0003774;GO:0003779;GO:0005515;GO:0005515;GO:0005515;GO:0005524;GO:0005524;GO:0005524;GO:0005737;GO:0005737;GO:0005856;GO:0005856;GO:0005856;GO:0005902;GO:0005902;GO:0005902;GO:0005903;GO:0005903;GO:0007015;GO:0007423;GO:0007605;GO:0015629;GO:0016459;GO:0016459;GO:0016459;GO:0030050;GO:0030154;GO:0031982;GO:0042995;GO:0051015;GO:0090651;GO:0090651;GO:1904970;GO:…	K21868	-	Z	veNOG00653	myosin VIIB [Source:HGNC Symbol;Acc:HGNC:7607]	4648	Q6PIF6	GO:0007015//actin filament organization;GO:0007423//sensory organ development;GO:0007605//sensory perception of sound;GO:0030050//vesicle transport along actin filament;GO:0030154//cell differentiation;GO:1904970//brush border assembly;GO:0007015//actin filament organization;GO:0007423//sensory organ development;GO:0007605//sensory perception of sound;GO:0030050//vesicle transport along actin fil…	GO:0005737//cytoplasm;GO:0005737//cytoplasm;GO:0005856//cytoskeleton;GO:0005856//cytoskeleton;GO:0005856//cytoskeleton;GO:0005902//microvillus;GO:0005902//microvillus;GO:0005902//microvillus;GO:0005903//brush border;GO:0005903//brush border;GO:0015629//actin cytoskeleton;GO:0016459//myosin complex;GO:0016459//myosin complex;GO:0016459//myosin complex;GO:0031982//vesicle;GO:0042995//cell projectio…	GO:0000146//microfilament motor activity;GO:0000166//nucleotide binding;GO:0003774//cytoskeletal motor activity;GO:0003774//cytoskeletal motor activity;GO:0003779//actin binding;GO:0005515//protein binding;GO:0005515//protein binding;GO:0005515//protein binding;GO:0005524//ATP binding;GO:0005524//ATP binding;GO:0005524//ATP binding;GO:0051015//actin filament binding;GO:0000146//microfilament moto…	-
ENSG00000176658	65.8389	34.5384	97.1394	2.81251	1.49186	2.74626e-09	1.42355e-07	17	32492522	32877177	-	8188	MYO1D	GO:0000146;GO:0000146;GO:0000166;GO:0003774;GO:0003774;GO:0003779;GO:0005515;GO:0005516;GO:0005524;GO:0005524;GO:0005524;GO:0005737;GO:0005737;GO:0005768;GO:0005769;GO:0005790;GO:0005829;GO:0005886;GO:0005902;GO:0005903;GO:0005903;GO:0005938;GO:0007015;GO:0015031;GO:0015629;GO:0016323;GO:0016459;GO:0016459;GO:0016459;GO:0019904;GO:0030050;GO:0030424;GO:0030424;GO:0030425;GO:0030673;GO:0031410;GO:…	K10356	-	Z	veNOG02981	myosin ID [Source:HGNC Symbol;Acc:HGNC:7598]	4642	O94832	GO:0007015//actin filament organization;GO:0015031//protein transport;GO:0030050//vesicle transport along actin filament;GO:0051641//cellular localization;GO:0051641//cellular localization;GO:0061502//early endosome to recycling endosome transport;	GO:0005737//cytoplasm;GO:0005737//cytoplasm;GO:0005768//endosome;GO:0005769//early endosome;GO:0005790//smooth endoplasmic reticulum;GO:0005829//cytosol;GO:0005886//plasma membrane;GO:0005902//microvillus;GO:0005903//brush border;GO:0005903//brush border;GO:0005938//cell cortex;GO:0015629//actin cytoskeleton;GO:0016323//basolateral plasma membrane;GO:0016459//myosin complex;GO:0016459//myosin com…	GO:0000146//microfilament motor activity;GO:0000146//microfilament motor activity;GO:0000166//nucleotide binding;GO:0003774//cytoskeletal motor activity;GO:0003774//cytoskeletal motor activity;GO:0003779//actin binding;GO:0005515//protein binding;GO:0005516//calmodulin binding;GO:0005524//ATP binding;GO:0005524//ATP binding;GO:0005524//ATP binding;GO:0019904//protein domain specific binding;GO:00…	ko05130(Pathogenic Escherichia coli infection)
ENSG00000080854	50.1049	24.3884	75.8215	3.10891	1.63641	1.56188e-08	6.78679e-07	11	133896438	133956968	-	17862	IGSF9B	GO:0005515;GO:0005886;GO:0007155;GO:0007399;GO:0014069;GO:0016020;GO:0016021;GO:0030054;GO:0043005;GO:0045202;GO:0045211;GO:0098982;GO:0099629;GO:0005515;GO:0005886;GO:0007155;GO:0007399;GO:0014069;GO:0016020;GO:0016021;GO:0030054;GO:0043005;GO:0045202;GO:0045211;	K22656	-	T	veNOG02545	immunoglobulin superfamily member 9B [Source:HGNCFT Symbol;Acc:HGNC:32326]	22997	Q9UPX0	GO:0007155//cell adhesion;GO:0007399//nervous system development;GO:0007155//cell adhesion;GO:0007399//nervous system development;	GO:0005886//plasma membrane;GO:0014069//postsynaptic density;GO:0016020//membrane;GO:0016021//integral component of membrane;GO:0030054//cell junction;GO:0043005//neuron projection;GO:0045202//synapse;GO:0045211//postsynaptic membrane;GO:0098982//GABA-ergic synapse;GO:0099629//postsynaptic specialization of symmetric synapse;GO:0005886//plasma membrane;GO:0014069//postsynaptic density;GO:0016020/…	GO:0005515//protein binding;GO:0005515//protein binding;	-
ENSG00000140030	11.0034	1.02514	20.9816	20.4671	4.35523	8.82821e-08	3.23445e-06	14	88005135	88014811	+	4511	GPR65	GO:0004930;GO:0004930;GO:0004930;GO:0004930;GO:0004930;GO:0005886;GO:0005886;GO:0005886;GO:0005887;GO:0005887;GO:0006915;GO:0006915;GO:0006955;GO:0007165;GO:0007186;GO:0007186;GO:0007186;GO:0007186;GO:0007189;GO:0007275;GO:0010447;GO:0016020;GO:0016021;GO:0016021;GO:0016021;GO:0031532;GO:0035025;GO:0051482;GO:0051496;GO:0090630;	K08416	-	T	veNOG02033	G protein-coupled receptor 65 [Source:HGNCFT Symbol;Acc:HGNC:4517]	8477	Q8IYL9	GO:0006915//apoptotic process;GO:0006915//apoptotic process;GO:0006955//immune response;GO:0007165//signal transduction;GO:0007186//G protein-coupled receptor signaling pathway;GO:0007186//G protein-coupled receptor signaling pathway;GO:0007186//G protein-coupled receptor signaling pathway;GO:0007186//G protein-coupled receptor signaling pathway;GO:0007189//adenylate cyclase-activating G protein-…	GO:0005886//plasma membrane;GO:0005886//plasma membrane;GO:0005886//plasma membrane;GO:0005887//integral component of plasma membrane;GO:0005887//integral component of plasma membrane;GO:0016020//membrane;GO:0016021//integral component of membrane;GO:0016021//integral component of membrane;GO:0016021//integral component of membrane;	GO:0004930//G protein-coupled receptor activity;GO:0004930//G protein-coupled receptor activity;GO:0004930//G protein-coupled receptor activity;GO:0004930//G protein-coupled receptor activity;GO:0004930//G protein-coupled receptor activity;	-
ENSG00000152377	91.0289	57.6877	124.37	2.15592	1.1083	1.17071e-07	4.14792e-06	5	136975298	137598379	-	6200	SPOCK1	GO:0001558;GO:0001764;GO:0004867;GO:0004869;GO:0005509;GO:0005509;GO:0005509;GO:0005515;GO:0005515;GO:0005576;GO:0005615;GO:0005737;GO:0007155;GO:0007399;GO:0008191;GO:0010812;GO:0010951;GO:0010977;GO:0014069;GO:0016528;GO:0021953;GO:0022008;GO:0031594;GO:0033268;GO:0005515;GO:0005509;GO:0005509;GO:0005515;GO:0005576;	K08136	-	R	veNOG03531	SPARC (osteonectin), cwcv and kazal like domainsFT proteoglycan 1 [Source:HGNC Symbol;Acc:HGNC:11251]	6695	Q08629	GO:0001558//regulation of cell growth;GO:0001764//neuron migration;GO:0007155//cell adhesion;GO:0007399//nervous system development;GO:0010812//negative regulation of cell-substrate adhesion;GO:0010951//negative regulation of endopeptidase activity;GO:0010977//negative regulation of neuron projection development;GO:0021953//central nervous system neuron differentiation;GO:0022008//neurogenesis;	GO:0005576//extracellular region;GO:0005615//extracellular space;GO:0005737//cytoplasm;GO:0014069//postsynaptic density;GO:0016528//sarcoplasm;GO:0031594//neuromuscular junction;GO:0033268//node of Ranvier;GO:0005576//extracellular region;	GO:0004867//serine-type endopeptidase inhibitor activity;GO:0004869//cysteine-type endopeptidase inhibitor activity;GO:0005509//calcium ion binding;GO:0005509//calcium ion binding;GO:0005509//calcium ion binding;GO:0005515//protein binding;GO:0005515//protein binding;GO:0008191//metalloendopeptidase inhibitor activity;GO:0005515//protein binding;GO:0005509//calcium ion binding;GO:0005509//calcium…	-
ENSG00000137727	53.2556	30.9911	75.5202	2.43684	1.28501	3.0057e-06	7.17851e-05	11	110577042	110713189	-	7139	ARHGAP20	GO:0005096;GO:0005096;GO:0005096;GO:0005829;GO:0007165;GO:0007165;GO:0050790;GO:0051056;GO:0007165;GO:0007165;GO:0005096;GO:0005096;GO:0005096;GO:0005829;GO:0007165;GO:0007165;GO:0050790;GO:0051056;GO:0005096;GO:0005096;GO:0005096;GO:0005829;GO:0007165;GO:0007165;GO:0050790;GO:0051056;GO:0005096;GO:0005096;GO:0005096;GO:0005829;GO:0007165;GO:0007165;GO:0050790;GO:0051056;GO:0005096;GO:0005096;GO:…	K20641	-	T	veNOG07876	Rho GTPase activating protein 20 [Source:HGNCFT Symbol;Acc:HGNC:18357]	57569	Q9P2F6	GO:0007165//signal transduction;GO:0007165//signal transduction;GO:0050790//regulation of catalytic activity;GO:0051056//regulation of small GTPase mediated signal transduction;GO:0007165//signal transduction;GO:0007165//signal transduction;GO:0007165//signal transduction;GO:0007165//signal transduction;GO:0050790//regulation of catalytic activity;GO:0051056//regulation of small GTPase mediated s…	GO:0005829//cytosol;GO:0005829//cytosol;GO:0005829//cytosol;GO:0005829//cytosol;GO:0005829//cytosol;	GO:0005096//GTPase activator activity;GO:0005096//GTPase activator activity;GO:0005096//GTPase activator activity;GO:0005096//GTPase activator activity;GO:0005096//GTPase activator activity;GO:0005096//GTPase activator activity;GO:0005096//GTPase activator activity;GO:0005096//GTPase activator activity;GO:0005096//GTPase activator activity;GO:0005096//GTPase activator activity;GO:0005096//GTPase …	-
ENSG00000141968	18.8743	7.1761	30.5724	4.26032	2.09096	1.948e-05	0.000372082	19	6772708	6857366	+	4311	VAV1	GO:0005085;GO:0005085;GO:0005085;GO:0005515;GO:0007166;GO:0007264;GO:0007264;GO:0035556;GO:0035556;GO:0043065;GO:0046872;GO:0050790;GO:0051056;GO:0001784;GO:0005085;GO:0005085;GO:0005085;GO:0005085;GO:0005085;GO:0005515;GO:0005515;GO:0005515;GO:0005829;GO:0005886;GO:0005911;GO:0006909;GO:0006955;GO:0007186;GO:0007229;GO:0007264;GO:0007264;GO:0008361;GO:0030168;GO:0030217;GO:0030593;GO:0031295;GO:…	K05730	-	T	opiNOG03800;veNOG11833	vav guanine nucleotide exchange factor 1FT [Source:HGNC Symbol;Acc:HGNC:12657]	7409	P15498	GO:0007166//cell surface receptor signaling pathway;GO:0007264//small GTPase mediated signal transduction;GO:0007264//small GTPase mediated signal transduction;GO:0035556//intracellular signal transduction;GO:0035556//intracellular signal transduction;GO:0043065//positive regulation of apoptotic process;GO:0050790//regulation of catalytic activity;GO:0051056//regulation of small GTPase mediated s…	GO:0005829//cytosol;GO:0005886//plasma membrane;GO:0005911//cell-cell junction;GO:0005829//cytosol;GO:0005886//plasma membrane;	GO:0005085//guanyl-nucleotide exchange factor activity;GO:0005085//guanyl-nucleotide exchange factor activity;GO:0005085//guanyl-nucleotide exchange factor activity;GO:0005515//protein binding;GO:0046872//metal ion binding;GO:0001784//phosphotyrosine residue binding;GO:0005085//guanyl-nucleotide exchange factor activity;GO:0005085//guanyl-nucleotide exchange factor activity;GO:0005085//guanyl-nuc…	ko05417(Lipid and atherosclerosis);ko05205(Proteoglycans in cancer);ko05135(Yersinia infection);ko04810(Regulation of actin cytoskeleton);ko04670(Leukocyte transendothelial migration);ko04666(Fc gamma R-mediated phagocytosis);ko04664(Fc epsilon RI signaling pathway);ko04662(B cell receptor signaling pathway);ko04660(T cell receptor signaling pathway);ko04650(Natural killer cell mediated cytotoxic…
ENSG00000176406	22.122	7.86447	36.3796	4.62582	2.20971	3.24829e-05	0.000582488	8	103500696	104256094	+	13962	RIMS2	GO:0005515;GO:0006886;GO:0006886;GO:0006887;GO:0006887;GO:0016020;GO:0016020;GO:0017157;GO:0017157;GO:0030054;GO:0031267;GO:0031267;GO:0045202;GO:0046872;GO:0048786;GO:0048786;GO:0048791;GO:0048791;GO:0005515;GO:0006886;GO:0006886;GO:0006887;GO:0006887;GO:0016020;GO:0016020;GO:0017157;GO:0017157;GO:0030054;GO:0031267;GO:0031267;GO:0045202;GO:0046872;GO:0048786;GO:0048786;GO:0048791;GO:0048791;GO:…	K15297	-	U	veNOG04519	regulating synaptic membrane exocytosis 2FT [Source:HGNC Symbol;Acc:HGNC:17283]	9699	Q9UQ26	GO:0006886//intracellular protein transport;GO:0006886//intracellular protein transport;GO:0006887//exocytosis;GO:0006887//exocytosis;GO:0017157//regulation of exocytosis;GO:0017157//regulation of exocytosis;GO:0048791//calcium ion-regulated exocytosis of neurotransmitter;GO:0048791//calcium ion-regulated exocytosis of neurotransmitter;GO:0006886//intracellular protein transport;GO:0006886//intra…	GO:0016020//membrane;GO:0016020//membrane;GO:0030054//cell junction;GO:0045202//synapse;GO:0048786//presynaptic active zone;GO:0048786//presynaptic active zone;GO:0016020//membrane;GO:0016020//membrane;GO:0030054//cell junction;GO:0045202//synapse;GO:0048786//presynaptic active zone;GO:0048786//presynaptic active zone;GO:0005886//plasma membrane;GO:0016020//membrane;GO:0016020//membrane;GO:001602…	GO:0005515//protein binding;GO:0031267//small GTPase binding;GO:0031267//small GTPase binding;GO:0046872//metal ion binding;GO:0005515//protein binding;GO:0031267//small GTPase binding;GO:0031267//small GTPase binding;GO:0046872//metal ion binding;GO:0005515//protein binding;GO:0005515//protein binding;GO:0031267//small GTPase binding;GO:0031267//small GTPase binding;GO:0044325//transmembrane tra…	ko04911(Insulin secretion)
ENSG00000108852	75.0008	49.1519	100.85	2.05179	1.03689	9.66588e-05	0.0014756	17	43875357	43909711	-	6069	MPP2	GO:0005515;GO:0005515;GO:0014069;GO:0030165;GO:0032590;GO:0043197;GO:0043198;GO:0044325;GO:0051260;GO:0060079;GO:0060291;GO:0098685;GO:0098919;GO:0098919;GO:0098978;GO:0098978;GO:0099031;GO:0099562;GO:0005515;GO:0005515;GO:0099562;GO:0005515;GO:0005515;GO:0005515;GO:0005515;GO:0005737;GO:0005856;GO:0014069;GO:0016020;GO:0030054;GO:0030425;GO:0032590;GO:0042995;GO:0043197;GO:0043198;GO:0045202;GO:…	K24048	-	T	veNOG03363	membrane palmitoylated protein 2 [Source:HGNCFT Symbol;Acc:HGNC:7220]	4355	Q9WV34	GO:0051260//protein homooligomerization;GO:0060079//excitatory postsynaptic potential;GO:0060291//long-term synaptic potentiation;GO:0099562//maintenance of postsynaptic density structure;GO:0099562//maintenance of postsynaptic density structure;GO:0051260//protein homooligomerization;GO:0060079//excitatory postsynaptic potential;GO:0060291//long-term synaptic potentiation;	GO:0014069//postsynaptic density;GO:0032590//dendrite membrane;GO:0043197//dendritic spine;GO:0043198//dendritic shaft;GO:0098685//Schaffer collateral - CA1 synapse;GO:0098978//glutamatergic synapse;GO:0098978//glutamatergic synapse;GO:0099031//anchored component of postsynaptic density membrane;GO:0005737//cytoplasm;GO:0005856//cytoskeleton;GO:0014069//postsynaptic density;GO:0016020//membrane;G…	GO:0005515//protein binding;GO:0005515//protein binding;GO:0030165//PDZ domain binding;GO:0044325//transmembrane transporter binding;GO:0098919//structural constituent of postsynaptic density;GO:0098919//structural constituent of postsynaptic density;GO:0005515//protein binding;GO:0005515//protein binding;GO:0005515//protein binding;GO:0005515//protein binding;GO:0005515//protein binding;GO:00055…	-
ENSG00000160145	51.1907	31.4525	70.9289	2.25511	1.1732	0.000115639	0.00169615	3	124033369	124726325	+	34160	KALRN	GO:0004672;GO:0005085;GO:0005515;GO:0005524;GO:0006468;GO:0007411;GO:0007417;GO:0007528;GO:0007595;GO:0007613;GO:0008344;GO:0035176;GO:0042711;GO:0043547;GO:0046959;GO:0060125;GO:0060137;GO:0061003;GO:0005085;GO:0007411;GO:0007417;GO:0000166;GO:0005085;GO:0005085;GO:0005515;GO:0007411;GO:0007411;GO:0007417;GO:0007417;GO:0050790;GO:1902531;GO:0000166;GO:0004672;GO:0004674;GO:0004674;GO:0005085;GO:…	K15048	EC:2.7.11.1	T	veNOG01269	kalirin RhoGEF kinase [Source:HGNCFT Symbol;Acc:HGNC:4814]	8997	O60229	GO:0006468//protein phosphorylation;GO:0007411//axon guidance;GO:0007417//central nervous system development;GO:0007528//neuromuscular junction development;GO:0007595//lactation;GO:0007613//memory;GO:0008344//adult locomotory behavior;GO:0035176//social behavior;GO:0042711//maternal behavior;GO:0043547//positive regulation of GTPase activity;GO:0046959//habituation;GO:0060125//negative regulation…	GO:0005654//nucleoplasm;GO:0005737//cytoplasm;GO:0005829//cytosol;GO:0005829//cytosol;GO:0005856//cytoskeleton;GO:0015629//actin cytoskeleton;GO:0070062//extracellular exosome;GO:0005654//nucleoplasm;GO:0005737//cytoplasm;GO:0005829//cytosol;GO:0005829//cytosol;GO:0005856//cytoskeleton;GO:0015629//actin cytoskeleton;GO:0070062//extracellular exosome;GO:0005654//nucleoplasm;GO:0005737//cytoplasm;G…	GO:0004672//protein kinase activity;GO:0005085//guanyl-nucleotide exchange factor activity;GO:0005515//protein binding;GO:0005524//ATP binding;GO:0005085//guanyl-nucleotide exchange factor activity;GO:0000166//nucleotide binding;GO:0005085//guanyl-nucleotide exchange factor activity;GO:0005085//guanyl-nucleotide exchange factor activity;GO:0005515//protein binding;GO:0000166//nucleotide binding;G…	-
ENSG00000166396	20.8726	9.64693	32.0983	3.32731	1.73436	0.000118628	0.00172911	18	63752935	63805376	+	2637	SERPINB7	GO:0004867;GO:0004867;GO:0005615;GO:0005615;GO:0010951;GO:0004867;GO:0004867;GO:0004867;GO:0004867;GO:0004867;GO:0005615;GO:0005615;GO:0005615;GO:0005737;GO:0010466;GO:0010951;GO:0030414;GO:0032914;GO:0032967;GO:0072126;GO:0090362;GO:0004867;GO:0004867;GO:0005615;GO:0005615;GO:0010951;GO:0004867;GO:0004867;GO:0005615;GO:0005615;GO:0010951;GO:0004867;GO:0004867;GO:0004867;GO:0004867;GO:0004867;GO:…	K13964	-	V	veNOG09611	serpin family B member 7 [Source:HGNCFT Symbol;Acc:HGNC:13902]	8710	O75635	GO:0010951//negative regulation of endopeptidase activity;GO:0010466//negative regulation of peptidase activity;GO:0010951//negative regulation of endopeptidase activity;GO:0032914//positive regulation of transforming growth factor beta1 production;GO:0032967//positive regulation of collagen biosynthetic process;GO:0072126//positive regulation of glomerular mesangial cell proliferation;GO:0090362…	GO:0005615//extracellular space;GO:0005615//extracellular space;GO:0005615//extracellular space;GO:0005615//extracellular space;GO:0005615//extracellular space;GO:0005737//cytoplasm;GO:0005615//extracellular space;GO:0005615//extracellular space;GO:0005615//extracellular space;GO:0005615//extracellular space;GO:0005615//extracellular space;GO:0005615//extracellular space;GO:0005615//extracellular…	GO:0004867//serine-type endopeptidase inhibitor activity;GO:0004867//serine-type endopeptidase inhibitor activity;GO:0004867//serine-type endopeptidase inhibitor activity;GO:0004867//serine-type endopeptidase inhibitor activity;GO:0004867//serine-type endopeptidase inhibitor activity;GO:0004867//serine-type endopeptidase inhibitor activity;GO:0004867//serine-type endopeptidase inhibitor activity;…	-
ENSG00000030304	34.0074	19.6962	48.3185	2.45318	1.29466	0.000159774	0.0022308	9	110668779	110806558	+	9176	MUSK	GO:0000166;GO:0001934;GO:0004672;GO:0004672;GO:0004713;GO:0004713;GO:0004713;GO:0004714;GO:0004714;GO:0004714;GO:0005515;GO:0005515;GO:0005518;GO:0005524;GO:0005524;GO:0005524;GO:0005886;GO:0005887;GO:0005887;GO:0006468;GO:0006468;GO:0007169;GO:0007169;GO:0007528;GO:0007613;GO:0008582;GO:0010628;GO:0016020;GO:0016021;GO:0016301;GO:0016310;GO:0016740;GO:0018108;GO:0030054;GO:0030154;GO:0031594;GO:…	K05129	EC:2.7.10.1	T	veNOG06574	muscle associated receptor tyrosine kinaseFT [Source:HGNC Symbol;Acc:HGNC:7525]	4593	O15146	GO:0001934//positive regulation of protein phosphorylation;GO:0006468//protein phosphorylation;GO:0006468//protein phosphorylation;GO:0007169//transmembrane receptor protein tyrosine kinase signaling pathway;GO:0007169//transmembrane receptor protein tyrosine kinase signaling pathway;GO:0007528//neuromuscular junction development;GO:0007613//memory;GO:0008582//regulation of synaptic assembly at n…	GO:0005886//plasma membrane;GO:0005887//integral component of plasma membrane;GO:0005887//integral component of plasma membrane;GO:0016020//membrane;GO:0016021//integral component of membrane;GO:0030054//cell junction;GO:0031594//neuromuscular junction;GO:0043235//receptor complex;GO:0043235//receptor complex;GO:0045202//synapse;GO:0045211//postsynaptic membrane;GO:0005886//plasma membrane;GO:001…	GO:0000166//nucleotide binding;GO:0004672//protein kinase activity;GO:0004672//protein kinase activity;GO:0004713//protein tyrosine kinase activity;GO:0004713//protein tyrosine kinase activity;GO:0004713//protein tyrosine kinase activity;GO:0004714//transmembrane receptor protein tyrosine kinase activity;GO:0004714//transmembrane receptor protein tyrosine kinase activity;GO:0004714//transmembrane…	-
ENSG00000165025	46.3802	29.4831	63.2772	2.14622	1.1018	0.000163515	0.00227244	9	90801787	90898549	+	5210	SYK	GO:0000166;GO:0001525;GO:0001775;GO:0001775;GO:0001784;GO:0001784;GO:0001819;GO:0001820;GO:0001945;GO:0001945;GO:0002092;GO:0002223;GO:0002223;GO:0002223;GO:0002250;GO:0002250;GO:0002281;GO:0002281;GO:0002281;GO:0002283;GO:0002283;GO:0002283;GO:0002366;GO:0002366;GO:0002376;GO:0002554;GO:0002554;GO:0002696;GO:0002862;GO:0004672;GO:0004672;GO:0004672;GO:0004672;GO:0004674;GO:0004713;GO:0004713;GO:…	K05855	EC:2.7.10.2	T	veNOG03463	spleen associated tyrosine kinase [Source:HGNCFT Symbol;Acc:HGNC:11491]	6850	P43405	GO:0001525//angiogenesis;GO:0001775//cell activation;GO:0001775//cell activation;GO:0001819//positive regulation of cytokine production;GO:0001820//serotonin secretion;GO:0001945//lymph vessel development;GO:0001945//lymph vessel development;GO:0002092//positive regulation of receptor internalization;GO:0002223//stimulatory C-type lectin receptor signaling pathway;GO:0002223//stimulatory C-type l…	GO:0005634//nucleus;GO:0005737//cytoplasm;GO:0005737//cytoplasm;GO:0005737//cytoplasm;GO:0005737//cytoplasm;GO:0005829//cytosol;GO:0005829//cytosol;GO:0005886//plasma membrane;GO:0005886//plasma membrane;GO:0016020//membrane;GO:0019815//B cell receptor complex;GO:0031234//extrinsic component of cytoplasmic side of plasma membrane;GO:0032009//early phagosome;GO:0032009//early phagosome;GO:0032991/…	GO:0000166//nucleotide binding;GO:0001784//phosphotyrosine residue binding;GO:0001784//phosphotyrosine residue binding;GO:0004672//protein kinase activity;GO:0004672//protein kinase activity;GO:0004672//protein kinase activity;GO:0004672//protein kinase activity;GO:0004674//protein serine/threonine kinase activity;GO:0004713//protein tyrosine kinase activity;GO:0004713//protein tyrosine kinase ac…	ko05203(Viral carcinogenesis);ko05171(Coronavirus disease - COVID-19);ko05169(Epstein-Barr virus infection);ko05168(Herpes simplex virus 1 infection);ko05167(Kaposi sarcoma-associated herpesvirus infection);ko05152(Tuberculosis);ko04666(Fc gamma R-mediated phagocytosis);ko04664(Fc epsilon RI signaling pathway);ko04662(B cell receptor signaling pathway);ko04650(Natural killer cell mediated cytotox…
ENSG00000185614	18.1476	7.86286	28.4323	3.61603	1.85441	0.000170851	0.00235208	3	49803261	49805030	+	1033	INKA1	GO:0005634;GO:0021915;GO:0030291;GO:0030291;GO:0050790;	-	-	S	veNOG13694	inka box actin regulator 1 [Source:HGNCFT Symbol;Acc:HGNC:32480]	389119	Q96EL1	GO:0021915//neural tube development;GO:0050790//regulation of catalytic activity;	GO:0005634//nucleus;	GO:0030291//protein serine/threonine kinase inhibitor activity;GO:0030291//protein serine/threonine kinase inhibitor activity;	-
ENSG00000145908	40.3897	24.571	56.2084	2.28759	1.19383	0.000181736	0.00247866	5	150894392	150904983	-	4411	ZNF300	GO:0006355;GO:0006355;GO:0005654;GO:0005730;GO:0006355;GO:0006355;GO:0016604;GO:0046872;GO:0000978;GO:0000981;GO:0001228;GO:0003677;GO:0005515;GO:0005634;GO:0005634;GO:0005654;GO:0005730;GO:0006355;GO:0006355;GO:0006357;GO:0016604;GO:0043565;GO:0045944;GO:0046872;GO:0000978;GO:0000981;GO:0001228;GO:0003677;GO:0005515;GO:0005634;GO:0005634;GO:0005654;GO:0005730;GO:0006355;GO:0006355;GO:0006357;GO:…	K09228	-	K	veNOG15500	zinc finger protein 300 [Source:HGNCFT Symbol;Acc:HGNC:13091]	91975	Q96RE9	GO:0006355//regulation of transcription, DNA-templated;GO:0006355//regulation of transcription, DNA-templated;GO:0006355//regulation of transcription, DNA-templated;GO:0006355//regulation of transcription, DNA-templated;GO:0006355//regulation of transcription, DNA-templated;GO:0006355//regulation of transcription, DNA-templated;GO:0006357//regulation of transcription by RNA polymerase II;GO:00459…	GO:0005654//nucleoplasm;GO:0005730//nucleolus;GO:0016604//nuclear body;GO:0005634//nucleus;GO:0005634//nucleus;GO:0005654//nucleoplasm;GO:0005730//nucleolus;GO:0016604//nuclear body;GO:0005634//nucleus;GO:0005634//nucleus;GO:0005654//nucleoplasm;GO:0005730//nucleolus;GO:0016604//nuclear body;GO:0005634//nucleus;GO:0005634//nucleus;GO:0005654//nucleoplasm;GO:0005730//nucleolus;GO:0016604//nuclear …	GO:0046872//metal ion binding;GO:0000978//RNA polymerase II cis-regulatory region sequence-specific DNA binding;GO:0000981//DNA-binding transcription factor activity, RNA polymerase II-specific;GO:0001228//DNA-binding transcription activator activity, RNA polymerase II-specific;GO:0003677//DNA binding;GO:0005515//protein binding;GO:0043565//sequence-specific DNA binding;GO:0046872//metal ion bind…	ko05168(Herpes simplex virus 1 infection)
ENSG00000214491	9.67465	0.353205	18.9961	53.7821	5.74905	0.000329201	0.00404597	22	30522799	30546741	-	3956	SEC14L6	-	-	-	I	veNOG28260;veNOG05984	SEC14 like lipid binding 6 [Source:HGNCFT Symbol;Acc:HGNC:40047]	730005	B5MCN3	-	-	-	-
ENSG00000189420	6.45817	1.00549	11.9109	11.8458	3.5663	0.000348413	0.00424547	X	153411472	153426481	+	6403	ZFP92	GO:0000978;GO:0000981;GO:0003677;GO:0005634;GO:0005634;GO:0006355;GO:0006355;GO:0006357;GO:0046872;	K09228	-	K	veNOG17409	ZFP92 zinc finger protein [Source:HGNCFT Symbol;Acc:HGNC:12865]	139735	A6NM28	GO:0006355//regulation of transcription, DNA-templated;GO:0006355//regulation of transcription, DNA-templated;GO:0006357//regulation of transcription by RNA polymerase II;	GO:0005634//nucleus;GO:0005634//nucleus;	GO:0000978//RNA polymerase II cis-regulatory region sequence-specific DNA binding;GO:0000981//DNA-binding transcription factor activity, RNA polymerase II-specific;GO:0003677//DNA binding;GO:0046872//metal ion binding;	ko05168(Herpes simplex virus 1 infection)
ENSG00000179148	34.3004	21.272	47.3288	2.22494	1.15377	0.000736843	0.00809172	17	8095900	8119047	-	3761	ALOXE3	GO:0001676;GO:0005506;GO:0005506;GO:0005515;GO:0005515;GO:0005737;GO:0005829;GO:0006629;GO:0006631;GO:0006665;GO:0006690;GO:0016491;GO:0016702;GO:0016702;GO:0016702;GO:0016829;GO:0016853;GO:0019233;GO:0019369;GO:0019369;GO:0019372;GO:0019372;GO:0019372;GO:0035357;GO:0043651;GO:0043651;GO:0045444;GO:0046513;GO:0046872;GO:0046872;GO:0046872;GO:0050486;GO:0051120;GO:0051120;GO:0051120;GO:0051122;GO:…	K18684	EC:4.2.1.152 5.4.4.7	R	veNOG04455	arachidonate lipoxygenase 3 [Source:HGNCFT Symbol;Acc:HGNC:13743]	59344	Q9BYJ1	GO:0001676//long-chain fatty acid metabolic process;GO:0006629//lipid metabolic process;GO:0006631//fatty acid metabolic process;GO:0006665//sphingolipid metabolic process;GO:0006690//icosanoid metabolic process;GO:0019233//sensory perception of pain;GO:0019369//arachidonic acid metabolic process;GO:0019369//arachidonic acid metabolic process;GO:0019372//lipoxygenase pathway;GO:0019372//lipoxygen…	GO:0005737//cytoplasm;GO:0005829//cytosol;GO:0005737//cytoplasm;GO:0005829//cytosol;GO:0005737//cytoplasm;GO:0005829//cytosol;	GO:0005506//iron ion binding;GO:0005506//iron ion binding;GO:0005515//protein binding;GO:0005515//protein binding;GO:0016491//oxidoreductase activity;GO:0016702//oxidoreductase activity, acting on single donors with incorporation of molecular oxygen, incorporation of two atoms of oxygen;GO:0016702//oxidoreductase activity, acting on single donors with incorporation of molecular oxygen, incorporat…	-
ENSG00000125872	23.4263	12.9788	33.8738	2.60994	1.38401	0.00103913	0.0106428	20	6040546	6054060	-	2935	LRRN4	GO:0005515;GO:0005515;GO:0005887;GO:0005887;GO:0007616;GO:0007616;GO:0008542;GO:0016020;GO:0016021;GO:0070062;	K24493	-	R	veNOG02314	leucine rich repeat neuronal 4 [Source:HGNCFT Symbol;Acc:HGNC:16208]	164312	Q8WUT4	GO:0007616//long-term memory;GO:0007616//long-term memory;GO:0008542//visual learning;	GO:0005887//integral component of plasma membrane;GO:0005887//integral component of plasma membrane;GO:0016020//membrane;GO:0016021//integral component of membrane;GO:0070062//extracellular exosome;	GO:0005515//protein binding;GO:0005515//protein binding;	-
ENSG00000168961	50.7227	31.6193	69.8261	2.20834	1.14296	0.003531	0.0291168	17	27629798	27649560	+	5714	LGALS9	GO:0002376;GO:0002519;GO:0005515;GO:0005534;GO:0005576;GO:0005615;GO:0005634;GO:0005634;GO:0005737;GO:0005829;GO:0005829;GO:0006935;GO:0006954;GO:0007565;GO:0010628;GO:0010628;GO:0010629;GO:0016936;GO:0019899;GO:0030246;GO:0030246;GO:0030246;GO:0030246;GO:0032496;GO:0032682;GO:0032689;GO:0032689;GO:0032720;GO:0032729;GO:0032731;GO:0032733;GO:0032735;GO:0032736;GO:0032753;GO:0032755;GO:0032757;GO:…	K10093	-	W	veNOG01852	galectin 9 [Source:HGNC Symbol;Acc:HGNC:6570]	3965	O00182	GO:0002376//immune system process;GO:0002519//natural killer cell tolerance induction;GO:0006935//chemotaxis;GO:0006954//inflammatory response;GO:0007565//female pregnancy;GO:0010628//positive regulation of gene expression;GO:0010628//positive regulation of gene expression;GO:0010629//negative regulation of gene expression;GO:0032496//response to lipopolysaccharide;GO:0032682//negative regulation…	GO:0005576//extracellular region;GO:0005615//extracellular space;GO:0005634//nucleus;GO:0005634//nucleus;GO:0005737//cytoplasm;GO:0005829//cytosol;GO:0005829//cytosol;GO:0062023//collagen-containing extracellular matrix;GO:0005576//extracellular region;GO:0005615//extracellular space;GO:0005634//nucleus;GO:0005634//nucleus;GO:0005737//cytoplasm;GO:0005829//cytosol;GO:0005829//cytosol;GO:0062023//…	GO:0005515//protein binding;GO:0005534//galactose binding;GO:0016936//galactoside binding;GO:0019899//enzyme binding;GO:0030246//carbohydrate binding;GO:0030246//carbohydrate binding;GO:0030246//carbohydrate binding;GO:0030246//carbohydrate binding;GO:0048030//disaccharide binding;GO:0005534//galactose binding;GO:0016936//galactoside binding;GO:0019899//enzyme binding;GO:0030246//carbohydrate bin…	-
ENSG00000273213	28.471	18.4578	38.4841	2.08498	1.06003	0.00465226	0.0358358	1	143894544	143905977	-	3970	H3-2	GO:0000785;GO:0000786;GO:0003677;GO:0046982;GO:0000786;GO:0000786;GO:0000786;GO:0003677;GO:0003677;GO:0003677;GO:0005634;GO:0005634;GO:0005694;GO:0046982;GO:0046982;GO:0000786;GO:0000786;GO:0000786;GO:0003677;GO:0003677;GO:0003677;GO:0005634;GO:0005634;GO:0005694;GO:0046982;GO:0046982;	-	-	B	COG2036	H3.2 histone (putative) [Source:HGNCFT Symbol;Acc:HGNC:32060]	440686	Q5TEC6	-	GO:0000785//chromatin;GO:0000786//nucleosome;GO:0000786//nucleosome;GO:0000786//nucleosome;GO:0000786//nucleosome;GO:0005634//nucleus;GO:0005634//nucleus;GO:0005694//chromosome;GO:0000786//nucleosome;GO:0000786//nucleosome;GO:0000786//nucleosome;GO:0005634//nucleus;GO:0005634//nucleus;GO:0005694//chromosome;	GO:0003677//DNA binding;GO:0046982//protein heterodimerization activity;GO:0003677//DNA binding;GO:0003677//DNA binding;GO:0003677//DNA binding;GO:0046982//protein heterodimerization activity;GO:0046982//protein heterodimerization activity;GO:0003677//DNA binding;GO:0003677//DNA binding;GO:0003677//DNA binding;GO:0046982//protein heterodimerization activity;GO:0046982//protein heterodimerization …	-
ENSG00000140450	11.0085	4.12193	17.8951	4.34145	2.11818	0.00777445	0.0539526	15	97960703	97973833	+	4062	ARRDC4	GO:0005515;GO:0005737;GO:0005768;GO:0005768;GO:0005769;GO:0005886;GO:0005886;GO:0005886;GO:0005886;GO:0005886;GO:0015031;GO:0015031;GO:0015031;GO:0016020;GO:0016567;GO:0016567;GO:0031410;GO:0043231;GO:0051443;GO:0140112;GO:0140112;GO:1903561;GO:1903561;GO:1990756;GO:1990756;GO:1990756;	-	-	R	veNOG04005	arrestin domain containing 4 [Source:HGNCFT Symbol;Acc:HGNC:28087]	91947	Q8NCT1	GO:0015031//protein transport;GO:0015031//protein transport;GO:0015031//protein transport;GO:0016567//protein ubiquitination;GO:0016567//protein ubiquitination;GO:0051443//positive regulation of ubiquitin-protein transferase activity;GO:0140112//extracellular vesicle biogenesis;GO:0140112//extracellular vesicle biogenesis;	GO:0005737//cytoplasm;GO:0005768//endosome;GO:0005768//endosome;GO:0005769//early endosome;GO:0005886//plasma membrane;GO:0005886//plasma membrane;GO:0005886//plasma membrane;GO:0005886//plasma membrane;GO:0005886//plasma membrane;GO:0016020//membrane;GO:0031410//cytoplasmic vesicle;GO:0043231//intracellular membrane-bounded organelle;GO:1903561//extracellular vesicle;GO:1903561//extracellular ve…	GO:0005515//protein binding;GO:1990756//ubiquitin ligase-substrate adaptor activity;GO:1990756//ubiquitin ligase-substrate adaptor activity;GO:1990756//ubiquitin ligase-substrate adaptor activity;	-
ENSG00000128422	12.7672	6.51071	19.0238	2.92192	1.54692	0.00785215	0.0543748	17	41619442	41624842	-	2996	KRT17	GO:0002009;GO:0005198;GO:0005198;GO:0005515;GO:0005737;GO:0005737;GO:0005829;GO:0005882;GO:0030307;GO:0031069;GO:0031069;GO:0031424;GO:0045109;GO:0045111;GO:0045727;GO:0051798;GO:0071944;GO:0005198;GO:0005198;GO:0005882;GO:0005198;GO:0005198;GO:0005882;GO:0005198;GO:0005198;GO:0005882;GO:0045111;	K07604	-	Z	veNOG01450	keratin 17 [Source:HGNC Symbol;Acc:HGNC:6427]	3872	Q04695	GO:0002009//morphogenesis of an epithelium;GO:0030307//positive regulation of cell growth;GO:0031069//hair follicle morphogenesis;GO:0031069//hair follicle morphogenesis;GO:0031424//keratinization;GO:0045109//intermediate filament organization;GO:0045727//positive regulation of translation;GO:0051798//positive regulation of hair follicle development;	GO:0005737//cytoplasm;GO:0005737//cytoplasm;GO:0005829//cytosol;GO:0005882//intermediate filament;GO:0045111//intermediate filament cytoskeleton;GO:0071944//cell periphery;GO:0005882//intermediate filament;GO:0005882//intermediate filament;GO:0005882//intermediate filament;GO:0045111//intermediate filament cytoskeleton;	GO:0005198//structural molecule activity;GO:0005198//structural molecule activity;GO:0005515//protein binding;GO:0005198//structural molecule activity;GO:0005198//structural molecule activity;GO:0005198//structural molecule activity;GO:0005198//structural molecule activity;GO:0005198//structural molecule activity;GO:0005198//structural molecule activity;	ko05150(Staphylococcus aureus infection);ko04915(Estrogen signaling pathway)
ENSG00000170160	6.8603	2.40682	11.3138	4.70072	2.23288	0.00852304	0.0578039	17	16689537	16777881	+	15566	CCDC144A	GO:0046904;	-	-	S	veNOG17151;veNOG35137	coiled-coil domain containing 144A [Source:HGNCFT Symbol;Acc:HGNC:29072]	9720	A2RUR9	-	-	GO:0046904//calcium oxalate binding;	-
ENSG00000005243	25.6076	16.8395	34.3757	2.04138	1.02954	0.00889049	0.0598428	17	48026167	48038030	-	1866	COPZ2	GO:0000139;GO:0005737;GO:0005794;GO:0006890;GO:0006890;GO:0015031;GO:0016020;GO:0016192;GO:0030126;GO:0030126;GO:0030663;GO:0031410;GO:0000139;GO:0005737;GO:0005794;GO:0006890;GO:0006890;GO:0006890;GO:0015031;GO:0016020;GO:0016192;GO:0030126;GO:0030126;GO:0030126;GO:0030663;GO:0031410;GO:0000139;GO:0000139;GO:0005737;GO:0005789;GO:0005794;GO:0005801;GO:0005829;GO:0006886;GO:0006886;GO:0006890;GO:…	K20472	-	U	veNOG10021	COPI coat complex subunit zeta 2 [Source:HGNCFT Symbol;Acc:HGNC:19356]	51226	Q9P299	GO:0006890//retrograde vesicle-mediated transport, Golgi to endoplasmic reticulum;GO:0006890//retrograde vesicle-mediated transport, Golgi to endoplasmic reticulum;GO:0015031//protein transport;GO:0016192//vesicle-mediated transport;GO:0006890//retrograde vesicle-mediated transport, Golgi to endoplasmic reticulum;GO:0006890//retrograde vesicle-mediated transport, Golgi to endoplasmic reticulum;GO…	GO:0000139//Golgi membrane;GO:0005737//cytoplasm;GO:0005794//Golgi apparatus;GO:0016020//membrane;GO:0030126//COPI vesicle coat;GO:0030126//COPI vesicle coat;GO:0030663//COPI-coated vesicle membrane;GO:0031410//cytoplasmic vesicle;GO:0000139//Golgi membrane;GO:0005737//cytoplasm;GO:0005794//Golgi apparatus;GO:0016020//membrane;GO:0030126//COPI vesicle coat;GO:0030126//COPI vesicle coat;GO:0030126…	-	-
ENSG00000266302	3.04024	0.353205	5.72728	16.2152	4.01927	0.0123527	0.0769464	17	16690261	16804453	+	8802	-	-	-	-	SR	veNOG17151;veNOG06568	novel transcript	-	A2RUR9	-	-	-	-
ENSG00000234511	13.3399	5.82234	20.8574	3.5823	1.84089	0.0132371	0.0810809	5	170232447	170252575	+	3184	C5orf58	-	-	-	S	veNOG26491	chromosome 5 open reading frame 58 [Source:HGNCFT Symbol;Acc:HGNC:37272]	133874	C9J3I9	-	-	-	-
ENSG00000090661	22.9669	15.1603	30.7736	2.02988	1.02139	0.0135146	0.0824015	19	8206736	8262421	+	4059	CERS4	GO:0046513;GO:0046513;GO:0050291;GO:0050291;GO:0046513;GO:0046513;GO:0050291;GO:0050291;GO:0003677;GO:0003677;GO:0003677;GO:0005634;GO:0005783;GO:0005789;GO:0006629;GO:0006665;GO:0016020;GO:0016021;GO:0016021;GO:0016021;GO:0016740;GO:0046513;GO:0046513;GO:0046513;GO:0050291;GO:0050291;GO:0050291;GO:0003677;GO:0003677;GO:0003677;GO:0005634;GO:0046513;GO:0046513;GO:0050291;GO:0050291;GO:0003677;GO:…	K24621	-	U	veNOG06216	ceramide synthase 4 [Source:HGNCFT Symbol;Acc:HGNC:23747]	79603	Q9HA82	GO:0046513//ceramide biosynthetic process;GO:0046513//ceramide biosynthetic process;GO:0046513//ceramide biosynthetic process;GO:0046513//ceramide biosynthetic process;GO:0006629//lipid metabolic process;GO:0006665//sphingolipid metabolic process;GO:0046513//ceramide biosynthetic process;GO:0046513//ceramide biosynthetic process;GO:0046513//ceramide biosynthetic process;GO:0046513//ceramide biosy…	GO:0005634//nucleus;GO:0005783//endoplasmic reticulum;GO:0005789//endoplasmic reticulum membrane;GO:0016020//membrane;GO:0016021//integral component of membrane;GO:0016021//integral component of membrane;GO:0016021//integral component of membrane;GO:0005634//nucleus;GO:0005783//endoplasmic reticulum;GO:0005783//endoplasmic reticulum;GO:0005789//endoplasmic reticulum membrane;GO:0005789//endoplasm…	GO:0050291//sphingosine N-acyltransferase activity;GO:0050291//sphingosine N-acyltransferase activity;GO:0050291//sphingosine N-acyltransferase activity;GO:0050291//sphingosine N-acyltransferase activity;GO:0003677//DNA binding;GO:0003677//DNA binding;GO:0003677//DNA binding;GO:0016740//transferase activity;GO:0050291//sphingosine N-acyltransferase activity;GO:0050291//sphingosine N-acyltransfera…	ko04071(Sphingolipid signaling pathway);ko00600(Sphingolipid metabolism)
ENSG00000124507	4.8775	1.34721	8.4078	6.24092	2.64176	0.0137126	0.0833561	6	34466061	34535229	+	4805	PACSIN1	GO:0005515;GO:0005515;GO:0005543;GO:0005543;GO:0005543;GO:0005737;GO:0005737;GO:0005737;GO:0005737;GO:0005768;GO:0005829;GO:0005886;GO:0005886;GO:0005886;GO:0006897;GO:0007010;GO:0007015;GO:0007015;GO:0008092;GO:0008289;GO:0016020;GO:0016301;GO:0016310;GO:0030054;GO:0030100;GO:0030137;GO:0030659;GO:0031410;GO:0032587;GO:0032587;GO:0042802;GO:0042995;GO:0043005;GO:0043679;GO:0045202;GO:0045202;GO:…	K20123	-	Z	veNOG00491	protein kinase C and casein kinase substrate inFT neurons 1 [Source:HGNC Symbol;Acc:HGNC:8570]	29993	Q9BY11	GO:0006897//endocytosis;GO:0007010//cytoskeleton organization;GO:0007015//actin filament organization;GO:0007015//actin filament organization;GO:0016310//phosphorylation;GO:0030100//regulation of endocytosis;GO:0045806//negative regulation of endocytosis;GO:0048488//synaptic vesicle endocytosis;GO:0048488//synaptic vesicle endocytosis;GO:0048666//neuron development;GO:0048666//neuron development;…	GO:0005737//cytoplasm;GO:0005737//cytoplasm;GO:0005737//cytoplasm;GO:0005737//cytoplasm;GO:0005768//endosome;GO:0005829//cytosol;GO:0005886//plasma membrane;GO:0005886//plasma membrane;GO:0005886//plasma membrane;GO:0016020//membrane;GO:0030054//cell junction;GO:0030137//COPI-coated vesicle;GO:0030659//cytoplasmic vesicle membrane;GO:0031410//cytoplasmic vesicle;GO:0032587//ruffle membrane;GO:003…	GO:0005515//protein binding;GO:0005515//protein binding;GO:0005543//phospholipid binding;GO:0005543//phospholipid binding;GO:0005543//phospholipid binding;GO:0008092//cytoskeletal protein binding;GO:0008289//lipid binding;GO:0016301//kinase activity;GO:0042802//identical protein binding;GO:0005515//protein binding;GO:0008289//lipid binding;GO:0005515//protein binding;GO:0005515//protein binding;G…	-
ENSG00000140465	16.6256	10.0017	23.2495	2.32455	1.21695	0.014405	0.0864244	15	74719542	74725536	-	3361	CYP1A1	GO:0001666;GO:0001676;GO:0001889;GO:0002933;GO:0003824;GO:0004497;GO:0004497;GO:0004497;GO:0004497;GO:0004497;GO:0004497;GO:0004497;GO:0005506;GO:0005506;GO:0005506;GO:0005515;GO:0005737;GO:0005737;GO:0005739;GO:0005739;GO:0005743;GO:0005743;GO:0005783;GO:0005789;GO:0005789;GO:0006306;GO:0006629;GO:0006631;GO:0006694;GO:0006778;GO:0006805;GO:0007568;GO:0008202;GO:0008210;GO:0008283;GO:0008391;GO:…	K07408	-	Q	veNOG14537	cytochrome P450 family 1 subfamily A member 1FT [Source:HGNC Symbol;Acc:HGNC:2595]	1543	P04798	GO:0001666//response to hypoxia;GO:0001676//long-chain fatty acid metabolic process;GO:0001889//liver development;GO:0002933//lipid hydroxylation;GO:0006306//DNA methylation;GO:0006629//lipid metabolic process;GO:0006631//fatty acid metabolic process;GO:0006694//steroid biosynthetic process;GO:0006778//porphyrin-containing compound metabolic process;GO:0006805//xenobiotic metabolic process;GO:000…	GO:0005737//cytoplasm;GO:0005737//cytoplasm;GO:0005739//mitochondrion;GO:0005739//mitochondrion;GO:0005743//mitochondrial inner membrane;GO:0005743//mitochondrial inner membrane;GO:0005783//endoplasmic reticulum;GO:0005789//endoplasmic reticulum membrane;GO:0005789//endoplasmic reticulum membrane;GO:0016020//membrane;GO:0043231//intracellular membrane-bounded organelle;GO:0043231//intracellular m…	GO:0003824//catalytic activity;GO:0004497//monooxygenase activity;GO:0004497//monooxygenase activity;GO:0004497//monooxygenase activity;GO:0004497//monooxygenase activity;GO:0004497//monooxygenase activity;GO:0004497//monooxygenase activity;GO:0004497//monooxygenase activity;GO:0005506//iron ion binding;GO:0005506//iron ion binding;GO:0005506//iron ion binding;GO:0005515//protein binding;GO:00083…	ko05417(Lipid and atherosclerosis);ko05208(Chemical carcinogenesis - reactive oxygen species);ko05207(Chemical carcinogenesis - receptor activation);ko05204(Chemical carcinogenesis - DNA adducts);ko04913(Ovarian steroidogenesis);ko00980(Metabolism of xenobiotics by cytochrome P450);ko00830(Retinol metabolism);ko00380(Tryptophan metabolism);ko00140(Steroid hormone biosynthesis)
ENSG00000184574	20.3198	13.0854	27.5541	2.10571	1.0743	0.0149903	0.0891071	12	6618835	6635960	-	2771	LPAR5	GO:0003674;GO:0004930;GO:0004930;GO:0004930;GO:0005575;GO:0005886;GO:0005886;GO:0007165;GO:0007186;GO:0007186;GO:0007186;GO:0008150;GO:0016020;GO:0016021;GO:0016021;GO:0016021;GO:0032793;GO:0048266;GO:0003674;GO:0004930;GO:0004930;GO:0004930;GO:0005575;GO:0005886;GO:0005886;GO:0007165;GO:0007186;GO:0007186;GO:0007186;GO:0008150;GO:0016020;GO:0016021;GO:0016021;GO:0016021;GO:0032793;GO:0048266;	K08390	-	T	veNOG12591	lysophosphatidic acid receptor 5 [Source:HGNCFT Symbol;Acc:HGNC:13307]	57121	Q9H1C0	GO:0007165//signal transduction;GO:0007186//G protein-coupled receptor signaling pathway;GO:0007186//G protein-coupled receptor signaling pathway;GO:0007186//G protein-coupled receptor signaling pathway;GO:0008150//biological_process;GO:0032793//positive regulation of CREB transcription factor activity;GO:0048266//behavioral response to pain;GO:0007165//signal transduction;GO:0007186//G protein-c…	GO:0005575//cellular_component;GO:0005886//plasma membrane;GO:0005886//plasma membrane;GO:0016020//membrane;GO:0016021//integral component of membrane;GO:0016021//integral component of membrane;GO:0016021//integral component of membrane;GO:0005575//cellular_component;GO:0005886//plasma membrane;GO:0005886//plasma membrane;GO:0016020//membrane;GO:0016021//integral component of membrane;GO:0016021/…	GO:0003674//molecular_function;GO:0004930//G protein-coupled receptor activity;GO:0004930//G protein-coupled receptor activity;GO:0004930//G protein-coupled receptor activity;GO:0003674//molecular_function;GO:0004930//G protein-coupled receptor activity;GO:0004930//G protein-coupled receptor activity;GO:0004930//G protein-coupled receptor activity;	ko05200(Pathways in cancer);ko05130(Pathogenic Escherichia coli infection);ko04810(Regulation of actin cytoskeleton);ko04151(PI3K-Akt signaling pathway);ko04072(Phospholipase D signaling pathway);ko04015(Rap1 signaling pathway)
ENSG00000038427	22.0516	14.3522	29.751	2.07292	1.05167	0.0151028	0.0896901	5	83471618	83582303	+	14678	VCAN	GO:0001501;GO:0001649;GO:0001750;GO:0005509;GO:0005509;GO:0005515;GO:0005539;GO:0005540;GO:0005540;GO:0005540;GO:0005540;GO:0005576;GO:0005576;GO:0005576;GO:0005615;GO:0005788;GO:0005796;GO:0006024;GO:0006027;GO:0007155;GO:0007155;GO:0007155;GO:0007275;GO:0007417;GO:0008037;GO:0008347;GO:0012505;GO:0016020;GO:0030021;GO:0030246;GO:0031012;GO:0031012;GO:0033165;GO:0042995;GO:0043202;GO:0043202;GO:…	K06793	-	T	veNOG05001	versican [Source:HGNC Symbol;Acc:HGNC:2464]	1462	P13611	GO:0001501//skeletal system development;GO:0001649//osteoblast differentiation;GO:0006024//glycosaminoglycan biosynthetic process;GO:0006027//glycosaminoglycan catabolic process;GO:0007155//cell adhesion;GO:0007155//cell adhesion;GO:0007155//cell adhesion;GO:0007275//multicellular organism development;GO:0007417//central nervous system development;GO:0008037//cell recognition;GO:0008347//glial ce…	GO:0001750//photoreceptor outer segment;GO:0005576//extracellular region;GO:0005576//extracellular region;GO:0005576//extracellular region;GO:0005615//extracellular space;GO:0005788//endoplasmic reticulum lumen;GO:0005796//Golgi lumen;GO:0012505//endomembrane system;GO:0016020//membrane;GO:0031012//extracellular matrix;GO:0031012//extracellular matrix;GO:0033165//interphotoreceptor matrix;GO:0042…	GO:0005509//calcium ion binding;GO:0005509//calcium ion binding;GO:0005515//protein binding;GO:0005539//glycosaminoglycan binding;GO:0005540//hyaluronic acid binding;GO:0005540//hyaluronic acid binding;GO:0005540//hyaluronic acid binding;GO:0005540//hyaluronic acid binding;GO:0030021//extracellular matrix structural constituent conferring compression resistance;GO:0030246//carbohydrate binding;GO…	ko04514(Cell adhesion molecules)
ENSG00000159450	5.35252	1.71845	8.9866	5.22947	2.38667	0.0151347	0.0897755	1	152106317	152115444	-	6985	TCHH	GO:0001533;GO:0005509;GO:0005509;GO:0005509;GO:0005829;GO:0005856;GO:0008150;GO:0031424;GO:0045109;GO:0045109;GO:0045109;GO:0046872;GO:0046914;GO:0046914;	K18626	-	R	veNOG05998	trichohyalin [Source:HGNC Symbol;Acc:HGNC:11791]	7062	Q07283	GO:0008150//biological_process;GO:0031424//keratinization;GO:0045109//intermediate filament organization;GO:0045109//intermediate filament organization;GO:0045109//intermediate filament organization;	GO:0001533//cornified envelope;GO:0005829//cytosol;GO:0005856//cytoskeleton;	GO:0005509//calcium ion binding;GO:0005509//calcium ion binding;GO:0005509//calcium ion binding;GO:0046872//metal ion binding;GO:0046914//transition metal ion binding;GO:0046914//transition metal ion binding;	-
ENSG00000205209	14.3852	8.31937	20.4511	2.45826	1.29763	0.0163822	0.0955491	19	34590644	34677159	-	7135	SCGB2B2	GO:0005515;GO:0005576;GO:0005515;GO:0005576;	K25468	-	KR	KOG1721;homNOG16314	secretoglobin family 2B member 2 [Source:HGNCFT Symbol;Acc:HGNC:27616]	284402	Q4G0G5	-	GO:0005576//extracellular region;GO:0005576//extracellular region;	GO:0005515//protein binding;GO:0005515//protein binding;	-
ENSG00000185101	17.1532	10.5966	23.7099	2.23751	1.16189	0.0173469	0.0996969	11	417933	442011	-	6207	ANO9	GO:0005229;GO:0005229;GO:0005229;GO:0005254;GO:0005515;GO:0005886;GO:0005886;GO:0005886;GO:0006821;GO:0006869;GO:0016020;GO:0016021;GO:0017128;GO:0034220;GO:0055085;GO:0061588;GO:0061588;GO:0061589;GO:0061590;GO:0061591;GO:1902476;GO:1902939;	K19503	-	S	veNOG13704	anoctamin 9 [Source:HGNC Symbol;Acc:HGNC:20679]	338440	A1A5B4	GO:0006821//chloride transport;GO:0006869//lipid transport;GO:0034220//ion transmembrane transport;GO:0055085//transmembrane transport;GO:0061588//calcium activated phospholipid scrambling;GO:0061588//calcium activated phospholipid scrambling;GO:0061589//calcium activated phosphatidylserine scrambling;GO:0061590//calcium activated phosphatidylcholine scrambling;GO:0061591//calcium activated galac…	GO:0005886//plasma membrane;GO:0005886//plasma membrane;GO:0005886//plasma membrane;GO:0016020//membrane;GO:0016021//integral component of membrane;	GO:0005229//intracellular calcium activated chloride channel activity;GO:0005229//intracellular calcium activated chloride channel activity;GO:0005229//intracellular calcium activated chloride channel activity;GO:0005254//chloride channel activity;GO:0005515//protein binding;GO:0017128//phospholipid scramblase activity;	-
ENSG00000119915	14.8887	8.95028	20.8272	2.32698	1.21846	0.0198776	0.109855	10	102226299	102229589	+	1400	ELOVL3	GO:0005515;GO:0005783;GO:0005783;GO:0005783;GO:0005789;GO:0005789;GO:0006629;GO:0006631;GO:0006633;GO:0006636;GO:0009922;GO:0009922;GO:0009922;GO:0009922;GO:0009922;GO:0016020;GO:0016021;GO:0016021;GO:0016021;GO:0016740;GO:0019367;GO:0019367;GO:0019367;GO:0019367;GO:0019367;GO:0030148;GO:0030176;GO:0034625;GO:0034625;GO:0034625;GO:0034626;GO:0034626;GO:0035338;GO:0035338;GO:0036109;GO:0042761;GO:…	K10248	EC:2.3.1.199	I	veNOG13236	ELOVL fatty acid elongase 3 [Source:HGNCFT Symbol;Acc:HGNC:18047]	83401	Q9HB03	GO:0006629//lipid metabolic process;GO:0006631//fatty acid metabolic process;GO:0006633//fatty acid biosynthetic process;GO:0006636//unsaturated fatty acid biosynthetic process;GO:0019367//fatty acid elongation, saturated fatty acid;GO:0019367//fatty acid elongation, saturated fatty acid;GO:0019367//fatty acid elongation, saturated fatty acid;GO:0019367//fatty acid elongation, saturated fatty aci…	GO:0005783//endoplasmic reticulum;GO:0005783//endoplasmic reticulum;GO:0005783//endoplasmic reticulum;GO:0005789//endoplasmic reticulum membrane;GO:0005789//endoplasmic reticulum membrane;GO:0016020//membrane;GO:0016021//integral component of membrane;GO:0016021//integral component of membrane;GO:0016021//integral component of membrane;GO:0030176//integral component of endoplasmic reticulum membr…	GO:0005515//protein binding;GO:0009922//fatty acid elongase activity;GO:0009922//fatty acid elongase activity;GO:0009922//fatty acid elongase activity;GO:0009922//fatty acid elongase activity;GO:0009922//fatty acid elongase activity;GO:0016740//transferase activity;GO:0102336//3-oxo-arachidoyl-CoA synthase activity;GO:0102338//3-oxo-lignoceronyl-CoA synthase activity;GO:0102756//very-long-chain 3…	ko01040(Biosynthesis of unsaturated fatty acids);ko00062(Fatty acid elongation)
ENSG00000278599	4.05773	1.01859	7.09688	6.96735	2.80061	0.0199967	0.110256	17	38127951	38138868	+	2082	TBC1D3E	GO:0005096;GO:0005096;GO:0005886;GO:0006886;GO:0016020;GO:0090630;	K20134	-	R	COG5210	TBC1 domain family member 3E [Source:HGNCFT Symbol;Acc:HGNC:27071]	102723859	A0A087	GO:0006886//intracellular protein transport;GO:0090630//activation of GTPase activity;	GO:0005886//plasma membrane;GO:0016020//membrane;	GO:0005096//GTPase activator activity;GO:0005096//GTPase activator activity;	-
ENSG00000163357	13.1124	7.51954	18.7053	2.48756	1.31473	0.0211596	0.114737	1	155033824	155050930	+	3193	DCST1	GO:0009987;GO:0016020;GO:0016021;GO:0016021;GO:0002376;GO:0005515;GO:0005886;GO:0006511;GO:0016020;GO:0016021;GO:0016021;GO:0016021;GO:0016567;GO:0016740;GO:0045087;GO:0046872;GO:0060339;GO:0061630;GO:0002376;GO:0005515;GO:0005886;GO:0006511;GO:0016020;GO:0016021;GO:0016021;GO:0016021;GO:0016567;GO:0016740;GO:0045087;GO:0046872;GO:0060339;GO:0061630;GO:0002376;GO:0005515;GO:0005886;GO:0006511;GO:…	K22375	EC:2.3.2.27	S	veNOG02345	DC-STAMP domain containing 1 [Source:HGNCFT Symbol;Acc:HGNC:26539]	149095	Q5T197	GO:0009987//cellular process;GO:0002376//immune system process;GO:0006511//ubiquitin-dependent protein catabolic process;GO:0016567//protein ubiquitination;GO:0045087//innate immune response;GO:0060339//negative regulation of type I interferon-mediated signaling pathway;GO:0002376//immune system process;GO:0006511//ubiquitin-dependent protein catabolic process;GO:0016567//protein ubiquitination;G…	GO:0016020//membrane;GO:0016021//integral component of membrane;GO:0016021//integral component of membrane;GO:0005886//plasma membrane;GO:0016020//membrane;GO:0016021//integral component of membrane;GO:0016021//integral component of membrane;GO:0016021//integral component of membrane;GO:0005886//plasma membrane;GO:0016020//membrane;GO:0016021//integral component of membrane;GO:0016021//integral c…	GO:0005515//protein binding;GO:0016740//transferase activity;GO:0046872//metal ion binding;GO:0061630//ubiquitin protein ligase activity;GO:0005515//protein binding;GO:0016740//transferase activity;GO:0046872//metal ion binding;GO:0061630//ubiquitin protein ligase activity;GO:0005515//protein binding;GO:0016740//transferase activity;GO:0046872//metal ion binding;GO:0061630//ubiquitin protein liga…	-
ENSG00000180739	24.5556	13.1281	35.9831	2.74093	1.45467	0.0213274	0.115447	19	10512742	10517931	-	2803	S1PR5	GO:0003376;GO:0004930;GO:0004930;GO:0004930;GO:0004930;GO:0004930;GO:0005515;GO:0005737;GO:0005886;GO:0005886;GO:0005886;GO:0007165;GO:0007186;GO:0007186;GO:0007186;GO:0007189;GO:0016020;GO:0016021;GO:0016021;GO:0016021;GO:0016021;GO:0019222;GO:0038036;GO:0038036;GO:0045664;GO:0003376;GO:0004930;GO:0004930;GO:0004930;GO:0004930;GO:0005515;GO:0005737;GO:0005886;GO:0005886;GO:0005886;GO:0007165;GO:…	K04295	-	T	veNOG10404	sphingosine-1-phosphate receptor 5 [Source:HGNCFT Symbol;Acc:HGNC:14299]	53637	Q9H228	GO:0003376//sphingosine-1-phosphate receptor signaling pathway;GO:0007165//signal transduction;GO:0007186//G protein-coupled receptor signaling pathway;GO:0007186//G protein-coupled receptor signaling pathway;GO:0007186//G protein-coupled receptor signaling pathway;GO:0007189//adenylate cyclase-activating G protein-coupled receptor signaling pathway;GO:0019222//regulation of metabolic process;GO:…	GO:0005737//cytoplasm;GO:0005886//plasma membrane;GO:0005886//plasma membrane;GO:0005886//plasma membrane;GO:0016020//membrane;GO:0016021//integral component of membrane;GO:0016021//integral component of membrane;GO:0016021//integral component of membrane;GO:0016021//integral component of membrane;GO:0005737//cytoplasm;GO:0005886//plasma membrane;GO:0005886//plasma membrane;GO:0005886//plasma mem…	GO:0004930//G protein-coupled receptor activity;GO:0004930//G protein-coupled receptor activity;GO:0004930//G protein-coupled receptor activity;GO:0004930//G protein-coupled receptor activity;GO:0004930//G protein-coupled receptor activity;GO:0005515//protein binding;GO:0038036//sphingosine-1-phosphate receptor activity;GO:0038036//sphingosine-1-phosphate receptor activity;GO:0004930//G protein-c…	ko04080(Neuroactive ligand-receptor interaction);ko04071(Sphingolipid signaling pathway)
ENSG00000172828	14.9719	8.94386	20.9998	2.34796	1.23141	0.0251361	0.129961	16	66961245	66975149	+	4928	CES3	GO:0016787;GO:0005783;GO:0005788;GO:0005829;GO:0006805;GO:0016787;GO:0034383;GO:0052689;GO:0052689;GO:0052689;GO:0070062;GO:0080030;GO:0016787;GO:0005783;GO:0005788;GO:0005829;GO:0006805;GO:0016787;GO:0034383;GO:0052689;GO:0052689;GO:0052689;GO:0070062;GO:0080030;	K15743	-	IR	veNOG16053;COG2272	carboxylesterase 3 [Source:HGNCFT Symbol;Acc:HGNC:1865]	23491	Q6UWW8	GO:0006805//xenobiotic metabolic process;GO:0034383//low-density lipoprotein particle clearance;GO:0006805//xenobiotic metabolic process;GO:0034383//low-density lipoprotein particle clearance;	GO:0005783//endoplasmic reticulum;GO:0005788//endoplasmic reticulum lumen;GO:0005829//cytosol;GO:0070062//extracellular exosome;GO:0005783//endoplasmic reticulum;GO:0005788//endoplasmic reticulum lumen;GO:0005829//cytosol;GO:0070062//extracellular exosome;	GO:0016787//hydrolase activity;GO:0016787//hydrolase activity;GO:0052689//carboxylic ester hydrolase activity;GO:0052689//carboxylic ester hydrolase activity;GO:0052689//carboxylic ester hydrolase activity;GO:0080030//methyl indole-3-acetate esterase activity;GO:0016787//hydrolase activity;GO:0016787//hydrolase activity;GO:0052689//carboxylic ester hydrolase activity;GO:0052689//carboxylic ester …	-
ENSG00000243710	6.54214	2.74359	10.3407	3.76904	1.9142	0.0252029	0.130223	1	43172330	43254358	+	5583	CFAP57	GO:0005515;GO:0005515;GO:0005515;GO:0005515;	K24729	-	R	veNOG05278	cilia and flagella associated protein 57FT [Source:HGNC Symbol;Acc:HGNC:26485]	149465	Q96MR6	-	-	GO:0005515//protein binding;GO:0005515//protein binding;GO:0005515//protein binding;GO:0005515//protein binding;	-
ENSG00000100156	6.50738	2.72555	10.2892	3.7751	1.91651	0.0254625	0.131438	22	38078134	38084184	-	2303	SLC16A8	GO:0005886;GO:0005886;GO:0005887;GO:0005887;GO:0005887;GO:0005887;GO:0008028;GO:0008028;GO:0008028;GO:0015129;GO:0015129;GO:0015129;GO:0015293;GO:0015718;GO:0015718;GO:0015718;GO:0015727;GO:0016020;GO:0016020;GO:0016021;GO:0016021;GO:0016021;GO:0016021;GO:0016323;GO:0016324;GO:0022857;GO:0022857;GO:0035873;GO:0055085;GO:0055085;GO:0005887;GO:0008028;GO:0015129;GO:0015718;GO:0016021;GO:0022857;GO:…	K08185	-	P	veNOG08944	solute carrier family 16 member 8 [Source:HGNCFT Symbol;Acc:HGNC:16270]	23539	O95907	GO:0015718//monocarboxylic acid transport;GO:0015718//monocarboxylic acid transport;GO:0015718//monocarboxylic acid transport;GO:0015727//lactate transport;GO:0035873//lactate transmembrane transport;GO:0055085//transmembrane transport;GO:0055085//transmembrane transport;GO:0015718//monocarboxylic acid transport;GO:0055085//transmembrane transport;	GO:0005886//plasma membrane;GO:0005886//plasma membrane;GO:0005887//integral component of plasma membrane;GO:0005887//integral component of plasma membrane;GO:0005887//integral component of plasma membrane;GO:0005887//integral component of plasma membrane;GO:0016020//membrane;GO:0016020//membrane;GO:0016021//integral component of membrane;GO:0016021//integral component of membrane;GO:0016021//int…	GO:0008028//monocarboxylic acid transmembrane transporter activity;GO:0008028//monocarboxylic acid transmembrane transporter activity;GO:0008028//monocarboxylic acid transmembrane transporter activity;GO:0015129//lactate transmembrane transporter activity;GO:0015129//lactate transmembrane transporter activity;GO:0015129//lactate transmembrane transporter activity;GO:0015293//symporter activity;GO…	-
ENSG00000156920	3.20341	0	6.40682	Inf	Inf	0.0255497	0.131762	X	136300963	136416890	+	10076	ADGRG4	GO:0004888;GO:0004888;GO:0004930;GO:0004930;GO:0004930;GO:0004930;GO:0004930;GO:0005887;GO:0007165;GO:0007166;GO:0007166;GO:0007186;GO:0007186;GO:0007186;GO:0007186;GO:0007189;GO:0016020;GO:0016020;GO:0016020;GO:0016021;GO:0016021;GO:0016021;GO:0016021;GO:0004888;GO:0004888;GO:0004930;GO:0004930;GO:0004930;GO:0004930;GO:0004930;GO:0005887;GO:0007165;GO:0007166;GO:0007166;GO:0007186;GO:0007186;GO:…	K08455	-	T	veNOG09785	adhesion G protein-coupled receptor G4 [Source:HGNCFT Symbol;Acc:HGNC:18992]	139378	Q8IZF6	GO:0007165//signal transduction;GO:0007166//cell surface receptor signaling pathway;GO:0007166//cell surface receptor signaling pathway;GO:0007186//G protein-coupled receptor signaling pathway;GO:0007186//G protein-coupled receptor signaling pathway;GO:0007186//G protein-coupled receptor signaling pathway;GO:0007186//G protein-coupled receptor signaling pathway;GO:0007189//adenylate cyclase-activ…	GO:0005887//integral component of plasma membrane;GO:0016020//membrane;GO:0016020//membrane;GO:0016020//membrane;GO:0016021//integral component of membrane;GO:0016021//integral component of membrane;GO:0016021//integral component of membrane;GO:0016021//integral component of membrane;GO:0005887//integral component of plasma membrane;GO:0016020//membrane;GO:0016020//membrane;GO:0016020//membrane;G…	GO:0004888//transmembrane signaling receptor activity;GO:0004888//transmembrane signaling receptor activity;GO:0004930//G protein-coupled receptor activity;GO:0004930//G protein-coupled receptor activity;GO:0004930//G protein-coupled receptor activity;GO:0004930//G protein-coupled receptor activity;GO:0004930//G protein-coupled receptor activity;GO:0004888//transmembrane signaling receptor activi…	-
ENSG00000158352	11.3777	6.5222	16.2331	2.4889	1.31551	0.0292937	0.145485	X	50586796	50814302	-	15184	SHROOM4	GO:0001725;GO:0003779;GO:0005515;GO:0005654;GO:0005737;GO:0005856;GO:0005884;GO:0005912;GO:0005925;GO:0007015;GO:0007015;GO:0007420;GO:0009898;GO:0009925;GO:0015629;GO:0016324;GO:0016324;GO:0030036;GO:0030864;GO:0030864;GO:0043231;GO:0043296;GO:0045159;GO:0050890;GO:0051015;GO:0051015;GO:0051015;GO:0051015;GO:0001725;GO:0003779;GO:0005654;GO:0005737;GO:0005856;GO:0005884;GO:0005912;GO:0005925;GO:…	K18625	-	Z	veNOG14306	shroom family member 4 [Source:HGNCFT Symbol;Acc:HGNC:29215]	57477	Q9ULL8	GO:0007015//actin filament organization;GO:0007015//actin filament organization;GO:0007420//brain development;GO:0030036//actin cytoskeleton organization;GO:0050890//cognition;GO:0007015//actin filament organization;GO:0007015//actin filament organization;GO:0007420//brain development;GO:0030036//actin cytoskeleton organization;GO:0050890//cognition;GO:0007015//actin filament organization;GO:0007…	GO:0001725//stress fiber;GO:0005654//nucleoplasm;GO:0005737//cytoplasm;GO:0005856//cytoskeleton;GO:0005884//actin filament;GO:0005912//adherens junction;GO:0005925//focal adhesion;GO:0009898//cytoplasmic side of plasma membrane;GO:0009925//basal plasma membrane;GO:0015629//actin cytoskeleton;GO:0016324//apical plasma membrane;GO:0016324//apical plasma membrane;GO:0030864//cortical actin cytoskele…	GO:0003779//actin binding;GO:0005515//protein binding;GO:0045159//myosin II binding;GO:0051015//actin filament binding;GO:0051015//actin filament binding;GO:0051015//actin filament binding;GO:0051015//actin filament binding;GO:0003779//actin binding;GO:0045159//myosin II binding;GO:0051015//actin filament binding;GO:0051015//actin filament binding;GO:0051015//actin filament binding;GO:0051015//ac…	-
ENSG00000164867	10.9407	6.1674	15.7141	2.54793	1.34933	0.0305532	0.149962	7	150991017	151014588	+	5931	NOS3	GO:0000139;GO:0001525;GO:0001542;GO:0001701;GO:0001974;GO:0001974;GO:0002028;GO:0003057;GO:0003100;GO:0003180;GO:0003180;GO:0003184;GO:0003184;GO:0003203;GO:0003203;GO:0003785;GO:0004517;GO:0004517;GO:0004517;GO:0004517;GO:0004517;GO:0004517;GO:0004517;GO:0004517;GO:0005515;GO:0005515;GO:0005515;GO:0005516;GO:0005516;GO:0005516;GO:0005634;GO:0005634;GO:0005634;GO:0005737;GO:0005737;GO:0005737;GO:…	K13242	-	C	veNOG00439	nitric oxide synthase 3 [Source:HGNCFT Symbol;Acc:HGNC:7876]	4846	P29474	GO:0001525//angiogenesis;GO:0001542//ovulation from ovarian follicle;GO:0001701//in utero embryonic development;GO:0001974//blood vessel remodeling;GO:0001974//blood vessel remodeling;GO:0002028//regulation of sodium ion transport;GO:0003057//regulation of the force of heart contraction by chemical signal;GO:0003100//regulation of systemic arterial blood pressure by endothelin;GO:0003180//aortic …	GO:0000139//Golgi membrane;GO:0005634//nucleus;GO:0005634//nucleus;GO:0005634//nucleus;GO:0005737//cytoplasm;GO:0005737//cytoplasm;GO:0005737//cytoplasm;GO:0005794//Golgi apparatus;GO:0005794//Golgi apparatus;GO:0005829//cytosol;GO:0005829//cytosol;GO:0005856//cytoskeleton;GO:0005886//plasma membrane;GO:0005886//plasma membrane;GO:0005886//plasma membrane;GO:0005886//plasma membrane;GO:0005901//c…	GO:0003785//actin monomer binding;GO:0004517//nitric-oxide synthase activity;GO:0004517//nitric-oxide synthase activity;GO:0004517//nitric-oxide synthase activity;GO:0004517//nitric-oxide synthase activity;GO:0004517//nitric-oxide synthase activity;GO:0004517//nitric-oxide synthase activity;GO:0004517//nitric-oxide synthase activity;GO:0004517//nitric-oxide synthase activity;GO:0005515//protein b…	ko05418(Fluid shear stress and atherosclerosis);ko05417(Lipid and atherosclerosis);ko05415(Diabetic cardiomyopathy);ko04933(AGE-RAGE signaling pathway in diabetic complications);ko04931(Insulin resistance);ko04926(Relaxin signaling pathway);ko04921(Oxytocin signaling pathway);ko04915(Estrogen signaling pathway);ko04611(Platelet activation);ko04371(Apelin signaling pathway);ko04370(VEGF signaling …
ENSG00000214967	5.38359	2.04867	8.71851	4.25569	2.08939	0.0307065	0.150382	16	16379055	16393954	+	1401	NPIPA7	GO:0005515;GO:0005654;GO:0005654;	-	-	S	veNOG28587	nuclear pore complex interacting protein familyFT member A7 [Source:HGNC Symbol;Acc:HGNC:41982]	101059938	E9PJI5	-	GO:0005654//nucleoplasm;GO:0005654//nucleoplasm;	GO:0005515//protein binding;	-
ENSG00000064489	6.34972	2.73865	9.96079	3.63712	1.8628	0.031093	0.151629	19	19145569	19192158	-	1929	BORCS8-MEF2B	GO:0000977;GO:0000977;GO:0000977;GO:0000981;GO:0003677;GO:0003677;GO:0003677;GO:0005634;GO:0005654;GO:0005829;GO:0030054;GO:0045893;GO:0045944;GO:0045944;GO:0046983;GO:0046983;GO:0048513;	-	-	S	opiNOG29398;veNOG19290	BORCS8-MEF2B readthrough [Source:HGNCFT Symbol;Acc:HGNC:39979]	-	Q96FH0	GO:0045893//positive regulation of transcription, DNA-templated;GO:0045944//positive regulation of transcription by RNA polymerase II;GO:0045944//positive regulation of transcription by RNA polymerase II;GO:0048513//animal organ development;	GO:0005634//nucleus;GO:0005654//nucleoplasm;GO:0005829//cytosol;GO:0030054//cell junction;	GO:0000977//RNA polymerase II transcription regulatory region sequence-specific DNA binding;GO:0000977//RNA polymerase II transcription regulatory region sequence-specific DNA binding;GO:0000977//RNA polymerase II transcription regulatory region sequence-specific DNA binding;GO:0000981//DNA-binding transcription factor activity, RNA polymerase II-specific;GO:0003677//DNA binding;GO:0003677//DNA b…	-
ENSG00000204616	10.712	5.81579	15.6082	2.68376	1.42425	0.0335551	0.160137	6	30102897	30113090	-	3519	TRIM31	GO:0003713;GO:0005515;GO:0005737;GO:0005737;GO:0005739;GO:0005829;GO:0008270;GO:0008270;GO:0010468;GO:0016567;GO:0016567;GO:0016740;GO:0032897;GO:0045087;GO:0045087;GO:0045893;GO:0046597;GO:0046872;GO:0051091;GO:0051091;GO:0061630;GO:1902186;	K12011	EC:2.3.2.27	O	veNOG15890	tripartite motif containing 31 [Source:HGNCFT Symbol;Acc:HGNC:16289]	11074	Q9BZY9	GO:0010468//regulation of gene expression;GO:0016567//protein ubiquitination;GO:0016567//protein ubiquitination;GO:0032897//negative regulation of viral transcription;GO:0045087//innate immune response;GO:0045087//innate immune response;GO:0045893//positive regulation of transcription, DNA-templated;GO:0046597//negative regulation of viral entry into host cell;GO:0051091//positive regulation of D…	GO:0005737//cytoplasm;GO:0005737//cytoplasm;GO:0005739//mitochondrion;GO:0005829//cytosol;	GO:0003713//transcription coactivator activity;GO:0005515//protein binding;GO:0008270//zinc ion binding;GO:0008270//zinc ion binding;GO:0016740//transferase activity;GO:0046872//metal ion binding;GO:0061630//ubiquitin protein ligase activity;	-
ENSG00000108511	9.92713	5.4511	14.4032	2.64225	1.40177	0.033948	0.161534	17	48595751	48604992	-	2604	HOXB6	GO:0000785;GO:0000978;GO:0000981;GO:0000981;GO:0000981;GO:0000981;GO:0003677;GO:0003677;GO:0003677;GO:0003700;GO:0003700;GO:0003723;GO:0005515;GO:0005634;GO:0005634;GO:0005634;GO:0005634;GO:0006355;GO:0006355;GO:0006357;GO:0009952;GO:1990837;GO:0000785;GO:0000978;GO:0000981;GO:0000981;GO:0000981;GO:0000981;GO:0003677;GO:0003677;GO:0003677;GO:0003700;GO:0003700;GO:0003723;GO:0005515;GO:0005634;GO:…	K09306	-	K	veNOG10118	homeobox B6 [Source:HGNC Symbol;Acc:HGNC:5117]	3216	P17509	GO:0006355//regulation of transcription, DNA-templated;GO:0006355//regulation of transcription, DNA-templated;GO:0006357//regulation of transcription by RNA polymerase II;GO:0009952//anterior/posterior pattern specification;GO:0006355//regulation of transcription, DNA-templated;GO:0006355//regulation of transcription, DNA-templated;GO:0006357//regulation of transcription by RNA polymerase II;GO:0…	GO:0000785//chromatin;GO:0005634//nucleus;GO:0005634//nucleus;GO:0005634//nucleus;GO:0005634//nucleus;GO:0000785//chromatin;GO:0005634//nucleus;GO:0005634//nucleus;GO:0005634//nucleus;GO:0005634//nucleus;	GO:0000978//RNA polymerase II cis-regulatory region sequence-specific DNA binding;GO:0000981//DNA-binding transcription factor activity, RNA polymerase II-specific;GO:0000981//DNA-binding transcription factor activity, RNA polymerase II-specific;GO:0000981//DNA-binding transcription factor activity, RNA polymerase II-specific;GO:0000981//DNA-binding transcription factor activity, RNA polymerase I…	-
ENSG00000141622	2.63817	0	5.27634	Inf	Inf	0.0371441	0.172366	18	46326809	46463140	+	11419	RNF165	GO:0000209;GO:0005515;GO:0005634;GO:0005634;GO:0005634;GO:0007409;GO:0008045;GO:0008045;GO:0008270;GO:0008270;GO:0010259;GO:0016740;GO:0016874;GO:0030163;GO:0030513;GO:0030513;GO:0032991;GO:0035136;GO:0046872;GO:0060173;GO:0060384;GO:0061061;GO:0061630;GO:0061630;GO:0005515;GO:0005634;GO:0005634;GO:0008045;GO:0008270;GO:0008270;GO:0016740;GO:0030513;GO:0046872;GO:0061630;	K17821	-	-	-	ring finger protein 165 [Source:HGNCFT Symbol;Acc:HGNC:31696]	494470	-	GO:0000209//protein polyubiquitination;GO:0007409//axonogenesis;GO:0008045//motor neuron axon guidance;GO:0008045//motor neuron axon guidance;GO:0010259//multicellular organism aging;GO:0030163//protein catabolic process;GO:0030513//positive regulation of BMP signaling pathway;GO:0030513//positive regulation of BMP signaling pathway;GO:0035136//forelimb morphogenesis;GO:0060173//limb development;…	GO:0005634//nucleus;GO:0005634//nucleus;GO:0005634//nucleus;GO:0032991//protein-containing complex;GO:0005634//nucleus;GO:0005634//nucleus;	GO:0005515//protein binding;GO:0008270//zinc ion binding;GO:0008270//zinc ion binding;GO:0016740//transferase activity;GO:0016874//ligase activity;GO:0046872//metal ion binding;GO:0061630//ubiquitin protein ligase activity;GO:0061630//ubiquitin protein ligase activity;GO:0005515//protein binding;GO:0008270//zinc ion binding;GO:0008270//zinc ion binding;GO:0016740//transferase activity;GO:0046872/…	-
ENSG00000180777	3.58381	1.03663	6.13098	5.91434	2.56422	0.0423504	0.189648	18	14728272	14854667	+	6785	ANKRD30B	GO:0005515;GO:0003674;GO:0005515;GO:0005575;GO:0008150;GO:0005515;GO:0003674;GO:0005575;GO:0008150;	-	-	KR	veNOG27327;veNOG28146;homNOG17127	ankyrin repeat domain 30B [Source:HGNCFT Symbol;Acc:HGNC:24165]	374860	Q9BXX2	GO:0008150//biological_process;GO:0008150//biological_process;	GO:0005575//cellular_component;GO:0005575//cellular_component;	GO:0005515//protein binding;GO:0003674//molecular_function;GO:0005515//protein binding;GO:0005515//protein binding;GO:0003674//molecular_function;	-
ENSG00000166317	3.56497	1.04157	6.08836	5.84535	2.54729	0.0427048	0.190546	10	73644881	73663803	-	5104	SYNPO2L	GO:0003007;GO:0003779;GO:0003779;GO:0005515;GO:0005634;GO:0005654;GO:0005737;GO:0005829;GO:0005856;GO:0015629;GO:0016607;GO:0030018;GO:0030018;GO:0030054;GO:0032233;GO:0035025;GO:0045214;GO:0051496;GO:0003007;GO:0003779;GO:0003779;GO:0005515;GO:0005634;GO:0005654;GO:0005737;GO:0005829;GO:0005856;GO:0015629;GO:0016607;GO:0030018;GO:0030018;GO:0030054;GO:0032233;GO:0035025;GO:0045214;GO:0051496;	-	-	R	veNOG12900	synaptopodin 2 like [Source:HGNCFT Symbol;Acc:HGNC:23532]	79933	Q9H987	GO:0003007//heart morphogenesis;GO:0032233//positive regulation of actin filament bundle assembly;GO:0035025//positive regulation of Rho protein signal transduction;GO:0045214//sarcomere organization;GO:0051496//positive regulation of stress fiber assembly;GO:0003007//heart morphogenesis;GO:0032233//positive regulation of actin filament bundle assembly;GO:0035025//positive regulation of Rho prote…	GO:0005634//nucleus;GO:0005654//nucleoplasm;GO:0005737//cytoplasm;GO:0005829//cytosol;GO:0005856//cytoskeleton;GO:0015629//actin cytoskeleton;GO:0016607//nuclear speck;GO:0030018//Z disc;GO:0030018//Z disc;GO:0030054//cell junction;GO:0005634//nucleus;GO:0005654//nucleoplasm;GO:0005737//cytoplasm;GO:0005829//cytosol;GO:0005856//cytoskeleton;GO:0015629//actin cytoskeleton;GO:0016607//nuclear speck…	GO:0003779//actin binding;GO:0003779//actin binding;GO:0005515//protein binding;GO:0003779//actin binding;GO:0003779//actin binding;GO:0005515//protein binding;	-
ENSG00000153253	13.052	8.17344	17.9306	2.19376	1.13341	0.0454709	0.199183	2	165087526	165204050	-	11566	SCN3A	GO:0001518;GO:0001518;GO:0001518;GO:0005216;GO:0005216;GO:0005244;GO:0005248;GO:0005248;GO:0005248;GO:0005248;GO:0005261;GO:0005261;GO:0005272;GO:0005515;GO:0005737;GO:0005886;GO:0005886;GO:0005886;GO:0006811;GO:0006811;GO:0006811;GO:0006814;GO:0006814;GO:0006814;GO:0016020;GO:0016020;GO:0016020;GO:0016020;GO:0016021;GO:0019228;GO:0030424;GO:0034765;GO:0035725;GO:0055085;GO:0055085;GO:0086010;GO:…	K04836	-	P	opiNOG00783;veNOG01033	sodium voltage-gated channel alpha subunit 3FT [Source:HGNC Symbol;Acc:HGNC:10590]	6328	Q9NY46	GO:0006811//ion transport;GO:0006811//ion transport;GO:0006811//ion transport;GO:0006814//sodium ion transport;GO:0006814//sodium ion transport;GO:0006814//sodium ion transport;GO:0019228//neuronal action potential;GO:0034765//regulation of ion transmembrane transport;GO:0035725//sodium ion transmembrane transport;GO:0055085//transmembrane transport;GO:0055085//transmembrane transport;GO:0086010/…	GO:0001518//voltage-gated sodium channel complex;GO:0001518//voltage-gated sodium channel complex;GO:0001518//voltage-gated sodium channel complex;GO:0005737//cytoplasm;GO:0005886//plasma membrane;GO:0005886//plasma membrane;GO:0005886//plasma membrane;GO:0016020//membrane;GO:0016020//membrane;GO:0016020//membrane;GO:0016020//membrane;GO:0016021//integral component of membrane;GO:0030424//axon;GO…	GO:0005216//ion channel activity;GO:0005216//ion channel activity;GO:0005244//voltage-gated ion channel activity;GO:0005248//voltage-gated sodium channel activity;GO:0005248//voltage-gated sodium channel activity;GO:0005248//voltage-gated sodium channel activity;GO:0005248//voltage-gated sodium channel activity;GO:0005261//cation channel activity;GO:0005261//cation channel activity;GO:0005272//so…	ko04742(Taste transduction)
ENSG00000109163	8.37334	4.50961	12.2371	2.71355	1.44018	0.0454929	0.199183	4	67737118	67754388	-	4402	GNRHR	GO:0004930;GO:0004930;GO:0004930;GO:0004930;GO:0004968;GO:0004968;GO:0005886;GO:0005886;GO:0005887;GO:0005887;GO:0007165;GO:0007186;GO:0007186;GO:0007186;GO:0007186;GO:0007186;GO:0007275;GO:0016020;GO:0016021;GO:0016021;GO:0016021;GO:0016500;GO:0016500;GO:0042277;GO:0097211;GO:0004930;GO:0004930;GO:0004930;GO:0004930;GO:0004968;GO:0004968;GO:0005886;GO:0005886;GO:0005887;GO:0005887;GO:0007165;GO:…	K04280	-	T	veNOG00399;homNOG15041	gonadotropin releasing hormone receptor [Source:HGNCFT Symbol;Acc:HGNC:4421]	2798	P30968	GO:0007165//signal transduction;GO:0007186//G protein-coupled receptor signaling pathway;GO:0007186//G protein-coupled receptor signaling pathway;GO:0007186//G protein-coupled receptor signaling pathway;GO:0007186//G protein-coupled receptor signaling pathway;GO:0007186//G protein-coupled receptor signaling pathway;GO:0007275//multicellular organism development;GO:0097211//cellular response to go…	GO:0005886//plasma membrane;GO:0005886//plasma membrane;GO:0005887//integral component of plasma membrane;GO:0005887//integral component of plasma membrane;GO:0016020//membrane;GO:0016021//integral component of membrane;GO:0016021//integral component of membrane;GO:0016021//integral component of membrane;GO:0005886//plasma membrane;GO:0005886//plasma membrane;GO:0005887//integral component of pla…	GO:0004930//G protein-coupled receptor activity;GO:0004930//G protein-coupled receptor activity;GO:0004930//G protein-coupled receptor activity;GO:0004930//G protein-coupled receptor activity;GO:0004968//gonadotropin-releasing hormone receptor activity;GO:0004968//gonadotropin-releasing hormone receptor activity;GO:0016500//protein-hormone receptor activity;GO:0016500//protein-hormone receptor ac…	ko04912(GnRH signaling pathway);ko04080(Neuroactive ligand-receptor interaction)
ENSG00000038295	5.58354	2.43141	8.73567	3.59284	1.84512	0.0462665	0.201584	4	165873237	166104457	+	8105	TLL1	GO:0001501;GO:0004222;GO:0004222;GO:0004222;GO:0004252;GO:0005509;GO:0005509;GO:0005576;GO:0005576;GO:0006508;GO:0006508;GO:0006508;GO:0008233;GO:0008237;GO:0008237;GO:0008237;GO:0008270;GO:0008270;GO:0016787;GO:0030154;GO:0030199;GO:0046872;GO:0016020;GO:0016021;GO:0004222;GO:0004222;GO:0004222;GO:0005509;GO:0005509;GO:0006508;GO:0006508;GO:0006508;GO:0008233;GO:0008237;GO:0008237;GO:0008237;GO:…	K09608	EC:3.4.24.-	O	veNOG05050	tolloid like 1 [Source:HGNC Symbol;Acc:HGNC:11843]	7092	O43897	GO:0001501//skeletal system development;GO:0006508//proteolysis;GO:0006508//proteolysis;GO:0006508//proteolysis;GO:0030154//cell differentiation;GO:0030199//collagen fibril organization;GO:0006508//proteolysis;GO:0006508//proteolysis;GO:0006508//proteolysis;GO:0030154//cell differentiation;GO:0001501//skeletal system development;GO:0006508//proteolysis;GO:0006508//proteolysis;GO:0006508//proteoly…	GO:0005576//extracellular region;GO:0005576//extracellular region;GO:0016020//membrane;GO:0016021//integral component of membrane;GO:0016020//membrane;GO:0016021//integral component of membrane;GO:0005576//extracellular region;GO:0005576//extracellular region;	GO:0004222//metalloendopeptidase activity;GO:0004222//metalloendopeptidase activity;GO:0004222//metalloendopeptidase activity;GO:0004252//serine-type endopeptidase activity;GO:0005509//calcium ion binding;GO:0005509//calcium ion binding;GO:0008233//peptidase activity;GO:0008237//metallopeptidase activity;GO:0008237//metallopeptidase activity;GO:0008237//metallopeptidase activity;GO:0008270//zinc …	-
ENSG00000223638	10.4148	3.11978	17.7099	5.67665	2.50504	0.0473776	0.205051	19	55759097	55763421	+	1198	RFPL4A	GO:0000785;GO:0004842;GO:0005515;GO:0005515;GO:0005634;GO:0005654;GO:0005737;GO:0016567;GO:0045893;GO:0046872;	-	-	O	veNOG11461	ret finger protein like 4A [Source:HGNCFT Symbol;Acc:HGNC:16449]	342931	A6NLU0	GO:0016567//protein ubiquitination;GO:0045893//positive regulation of transcription, DNA-templated;	GO:0000785//chromatin;GO:0005634//nucleus;GO:0005654//nucleoplasm;GO:0005737//cytoplasm;	GO:0004842//ubiquitin-protein transferase activity;GO:0005515//protein binding;GO:0005515//protein binding;GO:0046872//metal ion binding;	-
ENSG00000171724	7.85772	4.12527	11.5902	2.80955	1.49034	0.0478363	0.206195	16	77788564	77980107	+	4103	VAT1L	GO:0005515;GO:0008270;GO:0008270;GO:0016491;GO:0016491;GO:0016491;	-	EC:1.6.5.5	CQ	veNOG02662;opiNOG15748	vesicle amine transport 1 like [Source:HGNCFT Symbol;Acc:HGNC:29315]	57687	Q9HCJ6	-	-	GO:0005515//protein binding;GO:0008270//zinc ion binding;GO:0008270//zinc ion binding;GO:0016491//oxidoreductase activity;GO:0016491//oxidoreductase activity;GO:0016491//oxidoreductase activity;	-
ENSG00000086159	1.63409	0	3.26817	Inf	Inf	0.0482176	0.207616	12	49967194	49977139	+	5129	AQP6	GO:0015267;GO:0015267;GO:0016020;GO:0016020;GO:0016020;GO:0016021;GO:0055085;GO:0055085;GO:0110165;GO:0005515;GO:0005886;GO:0005887;GO:0006833;GO:0007588;GO:0015112;GO:0015250;GO:0015250;GO:0015267;GO:0015267;GO:0015670;GO:0016020;GO:0016020;GO:0016020;GO:0016021;GO:0016021;GO:0016324;GO:0030659;GO:0031410;GO:0042476;GO:0055085;GO:0055085;GO:0005515;GO:0005886;GO:0005887;GO:0006833;GO:0007588;GO:…	K09868	-	G	veNOG02531	aquaporin 6 [Source:HGNC Symbol;Acc:HGNC:639]	363	Q13520	GO:0055085//transmembrane transport;GO:0055085//transmembrane transport;GO:0006833//water transport;GO:0007588//excretion;GO:0015670//carbon dioxide transport;GO:0042476//odontogenesis;GO:0055085//transmembrane transport;GO:0055085//transmembrane transport;GO:0006833//water transport;GO:0007588//excretion;GO:0015670//carbon dioxide transport;GO:0042476//odontogenesis;GO:0055085//transmembrane tra…	GO:0016020//membrane;GO:0016020//membrane;GO:0016020//membrane;GO:0016021//integral component of membrane;GO:0110165//cellular anatomical entity;GO:0005886//plasma membrane;GO:0005887//integral component of plasma membrane;GO:0016020//membrane;GO:0016020//membrane;GO:0016020//membrane;GO:0016021//integral component of membrane;GO:0016021//integral component of membrane;GO:0016324//apical plasma m…	GO:0015267//channel activity;GO:0015267//channel activity;GO:0005515//protein binding;GO:0015112//nitrate transmembrane transporter activity;GO:0015250//water channel activity;GO:0015250//water channel activity;GO:0015267//channel activity;GO:0015267//channel activity;GO:0005515//protein binding;GO:0015112//nitrate transmembrane transporter activity;GO:0015250//water channel activity;GO:0015250//…	-
ENSG00000102755	15.6227	10.3845	20.8609	2.00886	1.00637	0.0486133	0.208707	13	28300346	28495145	-	12565	FLT1	GO:0000166;GO:0001525;GO:0002244;GO:0002548;GO:0004672;GO:0004672;GO:0004713;GO:0004713;GO:0004713;GO:0004714;GO:0004714;GO:0004714;GO:0004714;GO:0004714;GO:0004714;GO:0005021;GO:0005021;GO:0005021;GO:0005021;GO:0005021;GO:0005515;GO:0005524;GO:0005524;GO:0005524;GO:0005576;GO:0005615;GO:0005737;GO:0005768;GO:0005886;GO:0005886;GO:0005886;GO:0005887;GO:0005887;GO:0005887;GO:0005887;GO:0005887;GO:…	K05096	-	T	veNOG03817;opiNOG08113	fms related receptor tyrosine kinase 1 [Source:HGNCFT Symbol;Acc:HGNC:3763]	2321	P17948	GO:0001525//angiogenesis;GO:0002244//hematopoietic progenitor cell differentiation;GO:0002548//monocyte chemotaxis;GO:0006468//protein phosphorylation;GO:0006468//protein phosphorylation;GO:0006935//chemotaxis;GO:0007169//transmembrane receptor protein tyrosine kinase signaling pathway;GO:0007169//transmembrane receptor protein tyrosine kinase signaling pathway;GO:0007169//transmembrane receptor …	GO:0005576//extracellular region;GO:0005615//extracellular space;GO:0005737//cytoplasm;GO:0005768//endosome;GO:0005886//plasma membrane;GO:0005886//plasma membrane;GO:0005886//plasma membrane;GO:0005887//integral component of plasma membrane;GO:0005887//integral component of plasma membrane;GO:0005887//integral component of plasma membrane;GO:0005887//integral component of plasma membrane;GO:0005…	GO:0000166//nucleotide binding;GO:0004672//protein kinase activity;GO:0004672//protein kinase activity;GO:0004713//protein tyrosine kinase activity;GO:0004713//protein tyrosine kinase activity;GO:0004713//protein tyrosine kinase activity;GO:0004714//transmembrane receptor protein tyrosine kinase activity;GO:0004714//transmembrane receptor protein tyrosine kinase activity;GO:0004714//transmembrane…	ko05323(Rheumatoid arthritis);ko05202(Transcriptional misregulation in cancer);ko04510(Focal adhesion);ko04151(PI3K-Akt signaling pathway);ko04066(HIF-1 signaling pathway);ko04020(Calcium signaling pathway);ko04015(Rap1 signaling pathway);ko04014(Ras signaling pathway);ko04010(MAPK signaling pathway)
ENSG00000171246	1.60835	0	3.21669	Inf	Inf	0.0492999	0.210757	17	80466834	80477843	-	7020	NPTX1	GO:0005737;GO:0005739;GO:0005886;GO:0005886;GO:0006839;GO:0007268;GO:0007417;GO:0030133;GO:0031410;GO:0035865;GO:0043005;GO:0043005;GO:0043083;GO:0043653;GO:0046872;GO:0060385;GO:0060385;GO:0071333;GO:0098962;GO:0098978;GO:0098978;GO:0099151;GO:0099645;	-	-	R	veNOG11067	neuronal pentraxin 1 [Source:HGNCFT Symbol;Acc:HGNC:7952]	4884	Q15818	GO:0006839//mitochondrial transport;GO:0007268//chemical synaptic transmission;GO:0007417//central nervous system development;GO:0035865//cellular response to potassium ion;GO:0043653//mitochondrial fragmentation involved in apoptotic process;GO:0060385//axonogenesis involved in innervation;GO:0060385//axonogenesis involved in innervation;GO:0071333//cellular response to glucose stimulus;GO:00989…	GO:0005737//cytoplasm;GO:0005739//mitochondrion;GO:0005886//plasma membrane;GO:0005886//plasma membrane;GO:0030133//transport vesicle;GO:0031410//cytoplasmic vesicle;GO:0043005//neuron projection;GO:0043005//neuron projection;GO:0043083//synaptic cleft;GO:0098978//glutamatergic synapse;GO:0098978//glutamatergic synapse;	GO:0046872//metal ion binding;	-

## Sheet: Down-regulated DEGs
Supplementary File 1: List of 282 Differentially Expressed Genes Identified by Transcriptomics (Down-regulated DEGs)
id	baseMean	baseMean_vector(A)	baseMean_MDH2_OE(B)	foldChange(B/A)	log2FoldChange	pval	padj	Chromosome	Start Site	End Site	Direction	Length	Name	GO	KEGG	EC	eggNOG Class	eggNOG	Description	Entrez_geneID	UniProtAC	BP	CC	MF	Pathway
ENSG00000099194	12441.2	17299.6	7582.86	0.438325	-1.18993	1.76458e-157	1.42234e-153	10	100347233	100364826	+	5245	SCD	GO:0004768;GO:0004768;GO:0004768;GO:0004768;GO:0005506;GO:0005506;GO:0005515;GO:0005730;GO:0005783;GO:0005783;GO:0005789;GO:0005789;GO:0005789;GO:0006629;GO:0006631;GO:0006633;GO:0006636;GO:0006636;GO:0016020;GO:0016021;GO:0016491;GO:0016717;GO:0016717;GO:0030176;GO:0032896;GO:0046872;GO:0070542;GO:0120162;GO:1903966;	K00507	EC:1.14.19.1	I	veNOG03325	stearoyl-CoA desaturase [Source:HGNCFT Symbol;Acc:HGNC:10571]	6319	O00767	GO:0006629//lipid metabolic process;GO:0006631//fatty acid metabolic process;GO:0006633//fatty acid biosynthetic process;GO:0006636//unsaturated fatty acid biosynthetic process;GO:0006636//unsaturated fatty acid biosynthetic process;GO:0070542//response to fatty acid;GO:0120162//positive regulation of cold-induced thermogenesis;GO:1903966//monounsaturated fatty acid biosynthetic process;	GO:0005730//nucleolus;GO:0005783//endoplasmic reticulum;GO:0005783//endoplasmic reticulum;GO:0005789//endoplasmic reticulum membrane;GO:0005789//endoplasmic reticulum membrane;GO:0005789//endoplasmic reticulum membrane;GO:0016020//membrane;GO:0016021//integral component of membrane;GO:0030176//integral component of endoplasmic reticulum membrane;	GO:0004768//stearoyl-CoA 9-desaturase activity;GO:0004768//stearoyl-CoA 9-desaturase activity;GO:0004768//stearoyl-CoA 9-desaturase activity;GO:0004768//stearoyl-CoA 9-desaturase activity;GO:0005506//iron ion binding;GO:0005506//iron ion binding;GO:0005515//protein binding;GO:0016491//oxidoreductase activity;GO:0016717//oxidoreductase activity, acting on paired donors, with oxidation of a pair of…	ko04936(Alcoholic liver disease);ko04152(AMPK signaling pathway);ko03320(PPAR signaling pathway);ko01040(Biosynthesis of unsaturated fatty acids)
ENSG00000125740	935.198	1452.76	417.636	0.287478	-1.79848	1.57447e-117	8.4607e-114	19	45467995	45475179	+	5553	FOSB	GO:0000122;GO:0000785;GO:0000978;GO:0000981;GO:0000981;GO:0003677;GO:0003677;GO:0003677;GO:0003677;GO:0003700;GO:0003700;GO:0005515;GO:0005634;GO:0005634;GO:0005634;GO:0005634;GO:0005634;GO:0005654;GO:0005654;GO:0006355;GO:0006357;GO:0006357;GO:0006357;GO:0008134;GO:0043231;GO:1990837;GO:0000122;GO:0000785;GO:0000978;GO:0000981;GO:0000981;GO:0003677;GO:0003677;GO:0003677;GO:0003677;GO:0003700;GO:…	K09029	-	K	veNOG08812	FosB proto-oncogene, AP-1 transcription factorFT subunit [Source:HGNC Symbol;Acc:HGNC:3797]	2354	P53539	GO:0000122//negative regulation of transcription by RNA polymerase II;GO:0006355//regulation of transcription, DNA-templated;GO:0006357//regulation of transcription by RNA polymerase II;GO:0006357//regulation of transcription by RNA polymerase II;GO:0006357//regulation of transcription by RNA polymerase II;GO:0000122//negative regulation of transcription by RNA polymerase II;GO:0006355//regulatio…	GO:0000785//chromatin;GO:0005634//nucleus;GO:0005634//nucleus;GO:0005634//nucleus;GO:0005634//nucleus;GO:0005634//nucleus;GO:0005654//nucleoplasm;GO:0005654//nucleoplasm;GO:0043231//intracellular membrane-bounded organelle;GO:0000785//chromatin;GO:0005634//nucleus;GO:0005634//nucleus;GO:0005634//nucleus;GO:0005634//nucleus;GO:0005634//nucleus;GO:0005654//nucleoplasm;GO:0005654//nucleoplasm;GO:004…	GO:0000978//RNA polymerase II cis-regulatory region sequence-specific DNA binding;GO:0000981//DNA-binding transcription factor activity, RNA polymerase II-specific;GO:0000981//DNA-binding transcription factor activity, RNA polymerase II-specific;GO:0003677//DNA binding;GO:0003677//DNA binding;GO:0003677//DNA binding;GO:0003677//DNA binding;GO:0003700//DNA-binding transcription factor activity;GO:…	ko05034(Alcoholism);ko05031(Amphetamine addiction);ko05030(Cocaine addiction);ko04657(IL-17 signaling pathway);ko04380(Osteoclast differentiation)
ENSG00000186480	1998.9	2781.88	1215.91	0.437082	-1.19403	1.59056e-88	6.41037e-85	7	155297776	155310235	+	3650	INSIG1	GO:0005515;GO:0005515;GO:0005783;GO:0005783;GO:0005789;GO:0005789;GO:0006629;GO:0006641;GO:0006695;GO:0006695;GO:0006695;GO:0006991;GO:0008142;GO:0008202;GO:0008203;GO:0008203;GO:0008203;GO:0008203;GO:0008289;GO:0010894;GO:0016020;GO:0016021;GO:0016126;GO:0016126;GO:0032869;GO:0032933;GO:0032933;GO:0032937;GO:0032937;GO:0036315;GO:0036316;GO:0036316;GO:0042472;GO:0042474;GO:0042632;GO:0045599;GO:…	-	-	T	veNOG02082	insulin induced gene 1 [Source:HGNCFT Symbol;Acc:HGNC:6083]	3638	O15503	GO:0006629//lipid metabolic process;GO:0006641//triglyceride metabolic process;GO:0006695//cholesterol biosynthetic process;GO:0006695//cholesterol biosynthetic process;GO:0006695//cholesterol biosynthetic process;GO:0006991//response to sterol depletion;GO:0008202//steroid metabolic process;GO:0008203//cholesterol metabolic process;GO:0008203//cholesterol metabolic process;GO:0008203//cholestero…	GO:0005783//endoplasmic reticulum;GO:0005783//endoplasmic reticulum;GO:0005789//endoplasmic reticulum membrane;GO:0005789//endoplasmic reticulum membrane;GO:0016020//membrane;GO:0016021//integral component of membrane;GO:0032937//SREBP-SCAP-Insig complex;GO:0032937//SREBP-SCAP-Insig complex;GO:0005783//endoplasmic reticulum;GO:0005789//endoplasmic reticulum membrane;GO:0016020//membrane;GO:001602…	GO:0005515//protein binding;GO:0005515//protein binding;GO:0008142//oxysterol binding;GO:0008289//lipid binding;GO:0008289//lipid binding;GO:0005515//protein binding;GO:0005515//protein binding;GO:0008142//oxysterol binding;GO:0008289//lipid binding;GO:0008289//lipid binding;GO:0008289//lipid binding;	-
ENSG00000092621	140.022	252.446	27.5984	0.109324	-3.19332	6.26909e-59	1.2633e-55	1	119648411	119744218	+	9187	PHGDH	GO:0004617;GO:0004617;GO:0004617;GO:0004617;GO:0004617;GO:0004617;GO:0005829;GO:0006564;GO:0006564;GO:0006564;GO:0007420;GO:0008652;GO:0009055;GO:0016491;GO:0016616;GO:0016616;GO:0022900;GO:0030060;GO:0030060;GO:0051287;GO:0051287;GO:0070062;GO:0051287;GO:0051287;GO:0016616;GO:0016616;GO:0051287;GO:0051287;GO:0016616;GO:0051287;GO:0004617;GO:0004617;GO:0004617;GO:0004617;GO:0006564;GO:0006564;GO:…	K00058	-	E	veNOG00937	phosphoglycerate dehydrogenase [Source:HGNCFT Symbol;Acc:HGNC:8923]	26227	Q5EAD2	GO:0006564//L-serine biosynthetic process;GO:0006564//L-serine biosynthetic process;GO:0006564//L-serine biosynthetic process;GO:0007420//brain development;GO:0008652//cellular amino acid biosynthetic process;GO:0022900//electron transport chain;GO:0006564//L-serine biosynthetic process;GO:0006564//L-serine biosynthetic process;GO:0006564//L-serine biosynthetic process;GO:0008652//cellular amino …	GO:0005829//cytosol;GO:0070062//extracellular exosome;GO:0005829//cytosol;GO:0070062//extracellular exosome;	GO:0004617//phosphoglycerate dehydrogenase activity;GO:0004617//phosphoglycerate dehydrogenase activity;GO:0004617//phosphoglycerate dehydrogenase activity;GO:0004617//phosphoglycerate dehydrogenase activity;GO:0004617//phosphoglycerate dehydrogenase activity;GO:0004617//phosphoglycerate dehydrogenase activity;GO:0009055//electron transfer activity;GO:0016491//oxidoreductase activity;GO:0016616//…	ko00270(Cysteine and methionine metabolism);ko00260(Glycine, serine and threonine metabolism)
ENSG00000113140	347.416	594.747	100.084	0.16828	-2.57106	6.92608e-53	1.11655e-49	5	151661096	151686975	-	4641	SPARC	GO:0001937;GO:0005201;GO:0005509;GO:0005509;GO:0005509;GO:0005509;GO:0005515;GO:0005515;GO:0005515;GO:0005518;GO:0005518;GO:0005518;GO:0005518;GO:0005576;GO:0005576;GO:0005576;GO:0005604;GO:0005615;GO:0005615;GO:0005615;GO:0005737;GO:0005886;GO:0009986;GO:0010595;GO:0016363;GO:0016525;GO:0022604;GO:0031091;GO:0031092;GO:0031093;GO:0043231;GO:0046872;GO:0048856;GO:0050840;GO:0062023;GO:0062023;GO:…	K24262	-	W	veNOG00611	secreted protein acidic and cysteine richFT [Source:HGNC Symbol;Acc:HGNC:11219]	6678	P09486	GO:0001937//negative regulation of endothelial cell proliferation;GO:0010595//positive regulation of endothelial cell migration;GO:0016525//negative regulation of angiogenesis;GO:0022604//regulation of cell morphogenesis;GO:0048856//anatomical structure development;	GO:0005576//extracellular region;GO:0005576//extracellular region;GO:0005576//extracellular region;GO:0005604//basement membrane;GO:0005615//extracellular space;GO:0005615//extracellular space;GO:0005615//extracellular space;GO:0005737//cytoplasm;GO:0005886//plasma membrane;GO:0009986//cell surface;GO:0016363//nuclear matrix;GO:0031091//platelet alpha granule;GO:0031092//platelet alpha granule me…	GO:0005201//extracellular matrix structural constituent;GO:0005509//calcium ion binding;GO:0005509//calcium ion binding;GO:0005509//calcium ion binding;GO:0005509//calcium ion binding;GO:0005515//protein binding;GO:0005515//protein binding;GO:0005515//protein binding;GO:0005518//collagen binding;GO:0005518//collagen binding;GO:0005518//collagen binding;GO:0005518//collagen binding;GO:0046872//met…	-
ENSG00000049323	647.14	893.095	401.185	0.449207	-1.15455	2.53349e-40	3.14172e-37	2	32946953	33399509	+	7348	LTBP1	GO:0001527;GO:0005024;GO:0005201;GO:0005509;GO:0005509;GO:0005515;GO:0005515;GO:0005515;GO:0005515;GO:0005576;GO:0005576;GO:0005576;GO:0005788;GO:0007178;GO:0019838;GO:0031012;GO:0032991;GO:0035583;GO:0035583;GO:0050431;GO:0050436;GO:0050436;GO:0062023;GO:0062023;GO:1901388;GO:0005509;GO:0005509;GO:0031012;GO:0001527;GO:0005024;GO:0005201;GO:0005509;GO:0005509;GO:0005515;GO:0005515;GO:0005515;GO:…	K19559	-	AT	veNOG04563;NOG16732	latent transforming growth factor beta bindingFT protein 1 [Source:HGNC Symbol;Acc:HGNC:6714]	4052	Q14766	GO:0007178//transmembrane receptor protein serine/threonine kinase signaling pathway;GO:0035583//sequestering of TGFbeta in extracellular matrix;GO:0035583//sequestering of TGFbeta in extracellular matrix;GO:1901388//regulation of transforming growth factor beta activation;GO:0007178//transmembrane receptor protein serine/threonine kinase signaling pathway;GO:0035583//sequestering of TGFbeta in e…	GO:0001527//microfibril;GO:0005576//extracellular region;GO:0005576//extracellular region;GO:0005576//extracellular region;GO:0005788//endoplasmic reticulum lumen;GO:0031012//extracellular matrix;GO:0032991//protein-containing complex;GO:0062023//collagen-containing extracellular matrix;GO:0062023//collagen-containing extracellular matrix;GO:0031012//extracellular matrix;GO:0001527//microfibril;G…	GO:0005024//transforming growth factor beta-activated receptor activity;GO:0005201//extracellular matrix structural constituent;GO:0005509//calcium ion binding;GO:0005509//calcium ion binding;GO:0005515//protein binding;GO:0005515//protein binding;GO:0005515//protein binding;GO:0005515//protein binding;GO:0019838//growth factor binding;GO:0050431//transforming growth factor beta binding;GO:005043…	ko04350(TGF-beta signaling pathway)
ENSG00000168209	772.626	1186.64	358.616	0.302213	-1.72636	3.73275e-40	4.29827e-37	10	72273919	72276036	+	2118	DDIT4	GO:0005737;GO:0005829;GO:0009968;GO:0005737;GO:0009968;GO:0001666;GO:0001666;GO:0001666;GO:0001764;GO:0005515;GO:0005737;GO:0005737;GO:0005737;GO:0005739;GO:0005739;GO:0005829;GO:0005829;GO:0005829;GO:0006915;GO:0006915;GO:0007420;GO:0009968;GO:0009968;GO:0010801;GO:0030182;GO:0032006;GO:0032007;GO:0032007;GO:0032007;GO:0032984;GO:0033137;GO:0042771;GO:0042771;GO:0045820;GO:0048011;GO:0051607;GO:…	K08270	-	T	veNOG02171	DNA damage inducible transcript 4 [Source:HGNCFT Symbol;Acc:HGNC:24944]	54541	Q9NX09	GO:0009968//negative regulation of signal transduction;GO:0009968//negative regulation of signal transduction;GO:0001666//response to hypoxia;GO:0001666//response to hypoxia;GO:0001666//response to hypoxia;GO:0001764//neuron migration;GO:0006915//apoptotic process;GO:0006915//apoptotic process;GO:0007420//brain development;GO:0009968//negative regulation of signal transduction;GO:0009968//negativ…	GO:0005737//cytoplasm;GO:0005829//cytosol;GO:0005737//cytoplasm;GO:0005737//cytoplasm;GO:0005737//cytoplasm;GO:0005737//cytoplasm;GO:0005739//mitochondrion;GO:0005739//mitochondrion;GO:0005829//cytosol;GO:0005829//cytosol;GO:0005829//cytosol;	GO:0005515//protein binding;GO:0071889//14-3-3 protein binding;GO:0071889//14-3-3 protein binding;	ko05206(MicroRNAs in cancer);ko04151(PI3K-Akt signaling pathway);ko04150(mTOR signaling pathway);ko04140(Autophagy - animal)
ENSG00000153234	218.731	344.268	93.1945	0.270703	-1.88522	2.00336e-39	2.15307e-36	2	156324437	156342348	-	3963	NR4A2	GO:0000122;GO:0000785;GO:0000977;GO:0000978;GO:0000978;GO:0000981;GO:0000981;GO:0000981;GO:0001228;GO:0001228;GO:0001666;GO:0001764;GO:0001764;GO:0001975;GO:0003677;GO:0003677;GO:0003677;GO:0003677;GO:0003677;GO:0003700;GO:0003700;GO:0004879;GO:0004879;GO:0004879;GO:0004879;GO:0005515;GO:0005634;GO:0005634;GO:0005634;GO:0005634;GO:0005634;GO:0005634;GO:0005634;GO:0005654;GO:0005654;GO:0005667;GO:…	K08558	-	K	veNOG09002;NOG15289	nuclear receptor subfamily 4 group A member 2FT [Source:HGNC Symbol;Acc:HGNC:7981]	4929	P43354	GO:0000122//negative regulation of transcription by RNA polymerase II;GO:0001666//response to hypoxia;GO:0001764//neuron migration;GO:0001764//neuron migration;GO:0001975//response to amphetamine;GO:0006351//transcription, DNA-templated;GO:0006351//transcription, DNA-templated;GO:0006355//regulation of transcription, DNA-templated;GO:0006355//regulation of transcription, DNA-templated;GO:0006355/…	GO:0000785//chromatin;GO:0005634//nucleus;GO:0005634//nucleus;GO:0005634//nucleus;GO:0005634//nucleus;GO:0005634//nucleus;GO:0005634//nucleus;GO:0005634//nucleus;GO:0005654//nucleoplasm;GO:0005654//nucleoplasm;GO:0005667//transcription regulator complex;GO:0005737//cytoplasm;GO:0016607//nuclear speck;GO:0032991//protein-containing complex;GO:0000785//chromatin;GO:0005634//nucleus;GO:0005634//nucl…	GO:0000977//RNA polymerase II transcription regulatory region sequence-specific DNA binding;GO:0000978//RNA polymerase II cis-regulatory region sequence-specific DNA binding;GO:0000978//RNA polymerase II cis-regulatory region sequence-specific DNA binding;GO:0000981//DNA-binding transcription factor activity, RNA polymerase II-specific;GO:0000981//DNA-binding transcription factor activity, RNA po…	ko04928(Parathyroid hormone synthesis, secretion and action);ko04925(Aldosterone synthesis and secretion)
ENSG00000148344	560.877	770.999	350.754	0.454935	-1.13627	3.42676e-35	2.90752e-32	9	129738331	129753042	-	1891	PTGES	GO:0001516;GO:0001516;GO:0001516;GO:0004364;GO:0004602;GO:0004667;GO:0005515;GO:0005641;GO:0005737;GO:0005737;GO:0005789;GO:0006629;GO:0006631;GO:0006633;GO:0006693;GO:0006693;GO:0006693;GO:0007165;GO:0008285;GO:0016020;GO:0016020;GO:0016021;GO:0016021;GO:0016491;GO:0016740;GO:0016853;GO:0019233;GO:0019233;GO:0031620;GO:0031620;GO:0032308;GO:0043295;GO:0048471;GO:0050220;GO:0050220;GO:0050220;GO:…	K15729	EC:5.3.99.3	I	veNOG20415	prostaglandin E synthase [Source:HGNCFT Symbol;Acc:HGNC:9599]	9536	O14684	GO:0001516//prostaglandin biosynthetic process;GO:0001516//prostaglandin biosynthetic process;GO:0001516//prostaglandin biosynthetic process;GO:0006629//lipid metabolic process;GO:0006631//fatty acid metabolic process;GO:0006633//fatty acid biosynthetic process;GO:0006693//prostaglandin metabolic process;GO:0006693//prostaglandin metabolic process;GO:0006693//prostaglandin metabolic process;GO:00…	GO:0005641//nuclear envelope lumen;GO:0005737//cytoplasm;GO:0005737//cytoplasm;GO:0005789//endoplasmic reticulum membrane;GO:0016020//membrane;GO:0016020//membrane;GO:0016021//integral component of membrane;GO:0016021//integral component of membrane;GO:0048471//perinuclear region of cytoplasm;	GO:0004364//glutathione transferase activity;GO:0004602//glutathione peroxidase activity;GO:0004667//prostaglandin-D synthase activity;GO:0005515//protein binding;GO:0016491//oxidoreductase activity;GO:0016740//transferase activity;GO:0016853//isomerase activity;GO:0043295//glutathione binding;GO:0050220//prostaglandin-E synthase activity;GO:0050220//prostaglandin-E synthase activity;GO:0050220//…	ko00590(Arachidonic acid metabolism)
ENSG00000125538	759.599	1025.09	494.107	0.482013	-1.05286	1.53434e-32	9.51351e-30	2	112829751	112836816	-	3009	IL1B	GO:0000165;GO:0001660;GO:0001934;GO:0002711;GO:0005125;GO:0005125;GO:0005125;GO:0005125;GO:0005125;GO:0005125;GO:0005149;GO:0005149;GO:0005149;GO:0005178;GO:0005515;GO:0005576;GO:0005576;GO:0005576;GO:0005576;GO:0005576;GO:0005615;GO:0005615;GO:0005615;GO:0005615;GO:0005615;GO:0005615;GO:0005737;GO:0005764;GO:0005829;GO:0005829;GO:0006915;GO:0006954;GO:0006954;GO:0006954;GO:0006954;GO:0006954;GO:…	K04519	-	T	veNOG09186	interleukin 1 beta [Source:HGNCFT Symbol;Acc:HGNC:5992]	3553	P01584	GO:0000165//MAPK cascade;GO:0001660//fever generation;GO:0001934//positive regulation of protein phosphorylation;GO:0002711//positive regulation of T cell mediated immunity;GO:0006915//apoptotic process;GO:0006954//inflammatory response;GO:0006954//inflammatory response;GO:0006954//inflammatory response;GO:0006954//inflammatory response;GO:0006954//inflammatory response;GO:0006954//inflammatory r…	GO:0005576//extracellular region;GO:0005576//extracellular region;GO:0005576//extracellular region;GO:0005576//extracellular region;GO:0005576//extracellular region;GO:0005615//extracellular space;GO:0005615//extracellular space;GO:0005615//extracellular space;GO:0005615//extracellular space;GO:0005615//extracellular space;GO:0005615//extracellular space;GO:0005737//cytoplasm;GO:0005764//lysosome…	GO:0005125//cytokine activity;GO:0005125//cytokine activity;GO:0005125//cytokine activity;GO:0005125//cytokine activity;GO:0005125//cytokine activity;GO:0005125//cytokine activity;GO:0005149//interleukin-1 receptor binding;GO:0005149//interleukin-1 receptor binding;GO:0005149//interleukin-1 receptor binding;GO:0005178//integrin binding;GO:0005515//protein binding;GO:0019904//protein domain specif…	ko05418(Fluid shear stress and atherosclerosis);ko05417(Lipid and atherosclerosis);ko05332(Graft-versus-host disease);ko05323(Rheumatoid arthritis);ko05321(Inflammatory bowel disease);ko05171(Coronavirus disease - COVID-19);ko05168(Herpes simplex virus 1 infection);ko05164(Influenza A);ko05163(Human cytomegalovirus infection);ko05162(Measles);ko05152(Tuberculosis);ko05146(Amoebiasis);ko05144(Mala…
ENSG00000101670	343.545	482.789	204.301	0.423167	-1.2407	7.66223e-28	4.11743e-25	18	49560699	49599185	+	13089	LIPG	GO:0004465;GO:0004465;GO:0004806;GO:0004806;GO:0005576;GO:0006629;GO:0006629;GO:0004465;GO:0004465;GO:0004465;GO:0004620;GO:0004620;GO:0004620;GO:0004806;GO:0004806;GO:0004806;GO:0004806;GO:0005515;GO:0005576;GO:0005576;GO:0005615;GO:0005615;GO:0005615;GO:0005769;GO:0005794;GO:0006629;GO:0006629;GO:0006629;GO:0006629;GO:0006633;GO:0007584;GO:0008201;GO:0008283;GO:0008970;GO:0008970;GO:0008970;GO:…	K22284	-	G	veNOG00044	lipase G, endothelial type [Source:HGNCFT Symbol;Acc:HGNC:6623]	9388	Q9Y5X9	GO:0006629//lipid metabolic process;GO:0006629//lipid metabolic process;GO:0006629//lipid metabolic process;GO:0006629//lipid metabolic process;GO:0006629//lipid metabolic process;GO:0006629//lipid metabolic process;GO:0006633//fatty acid biosynthetic process;GO:0007584//response to nutrient;GO:0008283//cell population proliferation;GO:0009395//phospholipid catabolic process;GO:0010983//positive …	GO:0005576//extracellular region;GO:0005576//extracellular region;GO:0005576//extracellular region;GO:0005615//extracellular space;GO:0005615//extracellular space;GO:0005615//extracellular space;GO:0005769//early endosome;GO:0005794//Golgi apparatus;GO:0009986//cell surface;GO:0005576//extracellular region;GO:0005576//extracellular region;GO:0005576//extracellular region;GO:0005615//extracellular…	GO:0004465//lipoprotein lipase activity;GO:0004465//lipoprotein lipase activity;GO:0004806//triglyceride lipase activity;GO:0004806//triglyceride lipase activity;GO:0004465//lipoprotein lipase activity;GO:0004465//lipoprotein lipase activity;GO:0004465//lipoprotein lipase activity;GO:0004620//phospholipase activity;GO:0004620//phospholipase activity;GO:0004620//phospholipase activity;GO:0004806//…	ko04979(Cholesterol metabolism);ko00561(Glycerolipid metabolism)
ENSG00000185585	186.948	281.741	92.1555	0.327093	-1.61223	3.09631e-26	1.61018e-23	9	124777133	124814885	+	6771	OLFML2A	GO:0005576;GO:0030198;GO:0031012;GO:0042802;GO:0050840;GO:0005576;	K25449	-	W	veNOG01377	olfactomedin like 2A [Source:HGNCFT Symbol;Acc:HGNC:27270]	169611	Q68BL7	GO:0030198//extracellular matrix organization;	GO:0005576//extracellular region;GO:0031012//extracellular matrix;GO:0005576//extracellular region;	GO:0042802//identical protein binding;GO:0050840//extracellular matrix binding;	-
ENSG00000128965	200.211	297.123	103.299	0.347665	-1.52423	1.92846e-25	8.88248e-23	15	40952962	40956512	+	2051	CHAC1	GO:0003839;GO:0003839;GO:0003839;GO:0003839;GO:0005112;GO:0005515;GO:0005737;GO:0005737;GO:0005794;GO:0005802;GO:0005829;GO:0005829;GO:0006750;GO:0006751;GO:0006751;GO:0006751;GO:0006915;GO:0006986;GO:0007219;GO:0007399;GO:0010955;GO:0016829;GO:0022008;GO:0045746;GO:0061928;GO:0061928;GO:0070059;GO:0003839;GO:0003839;GO:0003839;GO:0003839;GO:0005112;GO:0005112;GO:0005515;GO:0005737;GO:0005737;GO:…	K07232	EC:4.3.2.7	P	veNOG17516	ChaC glutathione specific gamma-FT glutamylcyclotransferase 1 [Source:HGNCFT Symbol;Acc:HGNC:28680]	79094	Q9BUX1	GO:0006750//glutathione biosynthetic process;GO:0006751//glutathione catabolic process;GO:0006751//glutathione catabolic process;GO:0006751//glutathione catabolic process;GO:0006915//apoptotic process;GO:0006986//response to unfolded protein;GO:0007219//Notch signaling pathway;GO:0007399//nervous system development;GO:0010955//negative regulation of protein processing;GO:0022008//neurogenesis;GO:…	GO:0005737//cytoplasm;GO:0005737//cytoplasm;GO:0005794//Golgi apparatus;GO:0005802//trans-Golgi network;GO:0005829//cytosol;GO:0005829//cytosol;GO:0005737//cytoplasm;GO:0005737//cytoplasm;GO:0005794//Golgi apparatus;GO:0005802//trans-Golgi network;GO:0005802//trans-Golgi network;GO:0005829//cytosol;GO:0005829//cytosol;	GO:0003839//gamma-glutamylcyclotransferase activity;GO:0003839//gamma-glutamylcyclotransferase activity;GO:0003839//gamma-glutamylcyclotransferase activity;GO:0003839//gamma-glutamylcyclotransferase activity;GO:0005112//Notch binding;GO:0005515//protein binding;GO:0016829//lyase activity;GO:0061928//glutathione specific gamma-glutamylcyclotransferase activity;GO:0061928//glutathione specific gamm…	ko00480(Glutathione metabolism)
ENSG00000169429	280.628	396.12	165.136	0.416883	-1.26229	1.88985e-24	7.81188e-22	4	73740541	73743716	+	2239	CXCL8	GO:0001525;GO:0002237;GO:0005125;GO:0005153;GO:0005153;GO:0005153;GO:0005515;GO:0005515;GO:0005515;GO:0005576;GO:0005576;GO:0005576;GO:0005576;GO:0005615;GO:0005615;GO:0005615;GO:0006935;GO:0006935;GO:0006935;GO:0006952;GO:0006952;GO:0006954;GO:0006954;GO:0006954;GO:0006955;GO:0006955;GO:0007165;GO:0007186;GO:0007186;GO:0008009;GO:0008009;GO:0008009;GO:0008009;GO:0008009;GO:0008201;GO:0008285;GO:…	K10030	-	W	veNOG23673	C-X-C motif chemokine ligand 8 [Source:HGNCFT Symbol;Acc:HGNC:6025]	3576	P10145	GO:0001525//angiogenesis;GO:0002237//response to molecule of bacterial origin;GO:0006935//chemotaxis;GO:0006935//chemotaxis;GO:0006935//chemotaxis;GO:0006952//defense response;GO:0006952//defense response;GO:0006954//inflammatory response;GO:0006954//inflammatory response;GO:0006954//inflammatory response;GO:0006955//immune response;GO:0006955//immune response;GO:0007165//signal transduction;GO:0…	GO:0005576//extracellular region;GO:0005576//extracellular region;GO:0005576//extracellular region;GO:0005576//extracellular region;GO:0005615//extracellular space;GO:0005615//extracellular space;GO:0005615//extracellular space;GO:0005576//extracellular region;GO:0005576//extracellular region;GO:0005576//extracellular region;GO:0005615//extracellular space;	GO:0005125//cytokine activity;GO:0005153//interleukin-8 receptor binding;GO:0005153//interleukin-8 receptor binding;GO:0005153//interleukin-8 receptor binding;GO:0005515//protein binding;GO:0005515//protein binding;GO:0005515//protein binding;GO:0008009//chemokine activity;GO:0008009//chemokine activity;GO:0008009//chemokine activity;GO:0008009//chemokine activity;GO:0008009//chemokine activity;G…	ko05417(Lipid and atherosclerosis);ko05323(Rheumatoid arthritis);ko05219(Bladder cancer);ko05202(Transcriptional misregulation in cancer);ko05200(Pathways in cancer);ko05171(Coronavirus disease - COVID-19);ko05167(Kaposi sarcoma-associated herpesvirus infection);ko05164(Influenza A);ko05163(Human cytomegalovirus infection);ko05161(Hepatitis B);ko05146(Amoebiasis);ko05144(Malaria);ko05142(Chagas d…
ENSG00000142173	166.534	250.01	83.058	0.332219	-1.58979	2.51839e-23	8.63808e-21	21	46098112	46132848	+	5334	COL6A2	GO:0005515;GO:0005518;GO:0005576;GO:0005576;GO:0005576;GO:0005576;GO:0005581;GO:0005615;GO:0005615;GO:0005788;GO:0007155;GO:0009749;GO:0016020;GO:0030020;GO:0031012;GO:0032991;GO:0042383;GO:0062023;GO:0062023;GO:0062023;GO:0070062;GO:0110165;GO:1903561;GO:0005515;GO:0005518;GO:0005576;GO:0005576;GO:0005576;GO:0005576;GO:0005581;GO:0005615;GO:0005615;GO:0005788;GO:0007155;GO:0016020;GO:0030020;GO:…	K06238	-	W	veNOG03777	collagen type VI alpha 2 chain [Source:HGNCFT Symbol;Acc:HGNC:2212]	1292	P12110	GO:0007155//cell adhesion;GO:0009749//response to glucose;GO:0007155//cell adhesion;GO:0007155//cell adhesion;GO:0007155//cell adhesion;	GO:0005576//extracellular region;GO:0005576//extracellular region;GO:0005576//extracellular region;GO:0005576//extracellular region;GO:0005581//collagen trimer;GO:0005615//extracellular space;GO:0005615//extracellular space;GO:0005788//endoplasmic reticulum lumen;GO:0016020//membrane;GO:0031012//extracellular matrix;GO:0032991//protein-containing complex;GO:0042383//sarcolemma;GO:0062023//collage…	GO:0005515//protein binding;GO:0005518//collagen binding;GO:0030020//extracellular matrix structural constituent conferring tensile strength;GO:0005515//protein binding;GO:0005518//collagen binding;GO:0030020//extracellular matrix structural constituent conferring tensile strength;GO:0005515//protein binding;GO:0005518//collagen binding;GO:0030020//extracellular matrix structural constituent conf…	ko05165(Human papillomavirus infection);ko04974(Protein digestion and absorption);ko04512(ECM-receptor interaction);ko04510(Focal adhesion);ko04151(PI3K-Akt signaling pathway)
ENSG00000028277	250.389	355.676	145.102	0.407961	-1.2935	4.05459e-23	1.36175e-20	19	42086110	42196585	-	9072	POU2F2	GO:0000976;GO:0000978;GO:0000981;GO:0001228;GO:0002335;GO:0003677;GO:0003677;GO:0003700;GO:0003700;GO:0005634;GO:0005634;GO:0006355;GO:0006355;GO:0019904;GO:0032755;GO:0043565;GO:0045893;GO:0045944;GO:0048469;GO:0098586;GO:0000785;GO:0000976;GO:0000978;GO:0000981;GO:0000981;GO:0000981;GO:0000981;GO:0003677;GO:0003677;GO:0003677;GO:0003700;GO:0003700;GO:0003700;GO:0003700;GO:0005634;GO:0005634;GO:…	K09364	-	K	veNOG08985	POU class 2 homeobox 2 [Source:HGNCFT Symbol;Acc:HGNC:9213]	5452	P09086	GO:0002335//mature B cell differentiation;GO:0006355//regulation of transcription, DNA-templated;GO:0006355//regulation of transcription, DNA-templated;GO:0032755//positive regulation of interleukin-6 production;GO:0045893//positive regulation of transcription, DNA-templated;GO:0045944//positive regulation of transcription by RNA polymerase II;GO:0048469//cell maturation;GO:0098586//cellular resp…	GO:0005634//nucleus;GO:0005634//nucleus;GO:0000785//chromatin;GO:0005634//nucleus;GO:0005634//nucleus;GO:0005634//nucleus;GO:0005634//nucleus;GO:0005654//nucleoplasm;GO:0005654//nucleoplasm;GO:0005737//cytoplasm;GO:0043231//intracellular membrane-bounded organelle;GO:0005634//nucleus;GO:0005634//nucleus;GO:0005634//nucleus;GO:0005654//nucleoplasm;GO:0043231//intracellular membrane-bounded organel…	GO:0000976//transcription cis-regulatory region binding;GO:0000978//RNA polymerase II cis-regulatory region sequence-specific DNA binding;GO:0000981//DNA-binding transcription factor activity, RNA polymerase II-specific;GO:0001228//DNA-binding transcription activator activity, RNA polymerase II-specific;GO:0003677//DNA binding;GO:0003677//DNA binding;GO:0003700//DNA-binding transcription factor a…	ko05417(Lipid and atherosclerosis);ko05168(Herpes simplex virus 1 infection)
ENSG00000169083	50.1951	90.388	10.0023	0.11066	-3.1758	1.04071e-22	3.16553e-20	X	67544021	67730619	+	12818	AR	GO:0000122;GO:0000785;GO:0000785;GO:0000976;GO:0000976;GO:0000978;GO:0000978;GO:0000981;GO:0001091;GO:0001223;GO:0001228;GO:0003677;GO:0003677;GO:0003682;GO:0003700;GO:0003700;GO:0004879;GO:0004879;GO:0004879;GO:0004879;GO:0005102;GO:0005496;GO:0005496;GO:0005497;GO:0005497;GO:0005515;GO:0005515;GO:0005515;GO:0005515;GO:0005634;GO:0005634;GO:0005654;GO:0005654;GO:0005737;GO:0005737;GO:0005829;GO:…	K08557	-	K	veNOG10416	androgen receptor [Source:HGNC Symbol;Acc:HGNC:644]	367	P10275	GO:0000122//negative regulation of transcription by RNA polymerase II;GO:0006355//regulation of transcription, DNA-templated;GO:0006357//regulation of transcription by RNA polymerase II;GO:0007165//signal transduction;GO:0007267//cell-cell signaling;GO:0008284//positive regulation of cell population proliferation;GO:0008285//negative regulation of cell population proliferation;GO:0008584//male go…	GO:0000785//chromatin;GO:0000785//chromatin;GO:0005634//nucleus;GO:0005634//nucleus;GO:0005654//nucleoplasm;GO:0005654//nucleoplasm;GO:0005737//cytoplasm;GO:0005737//cytoplasm;GO:0005829//cytosol;GO:0005829//cytosol;GO:0016607//nuclear speck;GO:0032991//protein-containing complex;GO:0000785//chromatin;GO:0000785//chromatin;GO:0005634//nucleus;GO:0005634//nucleus;GO:0005634//nucleus;GO:0005634//nu…	GO:0000976//transcription cis-regulatory region binding;GO:0000976//transcription cis-regulatory region binding;GO:0000978//RNA polymerase II cis-regulatory region sequence-specific DNA binding;GO:0000978//RNA polymerase II cis-regulatory region sequence-specific DNA binding;GO:0000981//DNA-binding transcription factor activity, RNA polymerase II-specific;GO:0001091//RNA polymerase II general tra…	ko05215(Prostate cancer);ko05207(Chemical carcinogenesis - receptor activation);ko05200(Pathways in cancer);ko04114(Oocyte meiosis)
ENSG00000182752	81.3201	133.756	28.8838	0.215943	-2.21127	5.34302e-21	1.36722e-18	9	116153791	116402321	+	11585	PAPPA	GO:0004175;GO:0004222;GO:0004222;GO:0004222;GO:0005515;GO:0005576;GO:0005576;GO:0005615;GO:0006508;GO:0006508;GO:0006508;GO:0006508;GO:0007565;GO:0007565;GO:0007565;GO:0008233;GO:0008237;GO:0008237;GO:0008237;GO:0008270;GO:0008270;GO:0016787;GO:0032354;GO:0044267;GO:0046872;GO:0051384;	K07762	EC:3.4.24.79	W	veNOG11657	pappalysin 1 [Source:HGNC Symbol;Acc:HGNC:8602]	5069	Q13219	GO:0006508//proteolysis;GO:0006508//proteolysis;GO:0006508//proteolysis;GO:0006508//proteolysis;GO:0007565//female pregnancy;GO:0007565//female pregnancy;GO:0007565//female pregnancy;GO:0032354//response to follicle-stimulating hormone;GO:0044267//cellular protein metabolic process;GO:0051384//response to glucocorticoid;	GO:0005576//extracellular region;GO:0005576//extracellular region;GO:0005615//extracellular space;	GO:0004175//endopeptidase activity;GO:0004222//metalloendopeptidase activity;GO:0004222//metalloendopeptidase activity;GO:0004222//metalloendopeptidase activity;GO:0005515//protein binding;GO:0008233//peptidase activity;GO:0008237//metallopeptidase activity;GO:0008237//metallopeptidase activity;GO:0008237//metallopeptidase activity;GO:0008270//zinc ion binding;GO:0008270//zinc ion binding;GO:0016…	-
ENSG00000114796	255.157	352.531	157.784	0.447575	-1.1598	2.15539e-19	5.0358e-17	3	183635610	183684519	+	8650	KLHL24	GO:0005515;GO:0005515;GO:0005515;GO:0005737;GO:0005912;GO:0016567;GO:0030054;GO:0030057;GO:0030424;GO:0031463;GO:0042995;GO:0043204;GO:0045109;GO:0051865;GO:2000312;GO:2000312;GO:0005515;GO:2000312;GO:2000312;GO:2000312;GO:2000312;GO:0005515;GO:2000312;GO:2000312;GO:2000312;GO:2000312;GO:2000312;GO:2000312;GO:0005515;GO:2000312;GO:2000312;GO:0005515;GO:2000312;GO:2000312;GO:0005515;GO:0005515;GO:…	K10461	-	T	veNOG08712	kelch like family member 24 [Source:HGNCFT Symbol;Acc:HGNC:25947]	54800	Q6TFL4	GO:0016567//protein ubiquitination;GO:0045109//intermediate filament organization;GO:0051865//protein autoubiquitination;GO:2000312//regulation of kainate selective glutamate receptor activity;GO:2000312//regulation of kainate selective glutamate receptor activity;GO:2000312//regulation of kainate selective glutamate receptor activity;GO:2000312//regulation of kainate selective glutamate receptor…	GO:0005737//cytoplasm;GO:0005912//adherens junction;GO:0030054//cell junction;GO:0030057//desmosome;GO:0030424//axon;GO:0031463//Cul3-RING ubiquitin ligase complex;GO:0042995//cell projection;GO:0043204//perikaryon;GO:0005737//cytoplasm;GO:0005912//adherens junction;GO:0030054//cell junction;GO:0030057//desmosome;GO:0030424//axon;GO:0031463//Cul3-RING ubiquitin ligase complex;GO:0042995//cell pro…	GO:0005515//protein binding;GO:0005515//protein binding;GO:0005515//protein binding;GO:0005515//protein binding;GO:0005515//protein binding;GO:0005515//protein binding;GO:0005515//protein binding;GO:0005515//protein binding;GO:0005515//protein binding;GO:0005515//protein binding;GO:0005515//protein binding;GO:0005515//protein binding;GO:0005515//protein binding;GO:0005515//protein binding;	-
ENSG00000162772	264.262	405.741	122.783	0.302613	-1.72445	2.8773e-19	6.53309e-17	1	212565334	212620777	+	4040	ATF3	GO:0003677;GO:0003677;GO:0003700;GO:0003700;GO:0005634;GO:0005634;GO:0005654;GO:0005730;GO:0006355;GO:0006355;GO:0006357;GO:0006357;GO:0043565;GO:0000122;GO:0000122;GO:0000785;GO:0000976;GO:0000977;GO:0000977;GO:0000977;GO:0000977;GO:0000978;GO:0000978;GO:0000981;GO:0000981;GO:0001227;GO:0001227;GO:0001228;GO:0001228;GO:0001228;GO:0003677;GO:0003677;GO:0003677;GO:0003677;GO:0003700;GO:0003700;GO:…	K09032	-	K	veNOG05413;opiNOG17004	activating transcription factor 3 [Source:HGNCFT Symbol;Acc:HGNC:785]	467	P18847	GO:0006355//regulation of transcription, DNA-templated;GO:0006355//regulation of transcription, DNA-templated;GO:0006357//regulation of transcription by RNA polymerase II;GO:0006357//regulation of transcription by RNA polymerase II;GO:0000122//negative regulation of transcription by RNA polymerase II;GO:0000122//negative regulation of transcription by RNA polymerase II;GO:0006094//gluconeogenesis…	GO:0005634//nucleus;GO:0005634//nucleus;GO:0005654//nucleoplasm;GO:0005730//nucleolus;GO:0000785//chromatin;GO:0005634//nucleus;GO:0005634//nucleus;GO:0005634//nucleus;GO:0005634//nucleus;GO:0005634//nucleus;GO:0005634//nucleus;GO:0005654//nucleoplasm;GO:0005654//nucleoplasm;GO:0005730//nucleolus;GO:1990622//CHOP-ATF3 complex;GO:0005634//nucleus;GO:0005634//nucleus;GO:0000785//chromatin;GO:000563…	GO:0003677//DNA binding;GO:0003677//DNA binding;GO:0003700//DNA-binding transcription factor activity;GO:0003700//DNA-binding transcription factor activity;GO:0043565//sequence-specific DNA binding;GO:0000976//transcription cis-regulatory region binding;GO:0000977//RNA polymerase II transcription regulatory region sequence-specific DNA binding;GO:0000977//RNA polymerase II transcription regulator…	-
ENSG00000166592	162.513	234.059	90.9667	0.388648	-1.36346	1.11583e-17	2.24854e-15	16	66921679	66925536	-	1601	RRAD	GO:0000166;GO:0003924;GO:0003924;GO:0003924;GO:0003924;GO:0005246;GO:0005515;GO:0005515;GO:0005516;GO:0005525;GO:0005525;GO:0005525;GO:0005525;GO:0005829;GO:0005886;GO:0005886;GO:0007264;GO:0016020;GO:1901841;GO:1901841;GO:1901842;GO:1901842;GO:1901842;GO:0000166;GO:0003924;GO:0003924;GO:0003924;GO:0003924;GO:0005246;GO:0005515;GO:0005515;GO:0005516;GO:0005525;GO:0005525;GO:0005525;GO:0005525;GO:…	K07845	-	R	opiNOG16772;veNOG02622	RRAD, Ras related glycolysis inhibitor and calciumFT channel regulator [Source:HGNC Symbol;Acc:HGNC:10446]	6236	P55042	GO:0007264//small GTPase mediated signal transduction;GO:1901841//regulation of high voltage-gated calcium channel activity;GO:1901841//regulation of high voltage-gated calcium channel activity;GO:1901842//negative regulation of high voltage-gated calcium channel activity;GO:1901842//negative regulation of high voltage-gated calcium channel activity;GO:1901842//negative regulation of high voltage…	GO:0005829//cytosol;GO:0005886//plasma membrane;GO:0005886//plasma membrane;GO:0016020//membrane;GO:0005829//cytosol;GO:0005886//plasma membrane;GO:0005886//plasma membrane;GO:0016020//membrane;	GO:0000166//nucleotide binding;GO:0003924//GTPase activity;GO:0003924//GTPase activity;GO:0003924//GTPase activity;GO:0003924//GTPase activity;GO:0005246//calcium channel regulator activity;GO:0005515//protein binding;GO:0005515//protein binding;GO:0005516//calmodulin binding;GO:0005525//GTP binding;GO:0005525//GTP binding;GO:0005525//GTP binding;GO:0005525//GTP binding;GO:0000166//nucleotide bin…	-
ENSG00000183580	40.6972	71.6852	9.70931	0.135444	-2.88423	1.56298e-16	2.79965e-14	5	15500180	15939795	+	4870	FBXL7	GO:0000086;GO:0000086;GO:0000151;GO:0000209;GO:0000209;GO:0000278;GO:0000278;GO:0005515;GO:0005515;GO:0005515;GO:0005737;GO:0005813;GO:0005813;GO:0005815;GO:0005829;GO:0005856;GO:0006511;GO:0007049;GO:0016567;GO:0016567;GO:0019005;GO:0019005;GO:0019005;GO:0031146;GO:0031146;GO:0031146;GO:0051301;GO:0000086;GO:0000151;GO:0000209;GO:0000278;GO:0005515;GO:0005515;GO:0005515;GO:0005737;GO:0005813;GO:…	K10273	-	RS	veNOG04384;NOG12327	F-box and leucine rich repeat protein 7 [Source:HGNCFT Symbol;Acc:HGNC:13604]	23194	Q9UJT9	GO:0000086//G2/M transition of mitotic cell cycle;GO:0000086//G2/M transition of mitotic cell cycle;GO:0000209//protein polyubiquitination;GO:0000209//protein polyubiquitination;GO:0000278//mitotic cell cycle;GO:0000278//mitotic cell cycle;GO:0006511//ubiquitin-dependent protein catabolic process;GO:0007049//cell cycle;GO:0016567//protein ubiquitination;GO:0016567//protein ubiquitination;GO:00311…	GO:0000151//ubiquitin ligase complex;GO:0005737//cytoplasm;GO:0005813//centrosome;GO:0005813//centrosome;GO:0005815//microtubule organizing center;GO:0005829//cytosol;GO:0005856//cytoskeleton;GO:0019005//SCF ubiquitin ligase complex;GO:0019005//SCF ubiquitin ligase complex;GO:0019005//SCF ubiquitin ligase complex;GO:0000151//ubiquitin ligase complex;GO:0005737//cytoplasm;GO:0005813//centrosome;GO…	GO:0005515//protein binding;GO:0005515//protein binding;GO:0005515//protein binding;GO:0005515//protein binding;GO:0005515//protein binding;GO:0005515//protein binding;GO:0005515//protein binding;	-
ENSG00000186340	17.4705	34.6303	0.31071	0.0089722	-6.80032	8.05907e-16	1.28634e-13	6	169215780	169254050	-	7197	THBS2	GO:0005201;GO:0005509;GO:0005509;GO:0005515;GO:0005515;GO:0005576;GO:0005576;GO:0005576;GO:0005576;GO:0005604;GO:0007155;GO:0007155;GO:0007155;GO:0008201;GO:0008201;GO:0016525;GO:0016525;GO:0016525;GO:0016525;GO:0016525;GO:0016525;GO:0031012;GO:0031091;GO:0051965;GO:0062023;GO:0062023;GO:0005201;GO:0005509;GO:0005509;GO:0005515;GO:0005515;GO:0005576;GO:0005576;GO:0005576;GO:0005576;GO:0007155;GO:…	K04659	-	W	homNOG18267;veNOG11367	thrombospondin 2 [Source:HGNCFT Symbol;Acc:HGNC:11786]	7058	P35442	GO:0007155//cell adhesion;GO:0007155//cell adhesion;GO:0007155//cell adhesion;GO:0016525//negative regulation of angiogenesis;GO:0016525//negative regulation of angiogenesis;GO:0016525//negative regulation of angiogenesis;GO:0016525//negative regulation of angiogenesis;GO:0016525//negative regulation of angiogenesis;GO:0016525//negative regulation of angiogenesis;GO:0051965//positive regulation o…	GO:0005576//extracellular region;GO:0005576//extracellular region;GO:0005576//extracellular region;GO:0005576//extracellular region;GO:0005604//basement membrane;GO:0031012//extracellular matrix;GO:0031091//platelet alpha granule;GO:0062023//collagen-containing extracellular matrix;GO:0062023//collagen-containing extracellular matrix;GO:0005576//extracellular region;GO:0005576//extracellular regi…	GO:0005201//extracellular matrix structural constituent;GO:0005509//calcium ion binding;GO:0005509//calcium ion binding;GO:0005515//protein binding;GO:0005515//protein binding;GO:0008201//heparin binding;GO:0008201//heparin binding;GO:0005201//extracellular matrix structural constituent;GO:0005509//calcium ion binding;GO:0005509//calcium ion binding;GO:0005515//protein binding;GO:0005515//protein…	ko05165(Human papillomavirus infection);ko05144(Malaria);ko04512(ECM-receptor interaction);ko04510(Focal adhesion);ko04151(PI3K-Akt signaling pathway);ko04145(Phagosome)
ENSG00000073849	197.679	272.546	122.812	0.450612	-1.15004	1.78523e-15	2.61634e-13	3	186930325	187078553	+	11142	ST6GAL1	GO:0000138;GO:0000139;GO:0000139;GO:0003835;GO:0003835;GO:0003835;GO:0003835;GO:0005515;GO:0005576;GO:0005783;GO:0005794;GO:0005797;GO:0006054;GO:0006486;GO:0006486;GO:0006486;GO:0006486;GO:0006959;GO:0008373;GO:0008373;GO:0008373;GO:0008373;GO:0008373;GO:0008373;GO:0016020;GO:0016021;GO:0016266;GO:0016740;GO:0016757;GO:0018279;GO:0018279;GO:0019082;GO:0032580;GO:0032946;GO:0042803;GO:0045471;GO:…	K00778	EC:2.4.99.1	G	veNOG01084	ST6 beta-galactoside alpha-2,6-sialyltransferase 1FT [Source:HGNC Symbol;Acc:HGNC:10860]	6480	P15907	GO:0006054//N-acetylneuraminate metabolic process;GO:0006486//protein glycosylation;GO:0006486//protein glycosylation;GO:0006486//protein glycosylation;GO:0006486//protein glycosylation;GO:0006959//humoral immune response;GO:0016266//O-glycan processing;GO:0018279//protein N-linked glycosylation via asparagine;GO:0018279//protein N-linked glycosylation via asparagine;GO:0019082//viral protein pro…	GO:0000138//Golgi trans cisterna;GO:0000139//Golgi membrane;GO:0000139//Golgi membrane;GO:0005576//extracellular region;GO:0005783//endoplasmic reticulum;GO:0005794//Golgi apparatus;GO:0005797//Golgi medial cisterna;GO:0016020//membrane;GO:0016021//integral component of membrane;GO:0032580//Golgi cisterna membrane;GO:0000139//Golgi membrane;GO:0000139//Golgi membrane;GO:0005576//extracellular reg…	GO:0003835//beta-galactoside alpha-2,6-sialyltransferase activity;GO:0003835//beta-galactoside alpha-2,6-sialyltransferase activity;GO:0003835//beta-galactoside alpha-2,6-sialyltransferase activity;GO:0003835//beta-galactoside alpha-2,6-sialyltransferase activity;GO:0005515//protein binding;GO:0008373//sialyltransferase activity;GO:0008373//sialyltransferase activity;GO:0008373//sialyltransferase…	ko00514(Other types of O-glycan biosynthesis);ko00510(N-Glycan biosynthesis)
ENSG00000198203	106.631	159.663	53.6	0.335708	-1.57472	1.85573e-15	2.67109e-13	2	108288639	108309915	+	8399	SULT1C2	GO:0004062;GO:0004062;GO:0005515;GO:0005737;GO:0005737;GO:0005737;GO:0005829;GO:0008146;GO:0008146;GO:0008146;GO:0008146;GO:0008146;GO:0008146;GO:0009308;GO:0016740;GO:0051923;GO:0051923;GO:0051923;GO:0051923;GO:0004062;GO:0004062;GO:0004062;GO:0005515;GO:0005737;GO:0005737;GO:0005737;GO:0005829;GO:0008146;GO:0008146;GO:0008146;GO:0008146;GO:0008146;GO:0008146;GO:0008146;GO:0009308;GO:0016740;GO:…	K01025	-	R	veNOG00889	sulfotransferase family 1C member 2 [Source:HGNCFT Symbol;Acc:HGNC:11456]	6819	O00338	GO:0009308//amine metabolic process;GO:0051923//sulfation;GO:0051923//sulfation;GO:0051923//sulfation;GO:0051923//sulfation;GO:0009308//amine metabolic process;GO:0051923//sulfation;GO:0051923//sulfation;GO:0051923//sulfation;GO:0051923//sulfation;GO:0051923//sulfation;GO:1901135//carbohydrate derivative metabolic process;GO:1901564//organonitrogen compound metabolic process;GO:1901135//carbohydr…	GO:0005737//cytoplasm;GO:0005737//cytoplasm;GO:0005737//cytoplasm;GO:0005829//cytosol;GO:0005737//cytoplasm;GO:0005737//cytoplasm;GO:0005737//cytoplasm;GO:0005829//cytosol;	GO:0004062//aryl sulfotransferase activity;GO:0004062//aryl sulfotransferase activity;GO:0005515//protein binding;GO:0008146//sulfotransferase activity;GO:0008146//sulfotransferase activity;GO:0008146//sulfotransferase activity;GO:0008146//sulfotransferase activity;GO:0008146//sulfotransferase activity;GO:0008146//sulfotransferase activity;GO:0016740//transferase activity;GO:0004062//aryl sulfotr…	-
ENSG00000130513	382.762	570.46	195.064	0.341942	-1.54818	1.91445e-15	2.68372e-13	19	18374731	18389176	+	2087	GDF15	GO:0008083;GO:0008083;GO:0002023;GO:0002023;GO:0005125;GO:0005125;GO:0005125;GO:0005515;GO:0005515;GO:0005576;GO:0005576;GO:0005576;GO:0005615;GO:0005615;GO:0005634;GO:0005737;GO:0005794;GO:0007165;GO:0007179;GO:0007267;GO:0008083;GO:0008083;GO:0008083;GO:0010862;GO:0030509;GO:0035860;GO:0040015;GO:0040015;GO:0042803;GO:0042803;GO:0043410;GO:0043410;GO:0043410;GO:0051897;GO:0060395;GO:0060395;GO:…	K05504	-	T	veNOG15906	growth differentiation factor 15 [Source:HGNCFT Symbol;Acc:HGNC:30142]	9518	Q99988	GO:0002023//reduction of food intake in response to dietary excess;GO:0002023//reduction of food intake in response to dietary excess;GO:0007165//signal transduction;GO:0007179//transforming growth factor beta receptor signaling pathway;GO:0007267//cell-cell signaling;GO:0010862//positive regulation of pathway-restricted SMAD protein phosphorylation;GO:0030509//BMP signaling pathway;GO:0035860//g…	GO:0005576//extracellular region;GO:0005576//extracellular region;GO:0005576//extracellular region;GO:0005615//extracellular space;GO:0005615//extracellular space;GO:0005634//nucleus;GO:0005737//cytoplasm;GO:0005794//Golgi apparatus;GO:0062023//collagen-containing extracellular matrix;GO:0070062//extracellular exosome;	GO:0008083//growth factor activity;GO:0008083//growth factor activity;GO:0005125//cytokine activity;GO:0005125//cytokine activity;GO:0005125//cytokine activity;GO:0005515//protein binding;GO:0005515//protein binding;GO:0008083//growth factor activity;GO:0008083//growth factor activity;GO:0008083//growth factor activity;GO:0042803//protein homodimerization activity;GO:0042803//protein homodimeriza…	ko04060(Cytokine-cytokine receptor interaction)
ENSG00000184867	134.934	195.139	74.7288	0.382952	-1.38477	2.06559e-15	2.87064e-13	X	101655281	101659850	-	3548	ARMCX2	GO:0005515;GO:0005739;GO:0005739;GO:0005741;GO:0016020;GO:0016021;GO:0005515;GO:0005739;GO:0005739;GO:0005741;GO:0016020;GO:0016021;GO:0005515;GO:0005739;GO:0005739;GO:0005741;GO:0016020;GO:0016021;GO:0016020;GO:0016021;GO:0016020;GO:0016021;GO:0016020;GO:0016021;GO:0016020;GO:0016021;GO:0016020;GO:0016021;	-	-	S	veNOG17113	armadillo repeat containing X-linked 2 [Source:HGNCFT Symbol;Acc:HGNC:16869]	9823	Q7L311	-	GO:0005739//mitochondrion;GO:0005739//mitochondrion;GO:0005741//mitochondrial outer membrane;GO:0016020//membrane;GO:0016021//integral component of membrane;GO:0005739//mitochondrion;GO:0005739//mitochondrion;GO:0005741//mitochondrial outer membrane;GO:0016020//membrane;GO:0016021//integral component of membrane;GO:0005739//mitochondrion;GO:0005739//mitochondrion;GO:0005741//mitochondrial outer m…	GO:0005515//protein binding;GO:0005515//protein binding;GO:0005515//protein binding;	-
ENSG00000183098	46.5903	78.4081	14.7726	0.188406	-2.40808	1.70188e-14	2.04747e-12	13	93226807	94408020	+	7122	GPC6	GO:0005515;GO:0005576;GO:0005615;GO:0005634;GO:0005796;GO:0005886;GO:0005886;GO:0009966;GO:0009966;GO:0009986;GO:0016020;GO:0016477;GO:0016477;GO:0031225;GO:0043202;GO:0045202;GO:0046658;GO:0046658;GO:0060071;GO:0062023;GO:0062023;GO:0098696;GO:0099560;GO:1904929;GO:1905475;GO:1905606;GO:0005886;GO:0006024;GO:0009966;GO:0009966;GO:0016020;GO:0031225;GO:0046658;GO:0046658;GO:0062023;GO:0062023;	K08112	-	T	veNOG00412	glypican 6 [Source:HGNC Symbol;Acc:HGNC:4454]	10082	Q9Y625	GO:0009966//regulation of signal transduction;GO:0009966//regulation of signal transduction;GO:0016477//cell migration;GO:0016477//cell migration;GO:0060071//Wnt signaling pathway, planar cell polarity pathway;GO:0098696//regulation of neurotransmitter receptor localization to postsynaptic specialization membrane;GO:0099560//synaptic membrane adhesion;GO:1905475//regulation of protein localizatio…	GO:0005576//extracellular region;GO:0005615//extracellular space;GO:0005634//nucleus;GO:0005796//Golgi lumen;GO:0005886//plasma membrane;GO:0005886//plasma membrane;GO:0009986//cell surface;GO:0016020//membrane;GO:0031225//anchored component of membrane;GO:0043202//lysosomal lumen;GO:0045202//synapse;GO:0046658//anchored component of plasma membrane;GO:0046658//anchored component of plasma membra…	GO:0005515//protein binding;GO:1904929//coreceptor activity involved in Wnt signaling pathway, planar cell polarity pathway;	-
ENSG00000115902	161.12	225.379	96.8605	0.429766	-1.21838	2.58051e-14	3.05885e-12	2	64988477	65023865	+	6941	SLC1A4	GO:0005254;GO:0005813;GO:0005882;GO:0005886;GO:0005886;GO:0005887;GO:0006865;GO:0006868;GO:0009986;GO:0015171;GO:0015180;GO:0015180;GO:0015183;GO:0015184;GO:0015186;GO:0015193;GO:0015194;GO:0015194;GO:0015195;GO:0015293;GO:0015293;GO:0015293;GO:0015698;GO:0015808;GO:0015811;GO:0015824;GO:0015825;GO:0015826;GO:0016020;GO:0016020;GO:0016021;GO:0016021;GO:0016021;GO:0034589;GO:0034590;GO:0035249;GO:…	K05615	-	E	veNOG12780	solute carrier family 1 member 4 [Source:HGNCFT Symbol;Acc:HGNC:10942]	6509	P43007	GO:0006865//amino acid transport;GO:0006868//glutamine transport;GO:0015698//inorganic anion transport;GO:0015808//L-alanine transport;GO:0015811//L-cystine transport;GO:0015824//proline transport;GO:0015825//L-serine transport;GO:0015826//threonine transport;GO:0034589//hydroxyproline transport;GO:0035249//synaptic transmission, glutamatergic;GO:0035524//proline transmembrane transport;GO:005089…	GO:0005813//centrosome;GO:0005882//intermediate filament;GO:0005886//plasma membrane;GO:0005886//plasma membrane;GO:0005887//integral component of plasma membrane;GO:0009986//cell surface;GO:0016020//membrane;GO:0016020//membrane;GO:0016021//integral component of membrane;GO:0016021//integral component of membrane;GO:0016021//integral component of membrane;GO:0042470//melanosome;GO:0045202//synap…	GO:0005254//chloride channel activity;GO:0015171//amino acid transmembrane transporter activity;GO:0015180//L-alanine transmembrane transporter activity;GO:0015180//L-alanine transmembrane transporter activity;GO:0015183//L-aspartate transmembrane transporter activity;GO:0015184//L-cystine transmembrane transporter activity;GO:0015186//L-glutamine transmembrane transporter activity;GO:0015193//L-…	-
ENSG00000081041	210.068	300.895	119.241	0.396286	-1.33538	1.89699e-13	2.02526e-11	4	74097040	74099196	-	1398	CXCL2	GO:0002237;GO:0005125;GO:0005515;GO:0005576;GO:0005576;GO:0005576;GO:0005576;GO:0005615;GO:0005615;GO:0005615;GO:0006935;GO:0006935;GO:0006935;GO:0006935;GO:0006952;GO:0006952;GO:0006954;GO:0006954;GO:0006954;GO:0006955;GO:0006955;GO:0007186;GO:0008009;GO:0008009;GO:0008009;GO:0008009;GO:0009605;GO:0030593;GO:0045236;GO:0060326;GO:0061844;GO:0070098;GO:0071222;	K05505	-	R	veNOG24806	C-X-C motif chemokine ligand 2 [Source:HGNCFT Symbol;Acc:HGNC:4603]	2920	P19875	GO:0002237//response to molecule of bacterial origin;GO:0006935//chemotaxis;GO:0006935//chemotaxis;GO:0006935//chemotaxis;GO:0006935//chemotaxis;GO:0006952//defense response;GO:0006952//defense response;GO:0006954//inflammatory response;GO:0006954//inflammatory response;GO:0006954//inflammatory response;GO:0006955//immune response;GO:0006955//immune response;GO:0007186//G protein-coupled receptor…	GO:0005576//extracellular region;GO:0005576//extracellular region;GO:0005576//extracellular region;GO:0005576//extracellular region;GO:0005615//extracellular space;GO:0005615//extracellular space;GO:0005615//extracellular space;	GO:0005125//cytokine activity;GO:0005515//protein binding;GO:0008009//chemokine activity;GO:0008009//chemokine activity;GO:0008009//chemokine activity;GO:0008009//chemokine activity;GO:0045236//CXCR chemokine receptor binding;	ko05417(Lipid and atherosclerosis);ko05323(Rheumatoid arthritis);ko05167(Kaposi sarcoma-associated herpesvirus infection);ko05146(Amoebiasis);ko05134(Legionellosis);ko05120(Epithelial cell signaling in Helicobacter pylori infection);ko04936(Alcoholic liver disease);ko04668(TNF signaling pathway);ko04657(IL-17 signaling pathway);ko04621(NOD-like receptor signaling pathway);ko04064(NF-kappa B signa…
ENSG00000128165	51.665	84.2584	19.0716	0.226346	-2.1434	2.95955e-13	3.03891e-11	22	50481543	50486440	+	4289	ADM2	GO:0001525;GO:0005179;GO:0005179;GO:0005179;GO:0005576;GO:0005576;GO:0005576;GO:0005576;GO:0006468;GO:0007189;GO:0007586;GO:0007631;GO:0010628;GO:0044877;GO:0045766;GO:0045776;GO:0001525;GO:0005179;GO:0005179;GO:0005179;GO:0005576;GO:0005576;GO:0005576;GO:0005576;GO:0006468;GO:0010628;GO:0044877;GO:0045766;	K25343	-	T	veNOG23382	adrenomedullin 2 [Source:HGNCFT Symbol;Acc:HGNC:28898]	79924	Q7Z4H4	GO:0001525//angiogenesis;GO:0006468//protein phosphorylation;GO:0007189//adenylate cyclase-activating G protein-coupled receptor signaling pathway;GO:0007586//digestion;GO:0007631//feeding behavior;GO:0010628//positive regulation of gene expression;GO:0045766//positive regulation of angiogenesis;GO:0045776//negative regulation of blood pressure;GO:0001525//angiogenesis;GO:0006468//protein phospho…	GO:0005576//extracellular region;GO:0005576//extracellular region;GO:0005576//extracellular region;GO:0005576//extracellular region;GO:0005576//extracellular region;GO:0005576//extracellular region;GO:0005576//extracellular region;GO:0005576//extracellular region;	GO:0005179//hormone activity;GO:0005179//hormone activity;GO:0005179//hormone activity;GO:0044877//protein-containing complex binding;GO:0005179//hormone activity;GO:0005179//hormone activity;GO:0005179//hormone activity;GO:0044877//protein-containing complex binding;	ko04270(Vascular smooth muscle contraction);ko04080(Neuroactive ligand-receptor interaction)
ENSG00000146678	477.08	648.135	306.025	0.472163	-1.08264	3.53986e-13	3.56663e-11	7	45888360	45893660	+	1642	IGFBP1	GO:0005520;GO:0005520;GO:0005576;GO:0005576;GO:0005576;GO:0005794;GO:0019838;GO:0005102;GO:0005515;GO:0005520;GO:0005520;GO:0005520;GO:0005520;GO:0005576;GO:0005576;GO:0005576;GO:0005576;GO:0005615;GO:0005615;GO:0005615;GO:0005615;GO:0005788;GO:0005794;GO:0007165;GO:0007568;GO:0008286;GO:0019838;GO:0030307;GO:0031994;GO:0031994;GO:0031995;GO:0031995;GO:0042246;GO:0043567;GO:0090090;GO:0005520;GO:…	K23578	-	T	veNOG10789	insulin like growth factor binding protein 1FT [Source:HGNC Symbol;Acc:HGNC:5469]	3484	P08833	GO:0007165//signal transduction;GO:0007568//aging;GO:0008286//insulin receptor signaling pathway;GO:0030307//positive regulation of cell growth;GO:0042246//tissue regeneration;GO:0043567//regulation of insulin-like growth factor receptor signaling pathway;GO:0090090//negative regulation of canonical Wnt signaling pathway;	GO:0005576//extracellular region;GO:0005576//extracellular region;GO:0005576//extracellular region;GO:0005794//Golgi apparatus;GO:0005576//extracellular region;GO:0005576//extracellular region;GO:0005576//extracellular region;GO:0005576//extracellular region;GO:0005615//extracellular space;GO:0005615//extracellular space;GO:0005615//extracellular space;GO:0005615//extracellular space;GO:0005788//…	GO:0005520//insulin-like growth factor binding;GO:0005520//insulin-like growth factor binding;GO:0019838//growth factor binding;GO:0005102//signaling receptor binding;GO:0005515//protein binding;GO:0005520//insulin-like growth factor binding;GO:0005520//insulin-like growth factor binding;GO:0005520//insulin-like growth factor binding;GO:0005520//insulin-like growth factor binding;GO:0019838//grow…	-
ENSG00000116761	170.749	233.327	108.171	0.463603	-1.10904	7.53994e-13	7.19239e-11	1	70411218	70439851	+	2414	CTH	GO:0003824;GO:0003824;GO:0004123;GO:0004123;GO:0004123;GO:0004123;GO:0005515;GO:0005515;GO:0005516;GO:0005737;GO:0005737;GO:0005829;GO:0006534;GO:0008652;GO:0016829;GO:0016846;GO:0018272;GO:0019343;GO:0019343;GO:0019344;GO:0019346;GO:0019346;GO:0019346;GO:0019346;GO:0030170;GO:0030170;GO:0030170;GO:0030170;GO:0030968;GO:0042802;GO:0044524;GO:0044540;GO:0051289;GO:0070062;GO:0070814;GO:0070814;GO:…	K01758	EC:4.4.1.1	E	veNOG06238	cystathionine gamma-lyase [Source:HGNCFT Symbol;Acc:HGNC:2501]	1491	P32929	GO:0006534//cysteine metabolic process;GO:0008652//cellular amino acid biosynthetic process;GO:0018272//protein-pyridoxal-5-phosphate linkage via peptidyl-N6-pyridoxal phosphate-L-lysine;GO:0019343//cysteine biosynthetic process via cystathionine;GO:0019343//cysteine biosynthetic process via cystathionine;GO:0019344//cysteine biosynthetic process;GO:0019346//transsulfuration;GO:0019346//transsulf…	GO:0005737//cytoplasm;GO:0005737//cytoplasm;GO:0005829//cytosol;GO:0070062//extracellular exosome;GO:0005737//cytoplasm;GO:0005737//cytoplasm;GO:0005829//cytosol;GO:0070062//extracellular exosome;GO:0005737//cytoplasm;GO:0005737//cytoplasm;GO:0005829//cytosol;GO:0070062//extracellular exosome;	GO:0003824//catalytic activity;GO:0003824//catalytic activity;GO:0004123//cystathionine gamma-lyase activity;GO:0004123//cystathionine gamma-lyase activity;GO:0004123//cystathionine gamma-lyase activity;GO:0004123//cystathionine gamma-lyase activity;GO:0005515//protein binding;GO:0005515//protein binding;GO:0005516//calmodulin binding;GO:0016829//lyase activity;GO:0016846//carbon-sulfur lyase act…	ko00450(Selenocompound metabolism);ko00270(Cysteine and methionine metabolism);ko00260(Glycine, serine and threonine metabolism)
ENSG00000119714	161.289	221.857	100.72	0.453984	-1.13929	1.02142e-12	9.51809e-11	14	91232532	91253925	-	3474	GPR68	GO:0004930;GO:0004930;GO:0004930;GO:0004930;GO:0005886;GO:0005886;GO:0005887;GO:0006954;GO:0007165;GO:0007186;GO:0007186;GO:0007186;GO:0007186;GO:0016020;GO:0016021;GO:0016021;GO:0016021;GO:0071467;GO:0004930;GO:0004930;GO:0004930;GO:0007165;GO:0007186;GO:0007186;GO:0007186;GO:0016020;GO:0016021;GO:0016021;GO:0016021;GO:0004930;GO:0004930;GO:0004930;GO:0004930;GO:0005886;GO:0005886;GO:0005887;GO:…	K08408	-	T	veNOG11042	G protein-coupled receptor 68 [Source:HGNCFT Symbol;Acc:HGNC:4519]	8111	Q15743	GO:0006954//inflammatory response;GO:0007165//signal transduction;GO:0007186//G protein-coupled receptor signaling pathway;GO:0007186//G protein-coupled receptor signaling pathway;GO:0007186//G protein-coupled receptor signaling pathway;GO:0007186//G protein-coupled receptor signaling pathway;GO:0071467//cellular response to pH;GO:0007165//signal transduction;GO:0007186//G protein-coupled recepto…	GO:0005886//plasma membrane;GO:0005886//plasma membrane;GO:0005887//integral component of plasma membrane;GO:0016020//membrane;GO:0016021//integral component of membrane;GO:0016021//integral component of membrane;GO:0016021//integral component of membrane;GO:0016020//membrane;GO:0016021//integral component of membrane;GO:0016021//integral component of membrane;GO:0016021//integral component of me…	GO:0004930//G protein-coupled receptor activity;GO:0004930//G protein-coupled receptor activity;GO:0004930//G protein-coupled receptor activity;GO:0004930//G protein-coupled receptor activity;GO:0004930//G protein-coupled receptor activity;GO:0004930//G protein-coupled receptor activity;GO:0004930//G protein-coupled receptor activity;GO:0004930//G protein-coupled receptor activity;GO:0004930//G p…	-
ENSG00000069122	139.572	202.42	76.7237	0.379033	-1.3996	3.93166e-12	3.26713e-10	6	46852522	46954943	-	6601	ADGRF5	GO:0003094;GO:0004888;GO:0004888;GO:0004930;GO:0004930;GO:0004930;GO:0004930;GO:0005515;GO:0005886;GO:0006112;GO:0007165;GO:0007166;GO:0007166;GO:0007186;GO:0007186;GO:0007186;GO:0007186;GO:0009986;GO:0016020;GO:0016020;GO:0016020;GO:0016021;GO:0016021;GO:0016021;GO:0016021;GO:0019216;GO:0031410;GO:0042593;GO:0043031;GO:0043129;GO:0045177;GO:0045444;GO:0048821;GO:0061626;GO:0071073;GO:0004888;GO:…	K08458	-	T	veNOG02502	adhesion G protein-coupled receptor F5 [Source:HGNCFT Symbol;Acc:HGNC:19030]	221395	Q8IZF2	GO:0003094//glomerular filtration;GO:0006112//energy reserve metabolic process;GO:0007165//signal transduction;GO:0007166//cell surface receptor signaling pathway;GO:0007166//cell surface receptor signaling pathway;GO:0007186//G protein-coupled receptor signaling pathway;GO:0007186//G protein-coupled receptor signaling pathway;GO:0007186//G protein-coupled receptor signaling pathway;GO:0007186//G…	GO:0005886//plasma membrane;GO:0009986//cell surface;GO:0016020//membrane;GO:0016020//membrane;GO:0016020//membrane;GO:0016021//integral component of membrane;GO:0016021//integral component of membrane;GO:0016021//integral component of membrane;GO:0016021//integral component of membrane;GO:0031410//cytoplasmic vesicle;GO:0045177//apical part of cell;GO:0005886//plasma membrane;GO:0009986//cell su…	GO:0004888//transmembrane signaling receptor activity;GO:0004888//transmembrane signaling receptor activity;GO:0004930//G protein-coupled receptor activity;GO:0004930//G protein-coupled receptor activity;GO:0004930//G protein-coupled receptor activity;GO:0004930//G protein-coupled receptor activity;GO:0005515//protein binding;GO:0004888//transmembrane signaling receptor activity;GO:0004888//trans…	-
ENSG00000114315	176.769	238.508	115.03	0.48229	-1.05203	3.97634e-12	3.28731e-10	3	194136148	194138732	+	2059	HES1	GO:0000122;GO:0000122;GO:0000122;GO:0000122;GO:0000785;GO:0000978;GO:0000981;GO:0000981;GO:0001217;GO:0001222;GO:0001227;GO:0001227;GO:0001701;GO:0001889;GO:0003143;GO:0003143;GO:0003151;GO:0003151;GO:0003266;GO:0003281;GO:0003281;GO:0003677;GO:0003677;GO:0003677;GO:0003677;GO:0003677;GO:0003677;GO:0003682;GO:0005515;GO:0005634;GO:0005634;GO:0005634;GO:0005654;GO:0005654;GO:0005737;GO:0006355;GO:…	K06054	-	K	opiNOG03222;veNOG01670	hes family bHLH transcription factor 1 [Source:HGNCFT Symbol;Acc:HGNC:5192]	3280	Q14469	GO:0000122//negative regulation of transcription by RNA polymerase II;GO:0000122//negative regulation of transcription by RNA polymerase II;GO:0000122//negative regulation of transcription by RNA polymerase II;GO:0000122//negative regulation of transcription by RNA polymerase II;GO:0001701//in utero embryonic development;GO:0001889//liver development;GO:0003143//embryonic heart tube morphogenesis…	GO:0000785//chromatin;GO:0005634//nucleus;GO:0005634//nucleus;GO:0005634//nucleus;GO:0005654//nucleoplasm;GO:0005654//nucleoplasm;GO:0005737//cytoplasm;GO:0016363//nuclear matrix;GO:0032991//protein-containing complex;	GO:0000978//RNA polymerase II cis-regulatory region sequence-specific DNA binding;GO:0000981//DNA-binding transcription factor activity, RNA polymerase II-specific;GO:0000981//DNA-binding transcription factor activity, RNA polymerase II-specific;GO:0001217//DNA-binding transcription repressor activity;GO:0001222//transcription corepressor binding;GO:0001227//DNA-binding transcription repressor ac…	ko05224(Breast cancer);ko05200(Pathways in cancer);ko05169(Epstein-Barr virus infection);ko05165(Human papillomavirus infection);ko04950(Maturity onset diabetes of the young);ko04330(Notch signaling pathway);ko03460(Fanconi anemia pathway)
ENSG00000147100	17.1214	32.5963	1.64654	0.050513	-4.3072	8.26896e-12	6.5992e-10	X	74421493	74533917	+	4292	SLC16A2	GO:0005215;GO:0005886;GO:0005886;GO:0005886;GO:0005886;GO:0005887;GO:0005887;GO:0005887;GO:0006520;GO:0006590;GO:0008028;GO:0015171;GO:0015293;GO:0015349;GO:0015349;GO:0015349;GO:0015349;GO:0015349;GO:0015718;GO:0016020;GO:0016021;GO:0016021;GO:0016324;GO:0016324;GO:0022857;GO:0022857;GO:0042403;GO:0055085;GO:0055085;GO:0070327;GO:0070327;GO:0070327;GO:0070327;GO:0070327;GO:0070327;GO:0070460;GO:…	K08231	-	P	veNOG03272	solute carrier family 16 member 2 [Source:HGNCFT Symbol;Acc:HGNC:10923]	6567	P36021	GO:0006520//cellular amino acid metabolic process;GO:0006590//thyroid hormone generation;GO:0015718//monocarboxylic acid transport;GO:0042403//thyroid hormone metabolic process;GO:0055085//transmembrane transport;GO:0055085//transmembrane transport;GO:0070327//thyroid hormone transport;GO:0070327//thyroid hormone transport;GO:0070327//thyroid hormone transport;GO:0070327//thyroid hormone transpor…	GO:0005886//plasma membrane;GO:0005886//plasma membrane;GO:0005886//plasma membrane;GO:0005886//plasma membrane;GO:0005887//integral component of plasma membrane;GO:0005887//integral component of plasma membrane;GO:0005887//integral component of plasma membrane;GO:0016020//membrane;GO:0016021//integral component of membrane;GO:0016021//integral component of membrane;GO:0016324//apical plasma memb…	GO:0005215//transporter activity;GO:0008028//monocarboxylic acid transmembrane transporter activity;GO:0015171//amino acid transmembrane transporter activity;GO:0015293//symporter activity;GO:0015349//thyroid hormone transmembrane transporter activity;GO:0015349//thyroid hormone transmembrane transporter activity;GO:0015349//thyroid hormone transmembrane transporter activity;GO:0015349//thyroid h…	ko04919(Thyroid hormone signaling pathway)
ENSG00000106541	243.757	347.411	140.103	0.403278	-1.31015	1.80183e-11	1.36372e-09	7	16791811	16833433	-	2764	AGR2	GO:0002162;GO:0002162;GO:0005154;GO:0005515;GO:0005515;GO:0005576;GO:0005615;GO:0005783;GO:0005783;GO:0005783;GO:0010628;GO:0010811;GO:0042802;GO:0045742;GO:0048546;GO:0048546;GO:0048639;GO:0048639;GO:0060480;GO:0060548;GO:0060548;GO:0070254;GO:0070254;GO:1903078;GO:1903896;GO:1903899;	K20356	-	R	veNOG00862	anterior gradient 2, protein disulphide isomeraseFT family member [Source:HGNC Symbol;Acc:HGNC:328]	10551	O95994	GO:0010628//positive regulation of gene expression;GO:0010811//positive regulation of cell-substrate adhesion;GO:0045742//positive regulation of epidermal growth factor receptor signaling pathway;GO:0048546//digestive tract morphogenesis;GO:0048546//digestive tract morphogenesis;GO:0048639//positive regulation of developmental growth;GO:0048639//positive regulation of developmental growth;GO:0060…	GO:0005576//extracellular region;GO:0005615//extracellular space;GO:0005783//endoplasmic reticulum;GO:0005783//endoplasmic reticulum;GO:0005783//endoplasmic reticulum;	GO:0002162//dystroglycan binding;GO:0002162//dystroglycan binding;GO:0005154//epidermal growth factor receptor binding;GO:0005515//protein binding;GO:0005515//protein binding;GO:0042802//identical protein binding;	-
ENSG00000163734	131.18	181.46	80.9008	0.445833	-1.16542	2.41776e-11	1.80447e-09	4	74036589	74038807	-	2219	CXCL3	GO:0005125;GO:0005576;GO:0005576;GO:0005576;GO:0005576;GO:0005615;GO:0005615;GO:0006935;GO:0006935;GO:0006935;GO:0006952;GO:0006952;GO:0006954;GO:0006954;GO:0006955;GO:0006955;GO:0008009;GO:0008009;GO:0008009;GO:0008009;GO:0030593;GO:0030593;GO:0045236;GO:0061844;GO:0070098;GO:0071222;	K05505	-	R	homNOG19289;opiNOG43921;veNOG24806	C-X-C motif chemokine ligand 3 [Source:HGNCFT Symbol;Acc:HGNC:4604]	2921	P19876	GO:0006935//chemotaxis;GO:0006935//chemotaxis;GO:0006935//chemotaxis;GO:0006952//defense response;GO:0006952//defense response;GO:0006954//inflammatory response;GO:0006954//inflammatory response;GO:0006955//immune response;GO:0006955//immune response;GO:0030593//neutrophil chemotaxis;GO:0030593//neutrophil chemotaxis;GO:0061844//antimicrobial humoral immune response mediated by antimicrobial pept…	GO:0005576//extracellular region;GO:0005576//extracellular region;GO:0005576//extracellular region;GO:0005576//extracellular region;GO:0005615//extracellular space;GO:0005615//extracellular space;	GO:0005125//cytokine activity;GO:0008009//chemokine activity;GO:0008009//chemokine activity;GO:0008009//chemokine activity;GO:0008009//chemokine activity;GO:0045236//CXCR chemokine receptor binding;	ko05417(Lipid and atherosclerosis);ko05323(Rheumatoid arthritis);ko05167(Kaposi sarcoma-associated herpesvirus infection);ko05146(Amoebiasis);ko05134(Legionellosis);ko05120(Epithelial cell signaling in Helicobacter pylori infection);ko04936(Alcoholic liver disease);ko04668(TNF signaling pathway);ko04657(IL-17 signaling pathway);ko04621(NOD-like receptor signaling pathway);ko04064(NF-kappa B signa…
ENSG00000173930	44.1341	70.6323	17.6359	0.249686	-2.00181	1.68832e-10	1.10728e-08	5	102233986	102296284	-	5069	SLCO4C1	GO:0005515;GO:0005886;GO:0005886;GO:0005887;GO:0006811;GO:0007283;GO:0015347;GO:0015347;GO:0016020;GO:0016020;GO:0016020;GO:0016021;GO:0016323;GO:0022857;GO:0022857;GO:0030154;GO:0035577;GO:0035579;GO:0043252;GO:0043252;GO:0055085;GO:0055085;GO:0070062;	K14355	-	Q	veNOG00717	solute carrier organic anion transporter familyFT member 4C1 [Source:HGNC Symbol;Acc:HGNC:23612]	353189	Q6ZQN7	GO:0006811//ion transport;GO:0007283//spermatogenesis;GO:0030154//cell differentiation;GO:0043252//sodium-independent organic anion transport;GO:0043252//sodium-independent organic anion transport;GO:0055085//transmembrane transport;GO:0055085//transmembrane transport;	GO:0005886//plasma membrane;GO:0005886//plasma membrane;GO:0005887//integral component of plasma membrane;GO:0016020//membrane;GO:0016020//membrane;GO:0016020//membrane;GO:0016021//integral component of membrane;GO:0016323//basolateral plasma membrane;GO:0035577//azurophil granule membrane;GO:0035579//specific granule membrane;GO:0070062//extracellular exosome;	GO:0005515//protein binding;GO:0015347//sodium-independent organic anion transmembrane transporter activity;GO:0015347//sodium-independent organic anion transmembrane transporter activity;GO:0022857//transmembrane transporter activity;GO:0022857//transmembrane transporter activity;	-
ENSG00000025039	118.988	164.345	73.6308	0.448027	-1.15834	4.00577e-10	2.4554e-08	6	89364616	89412273	-	5095	RRAGD	GO:0000166;GO:0003924;GO:0003924;GO:0003924;GO:0005515;GO:0005515;GO:0005515;GO:0005525;GO:0005525;GO:0005525;GO:0005525;GO:0005634;GO:0005634;GO:0005634;GO:0005654;GO:0005737;GO:0005737;GO:0005764;GO:0005764;GO:0005813;GO:0005829;GO:0009267;GO:0010506;GO:0016787;GO:0019003;GO:0032008;GO:0032008;GO:0034613;GO:0043231;GO:0046982;GO:0051020;GO:0071230;GO:0071230;GO:0071233;GO:1904263;GO:1990131;GO:…	K16186	-	U	veNOG06297	Ras related GTP binding D [Source:HGNCFT Symbol;Acc:HGNC:19903]	58528	Q9NQL2	GO:0009267//cellular response to starvation;GO:0010506//regulation of autophagy;GO:0032008//positive regulation of TOR signaling;GO:0032008//positive regulation of TOR signaling;GO:0034613//cellular protein localization;GO:0071230//cellular response to amino acid stimulus;GO:0071230//cellular response to amino acid stimulus;GO:0071233//cellular response to leucine;GO:1904263//positive regulation …	GO:0005634//nucleus;GO:0005634//nucleus;GO:0005634//nucleus;GO:0005654//nucleoplasm;GO:0005737//cytoplasm;GO:0005737//cytoplasm;GO:0005764//lysosome;GO:0005764//lysosome;GO:0005813//centrosome;GO:0005829//cytosol;GO:0043231//intracellular membrane-bounded organelle;GO:1990131//Gtr1-Gtr2 GTPase complex;GO:0005634//nucleus;GO:0005634//nucleus;GO:0005634//nucleus;GO:0005654//nucleoplasm;GO:0005737//…	GO:0000166//nucleotide binding;GO:0003924//GTPase activity;GO:0003924//GTPase activity;GO:0003924//GTPase activity;GO:0005515//protein binding;GO:0005515//protein binding;GO:0005515//protein binding;GO:0005525//GTP binding;GO:0005525//GTP binding;GO:0005525//GTP binding;GO:0005525//GTP binding;GO:0016787//hydrolase activity;GO:0019003//GDP binding;GO:0046982//protein heterodimerization activity;G…	ko05131(Shigellosis);ko04150(mTOR signaling pathway);ko04140(Autophagy - animal)
ENSG00000102452	53.0123	81.5831	24.4415	0.29959	-1.73894	6.75985e-10	3.89109e-08	13	101053776	101416508	-	19444	NALCN	GO:0005216;GO:0005216;GO:0005244;GO:0005261;GO:0005261;GO:0005261;GO:0005272;GO:0005272;GO:0005515;GO:0005886;GO:0006811;GO:0006811;GO:0006811;GO:0006814;GO:0016020;GO:0016020;GO:0016020;GO:0016021;GO:0022840;GO:0034220;GO:0034220;GO:0034765;GO:0035725;GO:0055085;GO:0055085;GO:0060075;GO:0070588;GO:0071805;GO:0098655;GO:0005216;GO:0005216;GO:0005261;GO:0005261;GO:0006811;GO:0006811;GO:0006811;GO:…	K21863	-	P	veNOG03378	sodium leak channel, non-selective [Source:HGNCFT Symbol;Acc:HGNC:19082]	259232	Q8IZF0	GO:0006811//ion transport;GO:0006811//ion transport;GO:0006811//ion transport;GO:0006814//sodium ion transport;GO:0034220//ion transmembrane transport;GO:0034220//ion transmembrane transport;GO:0034765//regulation of ion transmembrane transport;GO:0035725//sodium ion transmembrane transport;GO:0055085//transmembrane transport;GO:0055085//transmembrane transport;GO:0060075//regulation of resting m…	GO:0005886//plasma membrane;GO:0016020//membrane;GO:0016020//membrane;GO:0016020//membrane;GO:0016021//integral component of membrane;GO:0016020//membrane;GO:0016020//membrane;GO:0016020//membrane;GO:0016021//integral component of membrane;GO:0016020//membrane;GO:0016020//membrane;GO:0016020//membrane;GO:0016021//integral component of membrane;GO:0016020//membrane;GO:0016020//membrane;GO:0016021/…	GO:0005216//ion channel activity;GO:0005216//ion channel activity;GO:0005244//voltage-gated ion channel activity;GO:0005261//cation channel activity;GO:0005261//cation channel activity;GO:0005261//cation channel activity;GO:0005272//sodium channel activity;GO:0005272//sodium channel activity;GO:0005515//protein binding;GO:0022840//leak channel activity;GO:0005216//ion channel activity;GO:0005216/…	-
ENSG00000261371	80.4265	115.483	45.3699	0.392871	-1.34787	1.6439e-09	8.8044e-08	17	64319415	64413776	-	7741	PECAM1	GO:0001934;GO:0004888;GO:0005515;GO:0005515;GO:0005515;GO:0005615;GO:0005886;GO:0005886;GO:0005886;GO:0005887;GO:0005911;GO:0006909;GO:0007155;GO:0007156;GO:0007159;GO:0007165;GO:0007166;GO:0008037;GO:0016020;GO:0016021;GO:0030054;GO:0030335;GO:0030667;GO:0031092;GO:0032991;GO:0035633;GO:0035696;GO:0042803;GO:0045121;GO:0050731;GO:0050904;GO:0061028;GO:0070062;GO:0070830;GO:0072011;GO:0072672;GO:…	K06471	-	T	veNOG06734	platelet and endothelial cell adhesion molecule 1FT [Source:HGNC Symbol;Acc:HGNC:8823]	5175	P16284	GO:0001934//positive regulation of protein phosphorylation;GO:0006909//phagocytosis;GO:0007155//cell adhesion;GO:0007156//homophilic cell adhesion via plasma membrane adhesion molecules;GO:0007159//leukocyte cell-cell adhesion;GO:0007165//signal transduction;GO:0007166//cell surface receptor signaling pathway;GO:0008037//cell recognition;GO:0030335//positive regulation of cell migration;GO:003563…	GO:0005615//extracellular space;GO:0005886//plasma membrane;GO:0005886//plasma membrane;GO:0005886//plasma membrane;GO:0005887//integral component of plasma membrane;GO:0005911//cell-cell junction;GO:0016020//membrane;GO:0016021//integral component of membrane;GO:0030054//cell junction;GO:0030667//secretory granule membrane;GO:0031092//platelet alpha granule membrane;GO:0032991//protein-containin…	GO:0004888//transmembrane signaling receptor activity;GO:0005515//protein binding;GO:0005515//protein binding;GO:0005515//protein binding;GO:0042803//protein homodimerization activity;	ko05418(Fluid shear stress and atherosclerosis);ko05144(Malaria);ko04670(Leukocyte transendothelial migration);ko04514(Cell adhesion molecules)
ENSG00000152128	81.3606	115.382	47.3388	0.410277	-1.28533	7.07923e-09	3.37057e-07	2	134455759	134719000	-	6804	TMEM163	GO:0005768;GO:0008270;GO:0008270;GO:0008270;GO:0016020;GO:0016020;GO:0016021;GO:0030054;GO:0030285;GO:0030285;GO:0030285;GO:0030285;GO:0030672;GO:0031410;GO:0031901;GO:0031901;GO:0045202;GO:0099180;	-	-	S	veNOG08973	transmembrane protein 163 [Source:HGNCFT Symbol;Acc:HGNC:25380]	81615	Q8TC26	GO:0099180//zinc ion import into synaptic vesicle;	GO:0005768//endosome;GO:0016020//membrane;GO:0016020//membrane;GO:0016021//integral component of membrane;GO:0030054//cell junction;GO:0030285//integral component of synaptic vesicle membrane;GO:0030285//integral component of synaptic vesicle membrane;GO:0030285//integral component of synaptic vesicle membrane;GO:0030285//integral component of synaptic vesicle membrane;GO:0030672//synaptic vesicl…	GO:0008270//zinc ion binding;GO:0008270//zinc ion binding;GO:0008270//zinc ion binding;	-
ENSG00000147408	60.3014	88.8976	31.7051	0.356648	-1.48743	1.18336e-08	5.29914e-07	8	19404161	19758029	-	6601	CSGALNACT1	GO:0000139;GO:0001958;GO:0005794;GO:0008376;GO:0008376;GO:0008376;GO:0008376;GO:0008955;GO:0015014;GO:0015020;GO:0016020;GO:0016021;GO:0016740;GO:0019276;GO:0030166;GO:0030173;GO:0030198;GO:0030204;GO:0030206;GO:0030206;GO:0030206;GO:0030210;GO:0032580;GO:0032580;GO:0032580;GO:0046398;GO:0046872;GO:0047237;GO:0047237;GO:0047238;GO:0047238;GO:0047238;GO:0050650;GO:0050651;GO:0050653;GO:0051216;GO:…	K00746	EC:2.4.1.174 2.4.1.175	G	veNOG04141	chondroitin sulfate N-FT acetylgalactosaminyltransferase 1 [Source:HGNCFT Symbol;Acc:HGNC:24290]	55790	Q8TDX6	GO:0001958//endochondral ossification;GO:0015014//heparan sulfate proteoglycan biosynthetic process, polysaccharide chain biosynthetic process;GO:0019276//UDP-N-acetylgalactosamine metabolic process;GO:0030166//proteoglycan biosynthetic process;GO:0030198//extracellular matrix organization;GO:0030204//chondroitin sulfate metabolic process;GO:0030206//chondroitin sulfate biosynthetic process;GO:00…	GO:0000139//Golgi membrane;GO:0005794//Golgi apparatus;GO:0016020//membrane;GO:0016021//integral component of membrane;GO:0030173//integral component of Golgi membrane;GO:0032580//Golgi cisterna membrane;GO:0032580//Golgi cisterna membrane;GO:0032580//Golgi cisterna membrane;GO:0000139//Golgi membrane;GO:0005794//Golgi apparatus;GO:0016020//membrane;GO:0016021//integral component of membrane;GO:0…	GO:0008376//acetylgalactosaminyltransferase activity;GO:0008376//acetylgalactosaminyltransferase activity;GO:0008376//acetylgalactosaminyltransferase activity;GO:0008376//acetylgalactosaminyltransferase activity;GO:0008955//peptidoglycan glycosyltransferase activity;GO:0015020//glucuronosyltransferase activity;GO:0016740//transferase activity;GO:0046872//metal ion binding;GO:0047237//glucuronylga…	ko00532(Glycosaminoglycan biosynthesis - chondroitin sulfate / dermatan sulfate)
ENSG00000117983	157.015	221.73	92.3004	0.416274	-1.26439	1.50333e-08	6.60357e-07	11	1223066	1262172	+	18598	MUC5B	GO:0005515;GO:0005515;GO:0005515;GO:0005576;GO:0005615;GO:0005615;GO:0005796;GO:0005886;GO:0031012;GO:0043231;GO:0070062;GO:0005515;	K13908	-	VW	veNOG07299	mucin 5B, oligomeric mucus/gel-forming [Source:HGNCFT Symbol;Acc:HGNC:7516]	727897	Q9HC84	-	GO:0005576//extracellular region;GO:0005615//extracellular space;GO:0005615//extracellular space;GO:0005796//Golgi lumen;GO:0005886//plasma membrane;GO:0031012//extracellular matrix;GO:0043231//intracellular membrane-bounded organelle;GO:0070062//extracellular exosome;	GO:0005515//protein binding;GO:0005515//protein binding;GO:0005515//protein binding;GO:0005515//protein binding;	ko04970(Salivary secretion);ko04657(IL-17 signaling pathway)
ENSG00000170412	23.1716	39.6511	6.69207	0.168774	-2.56684	1.55292e-08	6.76611e-07	17	74424851	74451653	+	7534	GPRC5C	GO:0004930;GO:0004930;GO:0005886;GO:0007186;GO:0007186;GO:0016020;GO:0016021;GO:0016021;GO:0016021;GO:0004930;GO:0004930;GO:0005515;GO:0005886;GO:0007186;GO:0007186;GO:0016020;GO:0016021;GO:0016021;GO:0016021;GO:0016020;GO:0016021;GO:0004930;GO:0004930;GO:0004930;GO:0004930;GO:0005886;GO:0005886;GO:0005887;GO:0007165;GO:0007186;GO:0007186;GO:0007186;GO:0007186;GO:0016020;GO:0016021;GO:0016021;GO:…	K04620	-	T	veNOG10853	G protein-coupled receptor class C group 5 member CFT [Source:HGNC Symbol;Acc:HGNC:13309]	55890	Q9NQ84	GO:0007186//G protein-coupled receptor signaling pathway;GO:0007186//G protein-coupled receptor signaling pathway;GO:0007186//G protein-coupled receptor signaling pathway;GO:0007186//G protein-coupled receptor signaling pathway;GO:0007165//signal transduction;GO:0007186//G protein-coupled receptor signaling pathway;GO:0007186//G protein-coupled receptor signaling pathway;GO:0007186//G protein-cou…	GO:0005886//plasma membrane;GO:0016020//membrane;GO:0016021//integral component of membrane;GO:0016021//integral component of membrane;GO:0016021//integral component of membrane;GO:0005886//plasma membrane;GO:0016020//membrane;GO:0016021//integral component of membrane;GO:0016021//integral component of membrane;GO:0016021//integral component of membrane;GO:0016020//membrane;GO:0016021//integral c…	GO:0004930//G protein-coupled receptor activity;GO:0004930//G protein-coupled receptor activity;GO:0004930//G protein-coupled receptor activity;GO:0004930//G protein-coupled receptor activity;GO:0005515//protein binding;GO:0004930//G protein-coupled receptor activity;GO:0004930//G protein-coupled receptor activity;GO:0004930//G protein-coupled receptor activity;GO:0004930//G protein-coupled recep…	-
ENSG00000101265	38.2138	59.6381	16.7896	0.281524	-1.82867	3.45933e-08	1.38726e-06	20	4780023	4823608	-	5722	RASSF2	GO:0000775;GO:0000776;GO:0001501;GO:0001503;GO:0004672;GO:0005515;GO:0005515;GO:0005634;GO:0005634;GO:0005634;GO:0005634;GO:0005654;GO:0005694;GO:0005737;GO:0005737;GO:0005737;GO:0005737;GO:0005794;GO:0005829;GO:0005886;GO:0006468;GO:0007049;GO:0007165;GO:0007165;GO:0007165;GO:0031954;GO:0032991;GO:0033137;GO:0038168;GO:0042981;GO:0042981;GO:0043065;GO:0045667;GO:0045670;GO:0045860;GO:0045860;GO:…	K09851	-	T	veNOG00910	Ras association domain family member 2 [Source:HGNCFT Symbol;Acc:HGNC:9883]	9770	P50749	GO:0001501//skeletal system development;GO:0001503//ossification;GO:0006468//protein phosphorylation;GO:0007049//cell cycle;GO:0007165//signal transduction;GO:0007165//signal transduction;GO:0007165//signal transduction;GO:0031954//positive regulation of protein autophosphorylation;GO:0033137//negative regulation of peptidyl-serine phosphorylation;GO:0038168//epidermal growth factor receptor sign…	GO:0000775//chromosome, centromeric region;GO:0000776//kinetochore;GO:0005634//nucleus;GO:0005634//nucleus;GO:0005634//nucleus;GO:0005634//nucleus;GO:0005654//nucleoplasm;GO:0005694//chromosome;GO:0005737//cytoplasm;GO:0005737//cytoplasm;GO:0005737//cytoplasm;GO:0005737//cytoplasm;GO:0005794//Golgi apparatus;GO:0005829//cytosol;GO:0005886//plasma membrane;GO:0032991//protein-containing complex;GO…	GO:0004672//protein kinase activity;GO:0005515//protein binding;GO:0005515//protein binding;GO:0004672//protein kinase activity;GO:0005515//protein binding;GO:0005515//protein binding;	ko04392(Hippo signaling pathway - multiple species)
ENSG00000087842	68.9803	100.605	37.3555	0.371308	-1.42931	7.44114e-08	2.77343e-06	X	15384799	15493564	-	2512	PIR	GO:0003712;GO:0003712;GO:0005515;GO:0005634;GO:0005634;GO:0005634;GO:0005654;GO:0005737;GO:0005829;GO:0006355;GO:0006366;GO:0007586;GO:0008127;GO:0008127;GO:0008127;GO:0008127;GO:0008127;GO:0016491;GO:0030099;GO:0030224;GO:0030224;GO:0046872;GO:0051213;GO:0003712;GO:0003712;GO:0005515;GO:0005634;GO:0005634;GO:0005634;GO:0005654;GO:0005737;GO:0005829;GO:0006355;GO:0006366;GO:0007586;GO:0008127;GO:…	K06911	EC:1.13.11.24	S	veNOG05252	pirin [Source:HGNC Symbol;Acc:HGNC:30048]	8544	O00625	GO:0006355//regulation of transcription, DNA-templated;GO:0006366//transcription by RNA polymerase II;GO:0007586//digestion;GO:0030099//myeloid cell differentiation;GO:0030224//monocyte differentiation;GO:0030224//monocyte differentiation;GO:0006355//regulation of transcription, DNA-templated;GO:0006366//transcription by RNA polymerase II;GO:0007586//digestion;GO:0030224//monocyte differentiation…	GO:0005634//nucleus;GO:0005634//nucleus;GO:0005634//nucleus;GO:0005654//nucleoplasm;GO:0005737//cytoplasm;GO:0005829//cytosol;GO:0005634//nucleus;GO:0005634//nucleus;GO:0005634//nucleus;GO:0005654//nucleoplasm;GO:0005737//cytoplasm;GO:0005829//cytosol;	GO:0003712//transcription coregulator activity;GO:0003712//transcription coregulator activity;GO:0005515//protein binding;GO:0008127//quercetin 2,3-dioxygenase activity;GO:0008127//quercetin 2,3-dioxygenase activity;GO:0008127//quercetin 2,3-dioxygenase activity;GO:0008127//quercetin 2,3-dioxygenase activity;GO:0008127//quercetin 2,3-dioxygenase activity;GO:0016491//oxidoreductase activity;GO:004…	-
ENSG00000170373	112.053	154.595	69.5102	0.449629	-1.15319	1.47165e-07	5.09109e-06	20	23747562	23751268	-	861	CST1	GO:0001580;GO:0004869;GO:0004869;GO:0004869;GO:0004869;GO:0005515;GO:0005576;GO:0005615;GO:0005615;GO:0010466;GO:0010951;GO:0030414;GO:0001580;GO:0004869;GO:0004869;GO:0004869;GO:0004869;GO:0005515;GO:0005576;GO:0005615;GO:0005615;GO:0010466;GO:0010951;GO:0030414;	K13897	-	R	veNOG29352	cystatin SN [Source:HGNC Symbol;Acc:HGNC:2473]	1469	P01037	GO:0001580//detection of chemical stimulus involved in sensory perception of bitter taste;GO:0010466//negative regulation of peptidase activity;GO:0010951//negative regulation of endopeptidase activity;GO:0001580//detection of chemical stimulus involved in sensory perception of bitter taste;GO:0010466//negative regulation of peptidase activity;GO:0010951//negative regulation of endopeptidase acti…	GO:0005576//extracellular region;GO:0005615//extracellular space;GO:0005615//extracellular space;GO:0005576//extracellular region;GO:0005615//extracellular space;GO:0005615//extracellular space;	GO:0004869//cysteine-type endopeptidase inhibitor activity;GO:0004869//cysteine-type endopeptidase inhibitor activity;GO:0004869//cysteine-type endopeptidase inhibitor activity;GO:0004869//cysteine-type endopeptidase inhibitor activity;GO:0005515//protein binding;GO:0030414//peptidase inhibitor activity;GO:0004869//cysteine-type endopeptidase inhibitor activity;GO:0004869//cysteine-type endopepti…	ko04970(Salivary secretion)
ENSG00000163739	179.819	253.931	105.707	0.416283	-1.26436	2.85688e-07	9.22961e-06	4	73869393	73871308	+	1362	CXCL1	GO:0005102;GO:0005125;GO:0005515;GO:0005576;GO:0005576;GO:0005576;GO:0005576;GO:0005615;GO:0005615;GO:0005615;GO:0006935;GO:0006935;GO:0006935;GO:0006952;GO:0006952;GO:0006954;GO:0006954;GO:0006954;GO:0006955;GO:0006955;GO:0007165;GO:0007186;GO:0007399;GO:0008009;GO:0008009;GO:0008009;GO:0008009;GO:0008047;GO:0008083;GO:0008083;GO:0008285;GO:0030036;GO:0030593;GO:0035556;GO:0035580;GO:0045236;GO:…	K05505	-	R	veNOG24806	C-X-C motif chemokine ligand 1 [Source:HGNCFT Symbol;Acc:HGNC:4602]	2919	P09341	GO:0006935//chemotaxis;GO:0006935//chemotaxis;GO:0006935//chemotaxis;GO:0006952//defense response;GO:0006952//defense response;GO:0006954//inflammatory response;GO:0006954//inflammatory response;GO:0006954//inflammatory response;GO:0006955//immune response;GO:0006955//immune response;GO:0007165//signal transduction;GO:0007186//G protein-coupled receptor signaling pathway;GO:0007399//nervous syste…	GO:0005576//extracellular region;GO:0005576//extracellular region;GO:0005576//extracellular region;GO:0005576//extracellular region;GO:0005615//extracellular space;GO:0005615//extracellular space;GO:0005615//extracellular space;GO:0035580//specific granule lumen;GO:1904724//tertiary granule lumen;	GO:0005102//signaling receptor binding;GO:0005125//cytokine activity;GO:0005515//protein binding;GO:0008009//chemokine activity;GO:0008009//chemokine activity;GO:0008009//chemokine activity;GO:0008009//chemokine activity;GO:0008047//enzyme activator activity;GO:0008083//growth factor activity;GO:0008083//growth factor activity;GO:0045236//CXCR chemokine receptor binding;	ko05417(Lipid and atherosclerosis);ko05323(Rheumatoid arthritis);ko05167(Kaposi sarcoma-associated herpesvirus infection);ko05146(Amoebiasis);ko05134(Legionellosis);ko05120(Epithelial cell signaling in Helicobacter pylori infection);ko04936(Alcoholic liver disease);ko04668(TNF signaling pathway);ko04657(IL-17 signaling pathway);ko04621(NOD-like receptor signaling pathway);ko04064(NF-kappa B signa…
ENSG00000161671	17.8707	30.9385	4.8029	0.15524	-2.68743	2.96768e-07	9.51132e-06	19	50476400	50490871	+	10749	EMC10	GO:0001525;GO:0001938;GO:0005576;GO:0005783;GO:0005789;GO:0010595;GO:0016020;GO:0016021;GO:0030176;GO:0032977;GO:0045050;GO:0045766;GO:0071816;GO:0072546;GO:0072546;GO:1900745;GO:0001525;GO:0001938;GO:0005576;GO:0005783;GO:0005789;GO:0010595;GO:0016020;GO:0016021;GO:0030176;GO:0032977;GO:0045050;GO:0045766;GO:0071816;GO:0072546;GO:0072546;GO:1900745;GO:0005783;GO:0016020;GO:0016021;	K23570	-	-	-	ER membrane protein complex subunit 10 [Source:HGNCFT Symbol;Acc:HGNC:27609]	284361	-	GO:0001525//angiogenesis;GO:0001938//positive regulation of endothelial cell proliferation;GO:0010595//positive regulation of endothelial cell migration;GO:0045050//protein insertion into ER membrane by stop-transfer membrane-anchor sequence;GO:0045766//positive regulation of angiogenesis;GO:0071816//tail-anchored membrane protein insertion into ER membrane;GO:1900745//positive regulation of p38M…	GO:0005576//extracellular region;GO:0005783//endoplasmic reticulum;GO:0005789//endoplasmic reticulum membrane;GO:0016020//membrane;GO:0016021//integral component of membrane;GO:0030176//integral component of endoplasmic reticulum membrane;GO:0072546//EMC complex;GO:0072546//EMC complex;GO:0005576//extracellular region;GO:0005783//endoplasmic reticulum;GO:0005789//endoplasmic reticulum membrane;GO…	GO:0032977//membrane insertase activity;GO:0032977//membrane insertase activity;	-
ENSG00000140044	141.047	188.976	93.1185	0.492753	-1.02106	4.26947e-07	1.29316e-05	14	75427716	75474111	+	6259	JDP2	GO:0000122;GO:0000785;GO:0000978;GO:0000981;GO:0000981;GO:0001227;GO:0003677;GO:0003677;GO:0003677;GO:0003700;GO:0003700;GO:0005515;GO:0005634;GO:0005634;GO:0005634;GO:0005634;GO:0006355;GO:0006355;GO:0006357;GO:0006357;GO:0006357;GO:0031063;GO:0031063;GO:0043565;GO:1990837;GO:0003677;GO:0003677;GO:0003700;GO:0003700;GO:0005634;GO:0005634;GO:0006355;GO:0006355;GO:0006357;GO:0006357;GO:0031063;GO:…	K09033	-	K	veNOG11599;NOG130721	Jun dimerization protein 2 [Source:HGNCFT Symbol;Acc:HGNC:17546]	122953	Q8WYK2	GO:0000122//negative regulation of transcription by RNA polymerase II;GO:0006355//regulation of transcription, DNA-templated;GO:0006355//regulation of transcription, DNA-templated;GO:0006357//regulation of transcription by RNA polymerase II;GO:0006357//regulation of transcription by RNA polymerase II;GO:0006357//regulation of transcription by RNA polymerase II;GO:0031063//regulation of histone de…	GO:0000785//chromatin;GO:0005634//nucleus;GO:0005634//nucleus;GO:0005634//nucleus;GO:0005634//nucleus;GO:0005634//nucleus;GO:0005634//nucleus;GO:0000785//chromatin;GO:0005634//nucleus;GO:0005634//nucleus;GO:0005634//nucleus;GO:0005634//nucleus;GO:0000785//chromatin;GO:0005634//nucleus;GO:0005634//nucleus;GO:0005634//nucleus;GO:0005634//nucleus;GO:0000785//chromatin;GO:0005634//nucleus;GO:0005634/…	GO:0000978//RNA polymerase II cis-regulatory region sequence-specific DNA binding;GO:0000981//DNA-binding transcription factor activity, RNA polymerase II-specific;GO:0000981//DNA-binding transcription factor activity, RNA polymerase II-specific;GO:0001227//DNA-binding transcription repressor activity, RNA polymerase II-specific;GO:0003677//DNA binding;GO:0003677//DNA binding;GO:0003677//DNA bind…	-
ENSG00000100628	66.9883	101.616	32.3603	0.318456	-1.65083	1.26145e-06	3.3613e-05	14	93934166	93976739	-	4975	ASB2	GO:0000151;GO:0000151;GO:0005515;GO:0005515;GO:0005515;GO:0005829;GO:0006511;GO:0006511;GO:0007165;GO:0016567;GO:0016567;GO:0031532;GO:0035556;GO:0035556;GO:0036336;GO:0043161;GO:0055007;GO:0055013;GO:0061630;GO:0071800;GO:0097602;GO:0000151;GO:0000151;GO:0001947;GO:0005515;GO:0005515;GO:0005515;GO:0005829;GO:0006511;GO:0006511;GO:0007165;GO:0014732;GO:0016567;GO:0016567;GO:0030018;GO:0031532;GO:…	K10324	-	R	veNOG11109	ankyrin repeat and SOCS box containing 2FT [Source:HGNC Symbol;Acc:HGNC:16012]	51676	Q96Q27	GO:0006511//ubiquitin-dependent protein catabolic process;GO:0006511//ubiquitin-dependent protein catabolic process;GO:0007165//signal transduction;GO:0016567//protein ubiquitination;GO:0016567//protein ubiquitination;GO:0031532//actin cytoskeleton reorganization;GO:0035556//intracellular signal transduction;GO:0035556//intracellular signal transduction;GO:0036336//dendritic cell migration;GO:004…	GO:0000151//ubiquitin ligase complex;GO:0000151//ubiquitin ligase complex;GO:0005829//cytosol;GO:0000151//ubiquitin ligase complex;GO:0000151//ubiquitin ligase complex;GO:0005829//cytosol;GO:0030018//Z disc;	GO:0005515//protein binding;GO:0005515//protein binding;GO:0005515//protein binding;GO:0061630//ubiquitin protein ligase activity;GO:0097602//cullin family protein binding;GO:0005515//protein binding;GO:0005515//protein binding;GO:0005515//protein binding;GO:0061630//ubiquitin protein ligase activity;GO:0097602//cullin family protein binding;GO:0005515//protein binding;GO:0005515//protein binding…	-
ENSG00000156510	46.9757	67.7787	26.1727	0.386149	-1.37277	2.29923e-06	5.65891e-05	10	69220332	69267552	+	4223	HKDC1	GO:0000166;GO:0001678;GO:0001678;GO:0001678;GO:0001678;GO:0001678;GO:0004340;GO:0004340;GO:0004340;GO:0004396;GO:0004396;GO:0004396;GO:0004396;GO:0005524;GO:0005524;GO:0005524;GO:0005536;GO:0005536;GO:0005739;GO:0005739;GO:0005739;GO:0005829;GO:0005975;GO:0005975;GO:0006096;GO:0006096;GO:0006096;GO:0006096;GO:0008865;GO:0016020;GO:0016301;GO:0016310;GO:0016740;GO:0016773;GO:0016773;GO:0019158;GO:…	K00844	EC:2.7.1.1	G	veNOG03736	hexokinase domain containing 1 [Source:HGNCFT Symbol;Acc:HGNC:23302]	80201	Q2TB90	GO:0001678//cellular glucose homeostasis;GO:0001678//cellular glucose homeostasis;GO:0001678//cellular glucose homeostasis;GO:0001678//cellular glucose homeostasis;GO:0001678//cellular glucose homeostasis;GO:0005975//carbohydrate metabolic process;GO:0005975//carbohydrate metabolic process;GO:0006096//glycolytic process;GO:0006096//glycolytic process;GO:0006096//glycolytic process;GO:0006096//gly…	GO:0005739//mitochondrion;GO:0005739//mitochondrion;GO:0005739//mitochondrion;GO:0005829//cytosol;GO:0016020//membrane;GO:0031966//mitochondrial membrane;	GO:0000166//nucleotide binding;GO:0004340//glucokinase activity;GO:0004340//glucokinase activity;GO:0004340//glucokinase activity;GO:0004396//hexokinase activity;GO:0004396//hexokinase activity;GO:0004396//hexokinase activity;GO:0004396//hexokinase activity;GO:0005524//ATP binding;GO:0005524//ATP binding;GO:0005524//ATP binding;GO:0005536//glucose binding;GO:0005536//glucose binding;GO:0008865//f…	ko05230(Central carbon metabolism in cancer);ko05131(Shigellosis);ko04973(Carbohydrate digestion and absorption);ko04930(Type II diabetes mellitus);ko04910(Insulin signaling pathway);ko04066(HIF-1 signaling pathway);ko00524(Neomycin, kanamycin and gentamicin biosynthesis);ko00520(Amino sugar and nucleotide sugar metabolism);ko00500(Starch and sucrose metabolism);ko00052(Galactose metabolism);ko00…
ENSG00000116852	16.2572	27.7696	4.74478	0.170863	-2.54909	3.03037e-06	7.22673e-05	1	200969390	201023714	-	12164	KIF21B	GO:0000166;GO:0003777;GO:0003777;GO:0003777;GO:0005515;GO:0005524;GO:0005524;GO:0005524;GO:0005737;GO:0005856;GO:0005871;GO:0005874;GO:0005874;GO:0007018;GO:0007018;GO:0007018;GO:0008017;GO:0008017;GO:0008017;GO:0016887;GO:0030424;GO:0030425;GO:0030426;GO:0031410;GO:0042995;GO:1990939;GO:0000166;GO:0003777;GO:0003777;GO:0003777;GO:0005515;GO:0005515;GO:0005524;GO:0005524;GO:0005524;GO:0005737;GO:…	K24185	-	Z	veNOG04376	kinesin family member 21B [Source:HGNCFT Symbol;Acc:HGNC:29442]	23046	O75037	GO:0007018//microtubule-based movement;GO:0007018//microtubule-based movement;GO:0007018//microtubule-based movement;GO:0007018//microtubule-based movement;GO:0007018//microtubule-based movement;GO:0007018//microtubule-based movement;GO:0007018//microtubule-based movement;GO:0007018//microtubule-based movement;GO:0007018//microtubule-based movement;GO:0007018//microtubule-based movement;GO:000701…	GO:0005737//cytoplasm;GO:0005856//cytoskeleton;GO:0005871//kinesin complex;GO:0005874//microtubule;GO:0005874//microtubule;GO:0030424//axon;GO:0030425//dendrite;GO:0030426//growth cone;GO:0031410//cytoplasmic vesicle;GO:0042995//cell projection;GO:0005737//cytoplasm;GO:0005856//cytoskeleton;GO:0005871//kinesin complex;GO:0005874//microtubule;GO:0005874//microtubule;GO:0030424//axon;GO:0030425//de…	GO:0000166//nucleotide binding;GO:0003777//microtubule motor activity;GO:0003777//microtubule motor activity;GO:0003777//microtubule motor activity;GO:0005515//protein binding;GO:0005524//ATP binding;GO:0005524//ATP binding;GO:0005524//ATP binding;GO:0008017//microtubule binding;GO:0008017//microtubule binding;GO:0008017//microtubule binding;GO:0016887//ATP hydrolysis activity;GO:1990939//microtu…	-
ENSG00000067141	62.3621	88.0644	36.6599	0.416285	-1.26436	5.71361e-06	0.000125832	15	73051710	73305205	+	8137	NEO1	GO:0005515;GO:0005515;GO:0005515;GO:0005654;GO:0005794;GO:0005886;GO:0005886;GO:0005886;GO:0005886;GO:0005887;GO:0005887;GO:0005887;GO:0007155;GO:0007155;GO:0007399;GO:0007399;GO:0007411;GO:0007411;GO:0016020;GO:0016021;GO:0016021;GO:0016021;GO:0030513;GO:0030513;GO:0038023;GO:0038023;GO:0039706;GO:0055072;GO:0055072;GO:0055072;GO:0098797;GO:0005515;GO:0005515;GO:0005515;GO:0005654;GO:0005794;GO:…	K06766	-	T	veNOG00466	neogenin 1 [Source:HGNC Symbol;Acc:HGNC:7754]	4756	Q92859	GO:0007155//cell adhesion;GO:0007155//cell adhesion;GO:0007399//nervous system development;GO:0007399//nervous system development;GO:0007411//axon guidance;GO:0007411//axon guidance;GO:0030513//positive regulation of BMP signaling pathway;GO:0030513//positive regulation of BMP signaling pathway;GO:0055072//iron ion homeostasis;GO:0055072//iron ion homeostasis;GO:0055072//iron ion homeostasis;GO:0…	GO:0005654//nucleoplasm;GO:0005794//Golgi apparatus;GO:0005886//plasma membrane;GO:0005886//plasma membrane;GO:0005886//plasma membrane;GO:0005886//plasma membrane;GO:0005887//integral component of plasma membrane;GO:0005887//integral component of plasma membrane;GO:0005887//integral component of plasma membrane;GO:0016020//membrane;GO:0016021//integral component of membrane;GO:0016021//integral …	GO:0005515//protein binding;GO:0005515//protein binding;GO:0005515//protein binding;GO:0038023//signaling receptor activity;GO:0038023//signaling receptor activity;GO:0039706//co-receptor binding;GO:0005515//protein binding;GO:0005515//protein binding;GO:0005515//protein binding;GO:0038023//signaling receptor activity;GO:0038023//signaling receptor activity;GO:0039706//co-receptor binding;GO:0005…	ko04514(Cell adhesion molecules);ko04360(Axon guidance);ko04350(TGF-beta signaling pathway)
ENSG00000074181	29.104	44.4345	13.7734	0.309972	-1.68979	9.23959e-06	0.000192195	19	15159038	15200995	-	9408	NOTCH3	GO:0000122;GO:0000139;GO:0005509;GO:0005509;GO:0005515;GO:0005515;GO:0005515;GO:0005576;GO:0005634;GO:0005654;GO:0005654;GO:0005789;GO:0005829;GO:0005829;GO:0005886;GO:0005886;GO:0005886;GO:0005886;GO:0006355;GO:0006355;GO:0007219;GO:0007219;GO:0007219;GO:0007219;GO:0007219;GO:0007275;GO:0007411;GO:0009986;GO:0015629;GO:0016020;GO:0016021;GO:0016021;GO:0016021;GO:0019899;GO:0030154;GO:0030154;GO:…	K20995	-	T	veNOG02575	notch receptor 3 [Source:HGNC Symbol;Acc:HGNC:7883]	4854	Q9UM47	GO:0000122//negative regulation of transcription by RNA polymerase II;GO:0006355//regulation of transcription, DNA-templated;GO:0006355//regulation of transcription, DNA-templated;GO:0007219//Notch signaling pathway;GO:0007219//Notch signaling pathway;GO:0007219//Notch signaling pathway;GO:0007219//Notch signaling pathway;GO:0007219//Notch signaling pathway;GO:0007275//multicellular organism deve…	GO:0000139//Golgi membrane;GO:0005576//extracellular region;GO:0005634//nucleus;GO:0005654//nucleoplasm;GO:0005654//nucleoplasm;GO:0005789//endoplasmic reticulum membrane;GO:0005829//cytosol;GO:0005829//cytosol;GO:0005886//plasma membrane;GO:0005886//plasma membrane;GO:0005886//plasma membrane;GO:0005886//plasma membrane;GO:0009986//cell surface;GO:0015629//actin cytoskeleton;GO:0016020//membrane…	GO:0005509//calcium ion binding;GO:0005509//calcium ion binding;GO:0005515//protein binding;GO:0005515//protein binding;GO:0005515//protein binding;GO:0019899//enzyme binding;GO:0038023//signaling receptor activity;GO:0038023//signaling receptor activity;GO:0038023//signaling receptor activity;GO:0042802//identical protein binding;GO:0045296//cadherin binding;GO:0005515//protein binding;GO:000550…	ko05224(Breast cancer);ko05206(MicroRNAs in cancer);ko05200(Pathways in cancer);ko05165(Human papillomavirus infection);ko04919(Thyroid hormone signaling pathway);ko04658(Th1 and Th2 cell differentiation);ko04371(Apelin signaling pathway);ko04330(Notch signaling pathway);ko01522(Endocrine resistance)
ENSG00000170801	14.2062	24.3228	4.0896	0.168139	-2.57228	1.20908e-05	0.00024395	4	8269754	8307098	+	3319	HTRA3	GO:0004175;GO:0004252;GO:0004252;GO:0005515;GO:0005515;GO:0005515;GO:0005520;GO:0005520;GO:0005576;GO:0005576;GO:0005576;GO:0006508;GO:0006508;GO:0006508;GO:0006508;GO:0006508;GO:0008233;GO:0008236;GO:0008236;GO:0016787;GO:0030512;GO:0030512;GO:0030514;GO:0030514;GO:0042802;GO:0004175;GO:0004252;GO:0004252;GO:0005515;GO:0005515;GO:0005515;GO:0005520;GO:0005520;GO:0005576;GO:0005576;GO:0005576;GO:…	K08785	EC:3.4.21.-	OW	veNOG06599;COG0265	HtrA serine peptidase 3 [Source:HGNCFT Symbol;Acc:HGNC:30406]	94031	P83110	GO:0006508//proteolysis;GO:0006508//proteolysis;GO:0006508//proteolysis;GO:0006508//proteolysis;GO:0006508//proteolysis;GO:0030512//negative regulation of transforming growth factor beta receptor signaling pathway;GO:0030512//negative regulation of transforming growth factor beta receptor signaling pathway;GO:0030514//negative regulation of BMP signaling pathway;GO:0030514//negative regulation of…	GO:0005576//extracellular region;GO:0005576//extracellular region;GO:0005576//extracellular region;GO:0005576//extracellular region;GO:0005576//extracellular region;GO:0005576//extracellular region;	GO:0004175//endopeptidase activity;GO:0004252//serine-type endopeptidase activity;GO:0004252//serine-type endopeptidase activity;GO:0005515//protein binding;GO:0005515//protein binding;GO:0005515//protein binding;GO:0005520//insulin-like growth factor binding;GO:0005520//insulin-like growth factor binding;GO:0008233//peptidase activity;GO:0008236//serine-type peptidase activity;GO:0008236//serine…	-
ENSG00000111452	11.2173	19.8986	2.53605	0.127449	-2.97201	1.54251e-05	0.000303255	12	130953907	131141469	+	14718	ADGRD1	GO:0004888;GO:0004888;GO:0004930;GO:0004930;GO:0004930;GO:0004930;GO:0004930;GO:0005515;GO:0005654;GO:0005886;GO:0005886;GO:0005887;GO:0007165;GO:0007166;GO:0007166;GO:0007186;GO:0007186;GO:0007186;GO:0007186;GO:0007189;GO:0007189;GO:0016020;GO:0016021;GO:0016021;GO:0016021;GO:0016021;GO:0004888;GO:0004888;GO:0004930;GO:0004930;GO:0004930;GO:0004930;GO:0004930;GO:0005515;GO:0005654;GO:0005886;GO:…	K08465	-	T	veNOG13131	adhesion G protein-coupled receptor D1 [Source:HGNCFT Symbol;Acc:HGNC:19893]	283383	Q6QNK2	GO:0007165//signal transduction;GO:0007166//cell surface receptor signaling pathway;GO:0007166//cell surface receptor signaling pathway;GO:0007186//G protein-coupled receptor signaling pathway;GO:0007186//G protein-coupled receptor signaling pathway;GO:0007186//G protein-coupled receptor signaling pathway;GO:0007186//G protein-coupled receptor signaling pathway;GO:0007189//adenylate cyclase-activ…	GO:0005654//nucleoplasm;GO:0005886//plasma membrane;GO:0005886//plasma membrane;GO:0005887//integral component of plasma membrane;GO:0016020//membrane;GO:0016021//integral component of membrane;GO:0016021//integral component of membrane;GO:0016021//integral component of membrane;GO:0016021//integral component of membrane;GO:0005654//nucleoplasm;GO:0005886//plasma membrane;GO:0005886//plasma membr…	GO:0004888//transmembrane signaling receptor activity;GO:0004888//transmembrane signaling receptor activity;GO:0004930//G protein-coupled receptor activity;GO:0004930//G protein-coupled receptor activity;GO:0004930//G protein-coupled receptor activity;GO:0004930//G protein-coupled receptor activity;GO:0004930//G protein-coupled receptor activity;GO:0005515//protein binding;GO:0004888//transmembra…	-
ENSG00000163017	76.0527	108.445	43.6605	0.402605	-1.31256	1.61756e-05	0.000316465	2	73892314	73919865	+	3811	ACTG2	GO:0000166;GO:0005524;GO:0005615;GO:0005737;GO:0005737;GO:0005829;GO:0005856;GO:0005869;GO:0010628;GO:0030027;GO:0030175;GO:0032982;GO:0044297;GO:0070062;GO:0072562;GO:0090131;GO:0000166;GO:0005524;GO:0005615;GO:0005737;GO:0005737;GO:0005829;GO:0005856;GO:0005869;GO:0010628;GO:0030027;GO:0030175;GO:0032982;GO:0044297;GO:0070062;GO:0071944;GO:0072562;GO:0090131;GO:0000166;GO:0005524;GO:0005615;GO:…	K12315	-	Z	veNOG11126;COG5277	actin gamma 2, smooth muscle [Source:HGNCFT Symbol;Acc:HGNC:145]	72	Q5E9B5	GO:0010628//positive regulation of gene expression;GO:0090131//mesenchyme migration;GO:0010628//positive regulation of gene expression;GO:0090131//mesenchyme migration;GO:0010628//positive regulation of gene expression;GO:0090131//mesenchyme migration;	GO:0005615//extracellular space;GO:0005737//cytoplasm;GO:0005737//cytoplasm;GO:0005829//cytosol;GO:0005856//cytoskeleton;GO:0005869//dynactin complex;GO:0030027//lamellipodium;GO:0030175//filopodium;GO:0032982//myosin filament;GO:0044297//cell body;GO:0070062//extracellular exosome;GO:0072562//blood microparticle;GO:0005615//extracellular space;GO:0005737//cytoplasm;GO:0005737//cytoplasm;GO:00058…	GO:0000166//nucleotide binding;GO:0005524//ATP binding;GO:0000166//nucleotide binding;GO:0005524//ATP binding;GO:0000166//nucleotide binding;GO:0005524//ATP binding;	ko04270(Vascular smooth muscle contraction)
ENSG00000114812	9.93072	17.9302	1.93123	0.107708	-3.2148	1.79684e-05	0.000346909	3	42489299	42537573	+	7384	VIPR1	GO:0004888;GO:0004888;GO:0004930;GO:0004930;GO:0004930;GO:0004999;GO:0004999;GO:0004999;GO:0004999;GO:0005515;GO:0005886;GO:0005886;GO:0005886;GO:0005887;GO:0007165;GO:0007166;GO:0007166;GO:0007186;GO:0007186;GO:0007186;GO:0007186;GO:0007187;GO:0007188;GO:0008284;GO:0008528;GO:0016020;GO:0016020;GO:0016020;GO:0016021;GO:0016021;GO:0016021;GO:0017046;GO:0043235;GO:0004930;GO:0004930;GO:0004930;GO:…	K04589	-	T	veNOG08147	vasoactive intestinal peptide receptor 1FT [Source:HGNC Symbol;Acc:HGNC:12694]	7433	P32241	GO:0007165//signal transduction;GO:0007166//cell surface receptor signaling pathway;GO:0007166//cell surface receptor signaling pathway;GO:0007186//G protein-coupled receptor signaling pathway;GO:0007186//G protein-coupled receptor signaling pathway;GO:0007186//G protein-coupled receptor signaling pathway;GO:0007186//G protein-coupled receptor signaling pathway;GO:0007187//G protein-coupled recep…	GO:0005886//plasma membrane;GO:0005886//plasma membrane;GO:0005886//plasma membrane;GO:0005887//integral component of plasma membrane;GO:0016020//membrane;GO:0016020//membrane;GO:0016020//membrane;GO:0016021//integral component of membrane;GO:0016021//integral component of membrane;GO:0016021//integral component of membrane;GO:0043235//receptor complex;GO:0005886//plasma membrane;GO:0016020//memb…	GO:0004888//transmembrane signaling receptor activity;GO:0004888//transmembrane signaling receptor activity;GO:0004930//G protein-coupled receptor activity;GO:0004930//G protein-coupled receptor activity;GO:0004930//G protein-coupled receptor activity;GO:0004999//vasoactive intestinal polypeptide receptor activity;GO:0004999//vasoactive intestinal polypeptide receptor activity;GO:0004999//vasoact…	ko04080(Neuroactive ligand-receptor interaction)
ENSG00000175445	22.8186	38.2119	7.4253	0.194319	-2.3635	2.50167e-05	0.000460908	8	19901717	19967259	+	4131	LPL	GO:0004465;GO:0004465;GO:0004806;GO:0004806;GO:0005576;GO:0006629;GO:0006629;GO:0004465;GO:0004465;GO:0004806;GO:0004806;GO:0005576;GO:0006629;GO:0006629;GO:0004465;GO:0004465;GO:0004806;GO:0004806;GO:0005576;GO:0006629;GO:0006629;GO:0004465;GO:0004465;GO:0004465;GO:0004465;GO:0004465;GO:0004465;GO:0004465;GO:0004620;GO:0004620;GO:0004806;GO:0004806;GO:0004806;GO:0004806;GO:0004806;GO:0004806;GO:…	K01059	EC:3.1.1.34	I	veNOG05745	lipoprotein lipase [Source:HGNCFT Symbol;Acc:HGNC:6677]	4023	P06858	GO:0006629//lipid metabolic process;GO:0006629//lipid metabolic process;GO:0006629//lipid metabolic process;GO:0006629//lipid metabolic process;GO:0006629//lipid metabolic process;GO:0006629//lipid metabolic process;GO:0006629//lipid metabolic process;GO:0006629//lipid metabolic process;GO:0006629//lipid metabolic process;GO:0006631//fatty acid metabolic process;GO:0006633//fatty acid biosyntheti…	GO:0005576//extracellular region;GO:0005576//extracellular region;GO:0005576//extracellular region;GO:0005576//extracellular region;GO:0005576//extracellular region;GO:0005615//extracellular space;GO:0005615//extracellular space;GO:0005615//extracellular space;GO:0005615//extracellular space;GO:0005615//extracellular space;GO:0005886//plasma membrane;GO:0009986//cell surface;GO:0016020//membrane;…	GO:0004465//lipoprotein lipase activity;GO:0004465//lipoprotein lipase activity;GO:0004806//triglyceride lipase activity;GO:0004806//triglyceride lipase activity;GO:0004465//lipoprotein lipase activity;GO:0004465//lipoprotein lipase activity;GO:0004806//triglyceride lipase activity;GO:0004806//triglyceride lipase activity;GO:0004465//lipoprotein lipase activity;GO:0004465//lipoprotein lipase acti…	ko05010(Alzheimer disease);ko04979(Cholesterol metabolism);ko03320(PPAR signaling pathway);ko00561(Glycerolipid metabolism)
ENSG00000113657	11.8776	20.564	3.19123	0.155186	-2.68793	3.40229e-05	0.000604057	5	147390808	147510068	-	7179	DPYSL3	GO:0005515;GO:0005615;GO:0005737;GO:0005737;GO:0005737;GO:0005829;GO:0005829;GO:0010975;GO:0010975;GO:0010976;GO:0010977;GO:0016787;GO:0016787;GO:0016810;GO:0016810;GO:0017124;GO:0030027;GO:0030334;GO:0030334;GO:0030336;GO:0030426;GO:0031005;GO:0031941;GO:0035374;GO:0042802;GO:0042995;GO:0044297;GO:0048678;GO:0048678;GO:0048678;GO:0051017;GO:0051017;GO:0051017;GO:0051491;GO:0051491;GO:0051491;GO:…	-	-	F	veNOG08016	dihydropyrimidinase like 3 [Source:HGNCFT Symbol;Acc:HGNC:3015]	1809	Q14195	GO:0010975//regulation of neuron projection development;GO:0010975//regulation of neuron projection development;GO:0010976//positive regulation of neuron projection development;GO:0010977//negative regulation of neuron projection development;GO:0030334//regulation of cell migration;GO:0030334//regulation of cell migration;GO:0030336//negative regulation of cell migration;GO:0048678//response to a…	GO:0005615//extracellular space;GO:0005737//cytoplasm;GO:0005737//cytoplasm;GO:0005737//cytoplasm;GO:0005829//cytosol;GO:0005829//cytosol;GO:0030027//lamellipodium;GO:0030426//growth cone;GO:0031941//filamentous actin;GO:0042995//cell projection;GO:0044297//cell body;GO:0070382//exocytic vesicle;GO:0005615//extracellular space;GO:0005615//extracellular space;GO:0005737//cytoplasm;GO:0005737//cyto…	GO:0005515//protein binding;GO:0016787//hydrolase activity;GO:0016787//hydrolase activity;GO:0016810//hydrolase activity, acting on carbon-nitrogen (but not peptide) bonds;GO:0016810//hydrolase activity, acting on carbon-nitrogen (but not peptide) bonds;GO:0017124//SH3 domain binding;GO:0031005//filamin binding;GO:0035374//chondroitin sulfate binding;GO:0042802//identical protein binding;GO:00055…	-
ENSG00000196814	26.4557	40.0617	12.8496	0.320745	-1.6405	3.40737e-05	0.000604293	9	126326829	126507041	+	7904	MVB12B	GO:0000813;GO:0000813;GO:0000813;GO:0000813;GO:0005515;GO:0005515;GO:0005634;GO:0005737;GO:0005768;GO:0005769;GO:0005770;GO:0005770;GO:0005829;GO:0005886;GO:0008289;GO:0010008;GO:0010008;GO:0015031;GO:0016020;GO:0019075;GO:0019075;GO:0031902;GO:0031982;GO:0042058;GO:0042058;GO:0043162;GO:0046755;GO:0046755;GO:0070062;GO:0000813;GO:0000813;GO:0000813;GO:0000813;GO:0005515;GO:0005515;GO:0005634;GO:…	K12186	-	S	veNOG12396	multivesicular body subunit 12B [Source:HGNCFT Symbol;Acc:HGNC:23368]	89853	Q9H7P6	GO:0015031//protein transport;GO:0019075//virus maturation;GO:0019075//virus maturation;GO:0042058//regulation of epidermal growth factor receptor signaling pathway;GO:0042058//regulation of epidermal growth factor receptor signaling pathway;GO:0043162//ubiquitin-dependent protein catabolic process via the multivesicular body sorting pathway;GO:0046755//viral budding;GO:0046755//viral budding;GO:…	GO:0000813//ESCRT I complex;GO:0000813//ESCRT I complex;GO:0000813//ESCRT I complex;GO:0000813//ESCRT I complex;GO:0005634//nucleus;GO:0005737//cytoplasm;GO:0005768//endosome;GO:0005769//early endosome;GO:0005770//late endosome;GO:0005770//late endosome;GO:0005829//cytosol;GO:0005886//plasma membrane;GO:0010008//endosome membrane;GO:0010008//endosome membrane;GO:0016020//membrane;GO:0031902//late…	GO:0005515//protein binding;GO:0005515//protein binding;GO:0008289//lipid binding;GO:0005515//protein binding;GO:0005515//protein binding;GO:0008289//lipid binding;	ko04144(Endocytosis)
ENSG00000088538	27.9656	41.9064	14.0249	0.334673	-1.57918	4.51558e-05	0.000772777	3	50674927	51384198	+	9069	DOCK3	GO:0005085;GO:0005085;GO:0005085;GO:0005085;GO:0005515;GO:0005515;GO:0005737;GO:0005829;GO:0005829;GO:0007264;GO:0007264;GO:0017124;GO:0051056;GO:1903997;	K05727	-	T	veNOG05059	dedicator of cytokinesis 3 [Source:HGNCFT Symbol;Acc:HGNC:2989]	1795	Q8IZD9	GO:0007264//small GTPase mediated signal transduction;GO:0007264//small GTPase mediated signal transduction;GO:0051056//regulation of small GTPase mediated signal transduction;GO:1903997//positive regulation of non-membrane spanning protein tyrosine kinase activity;	GO:0005737//cytoplasm;GO:0005829//cytosol;GO:0005829//cytosol;	GO:0005085//guanyl-nucleotide exchange factor activity;GO:0005085//guanyl-nucleotide exchange factor activity;GO:0005085//guanyl-nucleotide exchange factor activity;GO:0005085//guanyl-nucleotide exchange factor activity;GO:0005515//protein binding;GO:0005515//protein binding;GO:0017124//SH3 domain binding;	-
ENSG00000162496	39.0953	55.4654	22.7252	0.409718	-1.2873	5.83454e-05	0.00095588	1	12567910	12618210	-	3515	DHRS3	GO:0000166;GO:0001523;GO:0001523;GO:0001523;GO:0003151;GO:0004745;GO:0004745;GO:0004745;GO:0004745;GO:0005789;GO:0005811;GO:0007601;GO:0009055;GO:0016020;GO:0016021;GO:0016491;GO:0016491;GO:0016491;GO:0016616;GO:0022900;GO:0030278;GO:0042572;GO:0042572;GO:0042572;GO:0042622;GO:0048385;GO:0048387;GO:0052650;GO:0052650;GO:0052650;GO:0060021;GO:0060349;GO:0060411;GO:0004745;GO:0004745;GO:0016491;GO:…	K11146	EC:1.1.1.300	Q	veNOG03880	dehydrogenase/reductase 3 [Source:HGNCFT Symbol;Acc:HGNC:17693]	9249	O75911	GO:0001523//retinoid metabolic process;GO:0001523//retinoid metabolic process;GO:0001523//retinoid metabolic process;GO:0003151//outflow tract morphogenesis;GO:0007601//visual perception;GO:0022900//electron transport chain;GO:0030278//regulation of ossification;GO:0042572//retinol metabolic process;GO:0042572//retinol metabolic process;GO:0042572//retinol metabolic process;GO:0048385//regulation…	GO:0005789//endoplasmic reticulum membrane;GO:0005811//lipid droplet;GO:0016020//membrane;GO:0016021//integral component of membrane;GO:0042622//photoreceptor outer segment membrane;	GO:0000166//nucleotide binding;GO:0004745//NAD-retinol dehydrogenase activity;GO:0004745//NAD-retinol dehydrogenase activity;GO:0004745//NAD-retinol dehydrogenase activity;GO:0004745//NAD-retinol dehydrogenase activity;GO:0009055//electron transfer activity;GO:0016491//oxidoreductase activity;GO:0016491//oxidoreductase activity;GO:0016491//oxidoreductase activity;GO:0016616//oxidoreductase activi…	ko00830(Retinol metabolism)
ENSG00000162804	55.2503	74.7542	35.7464	0.478186	-1.06436	6.23896e-05	0.00101492	2	240998618	241095568	+	13812	SNED1	GO:0005112;GO:0005509;GO:0005509;GO:0005515;GO:0005576;GO:0007160;GO:0007160;GO:0005112;GO:0005509;GO:0005509;GO:0005515;GO:0005576;GO:0007160;GO:0007160;GO:0005112;GO:0005509;GO:0005509;GO:0005515;GO:0005576;GO:0007160;GO:0007160;GO:0005509;GO:0005509;GO:0005509;GO:0005509;GO:0005509;GO:0005509;GO:0005509;GO:0005509;GO:0005515;	K24470	-	W	veNOG08475	sushi, nidogen and EGF like domains 1 [Source:HGNCFT Symbol;Acc:HGNC:24696]	25992	Q8TER0	GO:0007160//cell-matrix adhesion;GO:0007160//cell-matrix adhesion;GO:0007160//cell-matrix adhesion;GO:0007160//cell-matrix adhesion;GO:0007160//cell-matrix adhesion;GO:0007160//cell-matrix adhesion;	GO:0005576//extracellular region;GO:0005576//extracellular region;GO:0005576//extracellular region;	GO:0005112//Notch binding;GO:0005509//calcium ion binding;GO:0005509//calcium ion binding;GO:0005515//protein binding;GO:0005112//Notch binding;GO:0005509//calcium ion binding;GO:0005509//calcium ion binding;GO:0005515//protein binding;GO:0005112//Notch binding;GO:0005509//calcium ion binding;GO:0005509//calcium ion binding;GO:0005515//protein binding;GO:0005509//calcium ion binding;GO:0005509//c…	-
ENSG00000136237	13.8925	22.9395	4.84552	0.21123	-2.24311	8.96605e-05	0.00138185	7	22118236	22357154	-	10257	RAPGEF5	GO:0005085;GO:0005085;GO:0005085;GO:0007264;GO:0007264;GO:0035556;GO:0035556;GO:0050790;GO:0005085;GO:0005085;GO:0005085;GO:0005634;GO:0005654;GO:0007264;GO:0007264;GO:0007264;GO:0007399;GO:0016604;GO:0030742;GO:0050790;GO:0005085;GO:0005085;GO:0005085;GO:0005654;GO:0007264;GO:0007264;GO:0016604;GO:0050790;GO:0005085;GO:0005085;GO:0005085;GO:0005634;GO:0005654;GO:0007264;GO:0007264;GO:0007264;GO:…	K08019	-	T	veNOG07519	Rap guanine nucleotide exchange factor 5FT [Source:HGNC Symbol;Acc:HGNC:16862]	9771	Q8C0Q9	GO:0007264//small GTPase mediated signal transduction;GO:0007264//small GTPase mediated signal transduction;GO:0035556//intracellular signal transduction;GO:0035556//intracellular signal transduction;GO:0050790//regulation of catalytic activity;GO:0007264//small GTPase mediated signal transduction;GO:0007264//small GTPase mediated signal transduction;GO:0007264//small GTPase mediated signal trans…	GO:0005634//nucleus;GO:0005654//nucleoplasm;GO:0016604//nuclear body;GO:0005654//nucleoplasm;GO:0016604//nuclear body;GO:0005634//nucleus;GO:0005654//nucleoplasm;GO:0016604//nuclear body;GO:0005654//nucleoplasm;GO:0016604//nuclear body;	GO:0005085//guanyl-nucleotide exchange factor activity;GO:0005085//guanyl-nucleotide exchange factor activity;GO:0005085//guanyl-nucleotide exchange factor activity;GO:0005085//guanyl-nucleotide exchange factor activity;GO:0005085//guanyl-nucleotide exchange factor activity;GO:0005085//guanyl-nucleotide exchange factor activity;GO:0030742//GTP-dependent protein binding;GO:0005085//guanyl-nucleoti…	ko04015(Rap1 signaling pathway);ko04014(Ras signaling pathway)
ENSG00000204519	15.3214	25.5448	5.09811	0.199576	-2.32499	0.000108716	0.00162266	19	57681969	57717301	+	4703	ZNF551	GO:0006355;GO:0006355;GO:0046872;GO:0000978;GO:0000981;GO:0003677;GO:0005634;GO:0005634;GO:0006355;GO:0006355;GO:0006357;GO:0046872;GO:0006355;GO:0006355;	K09228	-	K	veNOG05662	zinc finger protein 551 [Source:HGNCFT Symbol;Acc:HGNC:25108]	90233	Q7Z340	GO:0006355//regulation of transcription, DNA-templated;GO:0006355//regulation of transcription, DNA-templated;GO:0006355//regulation of transcription, DNA-templated;GO:0006355//regulation of transcription, DNA-templated;GO:0006357//regulation of transcription by RNA polymerase II;GO:0006355//regulation of transcription, DNA-templated;GO:0006355//regulation of transcription, DNA-templated;	GO:0005634//nucleus;GO:0005634//nucleus;	GO:0046872//metal ion binding;GO:0000978//RNA polymerase II cis-regulatory region sequence-specific DNA binding;GO:0000981//DNA-binding transcription factor activity, RNA polymerase II-specific;GO:0003677//DNA binding;GO:0046872//metal ion binding;	ko05168(Herpes simplex virus 1 infection)
ENSG00000184985	17.6998	28.7834	6.61624	0.229863	-2.12115	0.00013814	0.00198128	4	7192538	7742836	+	6317	SORCS2	GO:0005515;GO:0005768;GO:0005886;GO:0005887;GO:0006886;GO:0007218;GO:0008188;GO:0014069;GO:0016020;GO:0016021;GO:0016021;GO:0016021;GO:0016021;GO:0030054;GO:0030425;GO:0030659;GO:0031410;GO:0031901;GO:0031901;GO:0042995;GO:0043005;GO:0043197;GO:0043204;GO:0045202;GO:0045211;GO:0055038;GO:0055038;GO:0060292;GO:0098839;GO:0016020;GO:0016021;GO:0005515;GO:0016020;GO:0016021;GO:0016021;GO:0016021;	-	-	T	veNOG09760;prNOG11597	sortilin related VPS10 domain containing receptor 2FT [Source:HGNC Symbol;Acc:HGNC:16698]	57537	Q96PQ0	GO:0006886//intracellular protein transport;GO:0007218//neuropeptide signaling pathway;GO:0060292//long-term synaptic depression;	GO:0005768//endosome;GO:0005886//plasma membrane;GO:0005887//integral component of plasma membrane;GO:0014069//postsynaptic density;GO:0016020//membrane;GO:0016021//integral component of membrane;GO:0016021//integral component of membrane;GO:0016021//integral component of membrane;GO:0016021//integral component of membrane;GO:0030054//cell junction;GO:0030425//dendrite;GO:0030659//cytoplasmic ves…	GO:0005515//protein binding;GO:0008188//neuropeptide receptor activity;GO:0005515//protein binding;	-
ENSG00000061337	14.0242	22.9248	5.12358	0.223495	-2.16169	0.00014385	0.00205125	8	20246165	20303963	-	5706	LZTS1	GO:0005515;GO:0005515;GO:0005737;GO:0005886;GO:0007049;GO:0008017;GO:0008017;GO:0014069;GO:0016020;GO:0016242;GO:0030054;GO:0042995;GO:0043197;GO:0043197;GO:0044772;GO:0044772;GO:0045202;GO:0048167;GO:0048814;GO:0005515;GO:0005515;GO:0005737;GO:0005886;GO:0007049;GO:0008017;GO:0008017;GO:0014069;GO:0016020;GO:0016242;GO:0030054;GO:0042995;GO:0043197;GO:0043197;GO:0044772;GO:0044772;GO:0045202;GO:…	-	-	KR	homNOG13110;veNOG04054	leucine zipper tumor suppressor 1 [Source:HGNCFT Symbol;Acc:HGNC:13861]	11178	Q9Y250	GO:0007049//cell cycle;GO:0016242//negative regulation of macroautophagy;GO:0044772//mitotic cell cycle phase transition;GO:0044772//mitotic cell cycle phase transition;GO:0048167//regulation of synaptic plasticity;GO:0048814//regulation of dendrite morphogenesis;GO:0007049//cell cycle;GO:0016242//negative regulation of macroautophagy;GO:0044772//mitotic cell cycle phase transition;GO:0044772//mi…	GO:0005737//cytoplasm;GO:0005886//plasma membrane;GO:0014069//postsynaptic density;GO:0016020//membrane;GO:0030054//cell junction;GO:0042995//cell projection;GO:0043197//dendritic spine;GO:0043197//dendritic spine;GO:0045202//synapse;GO:0005737//cytoplasm;GO:0005886//plasma membrane;GO:0014069//postsynaptic density;GO:0016020//membrane;GO:0030054//cell junction;GO:0042995//cell projection;GO:0043…	GO:0005515//protein binding;GO:0005515//protein binding;GO:0008017//microtubule binding;GO:0008017//microtubule binding;GO:0005515//protein binding;GO:0005515//protein binding;GO:0008017//microtubule binding;GO:0008017//microtubule binding;GO:0005515//protein binding;GO:0005515//protein binding;GO:0008017//microtubule binding;GO:0008017//microtubule binding;GO:0005515//protein binding;GO:0005515/…	-
ENSG00000158856	21.1808	32.2972	10.0643	0.311615	-1.68216	0.000145393	0.00206873	8	22048995	22082527	+	4525	DMTN	GO:0003779;GO:0003779;GO:0003779;GO:0005102;GO:0005515;GO:0005515;GO:0005737;GO:0005829;GO:0005829;GO:0005856;GO:0005884;GO:0005886;GO:0005886;GO:0007010;GO:0007010;GO:0007010;GO:0008360;GO:0010591;GO:0010763;GO:0010801;GO:0010812;GO:0012505;GO:0014731;GO:0015629;GO:0015629;GO:0016020;GO:0030032;GO:0030036;GO:0030194;GO:0030507;GO:0031095;GO:0031253;GO:0031410;GO:0032956;GO:0033137;GO:0035584;GO:…	-	-	Z	veNOG11286	dematin actin binding protein [Source:HGNCFT Symbol;Acc:HGNC:3382]	2039	Q08DM1	GO:0007010//cytoskeleton organization;GO:0007010//cytoskeleton organization;GO:0007010//cytoskeleton organization;GO:0008360//regulation of cell shape;GO:0010591//regulation of lamellipodium assembly;GO:0010763//positive regulation of fibroblast migration;GO:0010801//negative regulation of peptidyl-threonine phosphorylation;GO:0010812//negative regulation of cell-substrate adhesion;GO:0030032//la…	GO:0005737//cytoplasm;GO:0005829//cytosol;GO:0005829//cytosol;GO:0005856//cytoskeleton;GO:0005884//actin filament;GO:0005886//plasma membrane;GO:0005886//plasma membrane;GO:0012505//endomembrane system;GO:0014731//spectrin-associated cytoskeleton;GO:0015629//actin cytoskeleton;GO:0015629//actin cytoskeleton;GO:0016020//membrane;GO:0031095//platelet dense tubular network membrane;GO:0031253//cell …	GO:0003779//actin binding;GO:0003779//actin binding;GO:0003779//actin binding;GO:0005102//signaling receptor binding;GO:0005515//protein binding;GO:0005515//protein binding;GO:0030507//spectrin binding;GO:0043621//protein self-association;GO:0051015//actin filament binding;GO:0003779//actin binding;GO:0003779//actin binding;GO:0003779//actin binding;GO:0005102//signaling receptor binding;GO:00055…	-
ENSG00000161677	23.2539	35.0621	11.4457	0.326441	-1.6151	0.000156943	0.00219625	19	50505998	50511220	-	1381	JOSD2	GO:0004843;GO:0004843;GO:0004843;GO:0004843;GO:0004843;GO:0005515;GO:0005737;GO:0005829;GO:0005829;GO:0006508;GO:0008233;GO:0016579;GO:0016579;GO:0016579;GO:0016579;GO:0016579;GO:0016787;GO:0004843;GO:0004843;GO:0004843;GO:0004843;GO:0004843;GO:0005515;GO:0005737;GO:0005829;GO:0005829;GO:0006508;GO:0008233;GO:0016579;GO:0016579;GO:0016579;GO:0016579;GO:0016579;GO:0016787;GO:0004843;GO:0004843;GO:…	K15235	EC:3.4.19.12	R	veNOG12642	Josephin domain containing 2 [Source:HGNCFT Symbol;Acc:HGNC:28853]	126119	Q8TAC2	GO:0006508//proteolysis;GO:0016579//protein deubiquitination;GO:0016579//protein deubiquitination;GO:0016579//protein deubiquitination;GO:0016579//protein deubiquitination;GO:0016579//protein deubiquitination;GO:0006508//proteolysis;GO:0016579//protein deubiquitination;GO:0016579//protein deubiquitination;GO:0016579//protein deubiquitination;GO:0016579//protein deubiquitination;GO:0016579//protei…	GO:0005737//cytoplasm;GO:0005829//cytosol;GO:0005829//cytosol;GO:0005737//cytoplasm;GO:0005829//cytosol;GO:0005829//cytosol;GO:0005737//cytoplasm;GO:0005829//cytosol;GO:0005829//cytosol;	GO:0004843//thiol-dependent deubiquitinase;GO:0004843//thiol-dependent deubiquitinase;GO:0004843//thiol-dependent deubiquitinase;GO:0004843//thiol-dependent deubiquitinase;GO:0004843//thiol-dependent deubiquitinase;GO:0005515//protein binding;GO:0008233//peptidase activity;GO:0016787//hydrolase activity;GO:0004843//thiol-dependent deubiquitinase;GO:0004843//thiol-dependent deubiquitinase;GO:00048…	-
ENSG00000139970	7.31376	13.3255	1.30207	0.0977127	-3.35531	0.000163163	0.0022695	14	59595976	59870776	-	6019	RTN1	GO:0005783;GO:0005789;GO:0016020;GO:0016021;GO:0110165;GO:0000139;GO:0005515;GO:0005515;GO:0005783;GO:0005783;GO:0005789;GO:0005794;GO:0016020;GO:0016021;GO:0030176;GO:0030182;GO:1902430;GO:0000139;GO:0005515;GO:0005515;GO:0005783;GO:0005783;GO:0005783;GO:0005789;GO:0005794;GO:0016020;GO:0016021;GO:0030176;GO:1902430;	K20721	-	U	veNOG02007	reticulon 1 [Source:HGNC Symbol;Acc:HGNC:10467]	6252	Q16799	GO:0030182//neuron differentiation;GO:1902430//negative regulation of amyloid-beta formation;GO:1902430//negative regulation of amyloid-beta formation;	GO:0005783//endoplasmic reticulum;GO:0005789//endoplasmic reticulum membrane;GO:0016020//membrane;GO:0016021//integral component of membrane;GO:0110165//cellular anatomical entity;GO:0000139//Golgi membrane;GO:0005783//endoplasmic reticulum;GO:0005783//endoplasmic reticulum;GO:0005789//endoplasmic reticulum membrane;GO:0005794//Golgi apparatus;GO:0016020//membrane;GO:0016021//integral component o…	GO:0005515//protein binding;GO:0005515//protein binding;GO:0005515//protein binding;GO:0005515//protein binding;	-
ENSG00000077942	35.7423	52.7704	18.7142	0.354634	-1.4956	0.000165642	0.00230002	22	45502238	45601135	+	7285	FBLN1	GO:0005576;GO:0005576;GO:0005576;GO:0005576;GO:0005576;GO:0005576;GO:0005509;GO:0005509;GO:0005576;GO:0005576;GO:0005576;GO:0010952;GO:0016504;GO:0016504;GO:0030198;GO:0030198;GO:0001933;GO:0001968;GO:0005178;GO:0005178;GO:0005201;GO:0005201;GO:0005509;GO:0005509;GO:0005509;GO:0005515;GO:0005515;GO:0005576;GO:0005576;GO:0005576;GO:0005576;GO:0005576;GO:0005615;GO:0005615;GO:0007162;GO:0008022;GO:…	K17307	-	-	-	fibulin 1 [Source:HGNC Symbol;Acc:HGNC:3600]	2192	P23142	GO:0010952//positive regulation of peptidase activity;GO:0030198//extracellular matrix organization;GO:0030198//extracellular matrix organization;GO:0001933//negative regulation of protein phosphorylation;GO:0007162//negative regulation of cell adhesion;GO:0010628//positive regulation of gene expression;GO:0010952//positive regulation of peptidase activity;GO:0030198//extracellular matrix organiz…	GO:0005576//extracellular region;GO:0005576//extracellular region;GO:0005576//extracellular region;GO:0005576//extracellular region;GO:0005576//extracellular region;GO:0005576//extracellular region;GO:0005576//extracellular region;GO:0005576//extracellular region;GO:0005576//extracellular region;GO:0005576//extracellular region;GO:0005576//extracellular region;GO:0005576//extracellular region;GO:…	GO:0005509//calcium ion binding;GO:0005509//calcium ion binding;GO:0016504//peptidase activator activity;GO:0016504//peptidase activator activity;GO:0001968//fibronectin binding;GO:0005178//integrin binding;GO:0005178//integrin binding;GO:0005201//extracellular matrix structural constituent;GO:0005201//extracellular matrix structural constituent;GO:0005509//calcium ion binding;GO:0005509//calcium…	-
ENSG00000068615	15.3792	24.7204	6.03799	0.244252	-2.03356	0.000170502	0.0023508	2	86213993	86338083	-	6937	REEP1	GO:0016020;GO:0016021;GO:0005515;GO:0005515;GO:0005737;GO:0005739;GO:0005783;GO:0005789;GO:0005881;GO:0008017;GO:0008017;GO:0016020;GO:0016020;GO:0016021;GO:0031849;GO:0031849;GO:0031966;GO:0051205;GO:0071782;GO:0071782;GO:0071786;GO:0071786;GO:0016020;GO:0016021;GO:0016020;GO:0016021;GO:0016020;GO:0016021;GO:0005515;GO:0005515;GO:0005737;GO:0005739;GO:0005783;GO:0005789;GO:0005881;GO:0008017;GO:…	K17338	-	UV	homNOG15638;veNOG14685	receptor accessory protein 1 [Source:HGNCFT Symbol;Acc:HGNC:25786]	65055	Q9H902	GO:0051205//protein insertion into membrane;GO:0071786//endoplasmic reticulum tubular network organization;GO:0071786//endoplasmic reticulum tubular network organization;GO:0051205//protein insertion into membrane;GO:0071786//endoplasmic reticulum tubular network organization;GO:0071786//endoplasmic reticulum tubular network organization;GO:0051205//protein insertion into membrane;GO:0071786//end…	GO:0016020//membrane;GO:0016021//integral component of membrane;GO:0005737//cytoplasm;GO:0005739//mitochondrion;GO:0005783//endoplasmic reticulum;GO:0005789//endoplasmic reticulum membrane;GO:0005881//cytoplasmic microtubule;GO:0016020//membrane;GO:0016020//membrane;GO:0016021//integral component of membrane;GO:0031966//mitochondrial membrane;GO:0071782//endoplasmic reticulum tubular network;GO:0…	GO:0005515//protein binding;GO:0005515//protein binding;GO:0008017//microtubule binding;GO:0008017//microtubule binding;GO:0031849//olfactory receptor binding;GO:0031849//olfactory receptor binding;GO:0005515//protein binding;GO:0005515//protein binding;GO:0008017//microtubule binding;GO:0008017//microtubule binding;GO:0031849//olfactory receptor binding;GO:0031849//olfactory receptor binding;GO:…	-
ENSG00000100276	4.09327	8.18653	0	0	-Inf	0.000179498	0.00245228	22	29312933	29319679	-	2181	RASL10A	GO:0000166;GO:0003924;GO:0003924;GO:0003924;GO:0003924;GO:0003925;GO:0005525;GO:0005525;GO:0005525;GO:0005634;GO:0005730;GO:0005886;GO:0007264;GO:0016020;GO:0016787;GO:0000166;GO:0003924;GO:0003924;GO:0003924;GO:0003924;GO:0003925;GO:0005525;GO:0005525;GO:0005525;GO:0005634;GO:0005730;GO:0005886;GO:0007264;GO:0016020;GO:0016787;	K07850	-	R	veNOG14739	RAS like family 10 member A [Source:HGNCFT Symbol;Acc:HGNC:16954]	10633	Q92737	GO:0007264//small GTPase mediated signal transduction;GO:0007264//small GTPase mediated signal transduction;	GO:0005634//nucleus;GO:0005730//nucleolus;GO:0005886//plasma membrane;GO:0016020//membrane;GO:0005634//nucleus;GO:0005730//nucleolus;GO:0005886//plasma membrane;GO:0016020//membrane;	GO:0000166//nucleotide binding;GO:0003924//GTPase activity;GO:0003924//GTPase activity;GO:0003924//GTPase activity;GO:0003924//GTPase activity;GO:0003925//G protein activity;GO:0005525//GTP binding;GO:0005525//GTP binding;GO:0005525//GTP binding;GO:0016787//hydrolase activity;GO:0000166//nucleotide binding;GO:0003924//GTPase activity;GO:0003924//GTPase activity;GO:0003924//GTPase activity;GO:0003…	-
ENSG00000162745	30.6389	43.756	17.5217	0.400441	-1.32034	0.000253284	0.00324653	1	161983192	162023869	-	3430	OLFML2B	GO:0005576;GO:0030198;GO:0031012;GO:0042802;GO:0050840;GO:0005576;	K25449	-	W	veNOG01377	olfactomedin like 2B [Source:HGNCFT Symbol;Acc:HGNC:24558]	25903	Q68BL8	GO:0030198//extracellular matrix organization;	GO:0005576//extracellular region;GO:0031012//extracellular matrix;GO:0005576//extracellular region;	GO:0042802//identical protein binding;GO:0050840//extracellular matrix binding;	-
ENSG00000183760	35.4066	49.3948	21.4185	0.433619	-1.2055	0.000278122	0.00349575	19	39083913	39111493	+	3044	ACP7	GO:0003993;GO:0016311;GO:0046872;GO:0003993;GO:0003993;GO:0003993;GO:0005576;GO:0016311;GO:0016787;GO:0016787;GO:0016787;GO:0046872;GO:0046872;GO:0046872;GO:0003993;GO:0003993;GO:0016311;GO:0046872;GO:0046872;GO:0016787;GO:0016787;	K22390	-	RG	NOG01293;veNOG11544	acid phosphatase 7, tartrate resistant (putative)FT [Source:HGNC Symbol;Acc:HGNC:33781]	390928	Q6ZNF0	GO:0016311//dephosphorylation;GO:0016311//dephosphorylation;GO:0016311//dephosphorylation;	GO:0005576//extracellular region;	GO:0003993//acid phosphatase activity;GO:0046872//metal ion binding;GO:0003993//acid phosphatase activity;GO:0003993//acid phosphatase activity;GO:0003993//acid phosphatase activity;GO:0016787//hydrolase activity;GO:0016787//hydrolase activity;GO:0016787//hydrolase activity;GO:0046872//metal ion binding;GO:0046872//metal ion binding;GO:0046872//metal ion binding;GO:0003993//acid phosphatase activ…	-
ENSG00000109943	8.68335	15.1751	2.19158	0.144419	-2.79167	0.000356177	0.00433026	11	122838500	122872643	+	2679	CRTAM	GO:0001768;GO:0001768;GO:0001772;GO:0001772;GO:0001819;GO:0002250;GO:0002355;GO:0002355;GO:0002355;GO:0002376;GO:0002860;GO:0002860;GO:0002860;GO:0005102;GO:0005102;GO:0005102;GO:0005515;GO:0005886;GO:0005886;GO:0005886;GO:0005886;GO:0005886;GO:0007155;GO:0007157;GO:0007157;GO:0008037;GO:0008037;GO:0008037;GO:0016020;GO:0016021;GO:0032729;GO:0032729;GO:0042802;GO:0045580;GO:0045580;GO:0045954;GO:…	K16361	-	T	veNOG09167	cytotoxic and regulatory T cell moleculeFT [Source:HGNC Symbol;Acc:HGNC:24313]	56253	O95727	GO:0001768//establishment of T cell polarity;GO:0001768//establishment of T cell polarity;GO:0001819//positive regulation of cytokine production;GO:0002250//adaptive immune response;GO:0002355//detection of tumor cell;GO:0002355//detection of tumor cell;GO:0002355//detection of tumor cell;GO:0002376//immune system process;GO:0002860//positive regulation of natural killer cell mediated cytotoxicit…	GO:0001772//immunological synapse;GO:0001772//immunological synapse;GO:0005886//plasma membrane;GO:0005886//plasma membrane;GO:0005886//plasma membrane;GO:0005886//plasma membrane;GO:0005886//plasma membrane;GO:0016020//membrane;GO:0016021//integral component of membrane;GO:0001772//immunological synapse;GO:0005886//plasma membrane;GO:0005886//plasma membrane;GO:0005886//plasma membrane;GO:000588…	GO:0005102//signaling receptor binding;GO:0005102//signaling receptor binding;GO:0005102//signaling receptor binding;GO:0005515//protein binding;GO:0042802//identical protein binding;GO:0005102//signaling receptor binding;GO:0005102//signaling receptor binding;	-
ENSG00000171714	7.37822	14.7564	0	0	-Inf	0.000398825	0.00476256	11	21782659	22283567	+	19477	ANO5	GO:0046983;GO:0046983;GO:0046983;GO:0005229;GO:0005229;GO:0005254;GO:0005783;GO:0005789;GO:0005886;GO:0005886;GO:0005886;GO:0006821;GO:0016020;GO:0016021;GO:0031982;GO:0034220;GO:0046983;GO:0046983;GO:0055085;GO:1902476;GO:0046983;GO:0046983;GO:0046983;	K19480	-	S	veNOG07154	anoctamin 5 [Source:HGNC Symbol;Acc:HGNC:27337]	203859	Q75V66	GO:0006821//chloride transport;GO:0034220//ion transmembrane transport;GO:0055085//transmembrane transport;GO:1902476//chloride transmembrane transport;	GO:0005783//endoplasmic reticulum;GO:0005789//endoplasmic reticulum membrane;GO:0005886//plasma membrane;GO:0005886//plasma membrane;GO:0005886//plasma membrane;GO:0016020//membrane;GO:0016021//integral component of membrane;GO:0031982//vesicle;	GO:0046983//protein dimerization activity;GO:0046983//protein dimerization activity;GO:0046983//protein dimerization activity;GO:0005229//intracellular calcium activated chloride channel activity;GO:0005229//intracellular calcium activated chloride channel activity;GO:0005254//chloride channel activity;GO:0046983//protein dimerization activity;GO:0046983//protein dimerization activity;GO:0046983/…	-
ENSG00000114948	8.44987	15.3462	1.55355	0.101234	-3.30424	0.00049634	0.0058024	2	206443532	206621127	+	6425	ADAM23	GO:0004222;GO:0004222;GO:0005178;GO:0005515;GO:0005576;GO:0005886;GO:0005886;GO:0005887;GO:0006508;GO:0006508;GO:0007155;GO:0007417;GO:0008237;GO:0008237;GO:0008237;GO:0016020;GO:0016021;GO:0098978;GO:0099056;GO:0099056;GO:1990830;GO:0004222;GO:0004222;GO:0006508;GO:0006508;GO:0008237;GO:0008237;GO:0016020;GO:0016021;	K06837	-	O	veNOG06123	ADAM metallopeptidase domain 23 [Source:HGNCFT Symbol;Acc:HGNC:202]	8745	O75077	GO:0006508//proteolysis;GO:0006508//proteolysis;GO:0007155//cell adhesion;GO:0007417//central nervous system development;GO:1990830//cellular response to leukemia inhibitory factor;GO:0006508//proteolysis;GO:0006508//proteolysis;	GO:0005576//extracellular region;GO:0005886//plasma membrane;GO:0005886//plasma membrane;GO:0005887//integral component of plasma membrane;GO:0016020//membrane;GO:0016021//integral component of membrane;GO:0098978//glutamatergic synapse;GO:0099056//integral component of presynaptic membrane;GO:0099056//integral component of presynaptic membrane;GO:0016020//membrane;GO:0016021//integral component …	GO:0004222//metalloendopeptidase activity;GO:0004222//metalloendopeptidase activity;GO:0005178//integrin binding;GO:0005515//protein binding;GO:0008237//metallopeptidase activity;GO:0008237//metallopeptidase activity;GO:0008237//metallopeptidase activity;GO:0004222//metalloendopeptidase activity;GO:0004222//metalloendopeptidase activity;GO:0008237//metallopeptidase activity;GO:0008237//metallopep…	-
ENSG00000166402	3.61511	7.23022	0	0	-Inf	0.000541589	0.00627224	11	8019244	8106243	+	7004	TUB	GO:0005576;GO:0001664;GO:0005576;GO:0005634;GO:0005634;GO:0005634;GO:0005737;GO:0005737;GO:0005737;GO:0005886;GO:0005929;GO:0005929;GO:0006909;GO:0016020;GO:0042073;GO:0044877;GO:0050766;GO:0050896;GO:0061512;GO:0120160;GO:0001664;GO:0005576;GO:0005576;GO:0005634;GO:0005634;GO:0005634;GO:0005737;GO:0005737;GO:0005737;GO:0005829;GO:0005886;GO:0005929;GO:0005929;GO:0006909;GO:0006910;GO:0007605;GO:…	K19600	-	R	veNOG03194	TUB bipartite transcription factor [Source:HGNCFT Symbol;Acc:HGNC:12406]	7275	P50607	GO:0006909//phagocytosis;GO:0042073//intraciliary transport;GO:0050766//positive regulation of phagocytosis;GO:0050896//response to stimulus;GO:0061512//protein localization to cilium;GO:0006909//phagocytosis;GO:0006910//phagocytosis, recognition;GO:0007605//sensory perception of sound;GO:0008277//regulation of G protein-coupled receptor signaling pathway;GO:0042073//intraciliary transport;GO:004…	GO:0005576//extracellular region;GO:0005576//extracellular region;GO:0005634//nucleus;GO:0005634//nucleus;GO:0005634//nucleus;GO:0005737//cytoplasm;GO:0005737//cytoplasm;GO:0005737//cytoplasm;GO:0005886//plasma membrane;GO:0005929//cilium;GO:0005929//cilium;GO:0016020//membrane;GO:0005576//extracellular region;GO:0005576//extracellular region;GO:0005634//nucleus;GO:0005634//nucleus;GO:0005634//nu…	GO:0001664//G protein-coupled receptor binding;GO:0044877//protein-containing complex binding;GO:0120160//intraciliary transport particle A binding;GO:0001664//G protein-coupled receptor binding;GO:0044877//protein-containing complex binding;GO:0120160//intraciliary transport particle A binding;	-
ENSG00000105894	24.5688	35.7849	13.3526	0.373134	-1.42223	0.000568641	0.0065339	7	137227341	137343774	-	1622	PTN	GO:0001503;GO:0002232;GO:0002232;GO:0002690;GO:0002690;GO:0004864;GO:0004864;GO:0005178;GO:0005515;GO:0005515;GO:0005576;GO:0005576;GO:0005576;GO:0005576;GO:0005615;GO:0005615;GO:0005783;GO:0005886;GO:0007165;GO:0007185;GO:0007229;GO:0007399;GO:0007406;GO:0007406;GO:0007612;GO:0007612;GO:0007613;GO:0007613;GO:0008083;GO:0008083;GO:0008083;GO:0008083;GO:0008201;GO:0008284;GO:0008284;GO:0010594;GO:…	K16642	-	T	veNOG20055	pleiotrophin [Source:HGNC Symbol;Acc:HGNC:9630]	5764	P21246	GO:0001503//ossification;GO:0002232//leukocyte chemotaxis involved in inflammatory response;GO:0002232//leukocyte chemotaxis involved in inflammatory response;GO:0002690//positive regulation of leukocyte chemotaxis;GO:0002690//positive regulation of leukocyte chemotaxis;GO:0007165//signal transduction;GO:0007185//transmembrane receptor protein tyrosine phosphatase signaling pathway;GO:0007229//in…	GO:0005576//extracellular region;GO:0005576//extracellular region;GO:0005576//extracellular region;GO:0005576//extracellular region;GO:0005615//extracellular space;GO:0005615//extracellular space;GO:0005783//endoplasmic reticulum;GO:0005886//plasma membrane;GO:0032991//protein-containing complex;GO:0005576//extracellular region;	GO:0004864//protein phosphatase inhibitor activity;GO:0004864//protein phosphatase inhibitor activity;GO:0005178//integrin binding;GO:0005515//protein binding;GO:0005515//protein binding;GO:0008083//growth factor activity;GO:0008083//growth factor activity;GO:0008083//growth factor activity;GO:0008083//growth factor activity;GO:0008201//heparin binding;GO:0019901//protein kinase binding;GO:003537…	-
ENSG00000078081	20.484	30.377	10.5911	0.348654	-1.52013	0.000680295	0.00755305	3	183122215	183163839	-	3785	LAMP3	GO:0002250;GO:0002376;GO:0005764;GO:0005765;GO:0005765;GO:0005765;GO:0005769;GO:0005886;GO:0005886;GO:0010506;GO:0010628;GO:0016020;GO:0016020;GO:0016020;GO:0016021;GO:0030659;GO:0031410;GO:0031902;GO:0031982;GO:0035455;GO:0043154;GO:0043231;GO:0048471;GO:0072594;GO:0097233;GO:1901799;GO:1903900;GO:0005764;GO:0005765;GO:0016020;GO:0016020;GO:0016020;GO:0016021;GO:0043231;GO:0043231;GO:0005764;GO:…	K06562	-	UR	homNOG00354;veNOG14244	lysosomal associated membrane protein 3 [Source:HGNCFT Symbol;Acc:HGNC:14582]	27074	Q9UQV4	GO:0002250//adaptive immune response;GO:0002376//immune system process;GO:0010506//regulation of autophagy;GO:0010628//positive regulation of gene expression;GO:0035455//response to interferon-alpha;GO:0043154//negative regulation of cysteine-type endopeptidase activity involved in apoptotic process;GO:0072594//establishment of protein localization to organelle;GO:1901799//negative regulation of …	GO:0005764//lysosome;GO:0005765//lysosomal membrane;GO:0005765//lysosomal membrane;GO:0005765//lysosomal membrane;GO:0005769//early endosome;GO:0005886//plasma membrane;GO:0005886//plasma membrane;GO:0016020//membrane;GO:0016020//membrane;GO:0016020//membrane;GO:0016021//integral component of membrane;GO:0030659//cytoplasmic vesicle membrane;GO:0031410//cytoplasmic vesicle;GO:0031902//late endoso…	-	ko04142(Lysosome)
ENSG00000010361	16.902	25.7323	8.07163	0.313677	-1.67265	0.000797922	0.00861611	19	49806866	49817376	-	2953	FUZ	GO:0001736;GO:0001843;GO:0001942;GO:0005515;GO:0005737;GO:0005856;GO:0008285;GO:0008589;GO:0010172;GO:0015031;GO:0016192;GO:0016192;GO:0030030;GO:0030336;GO:0042995;GO:0045724;GO:0048704;GO:0060271;GO:0070062;GO:0090090;GO:0090301;GO:1905515;GO:1905515;GO:2000314;GO:0016192;GO:0016192;GO:0016192;GO:0001736;GO:0001843;GO:0001942;GO:0005515;GO:0005737;GO:0005856;GO:0008285;GO:0008589;GO:0010172;GO:…	K22861	-	U	veNOG06173	fuzzy planar cell polarity protein [Source:HGNCFT Symbol;Acc:HGNC:26219]	80199	Q9BT04	GO:0001736//establishment of planar polarity;GO:0001843//neural tube closure;GO:0001942//hair follicle development;GO:0008285//negative regulation of cell population proliferation;GO:0008589//regulation of smoothened signaling pathway;GO:0010172//embryonic body morphogenesis;GO:0015031//protein transport;GO:0016192//vesicle-mediated transport;GO:0016192//vesicle-mediated transport;GO:0030030//cel…	GO:0005737//cytoplasm;GO:0005856//cytoskeleton;GO:0042995//cell projection;GO:0070062//extracellular exosome;GO:0005737//cytoplasm;GO:0005856//cytoskeleton;GO:0042995//cell projection;GO:0070062//extracellular exosome;GO:0005737//cytoplasm;GO:0005856//cytoskeleton;	GO:0005515//protein binding;GO:0005515//protein binding;	-
ENSG00000137474	25.3565	36.3192	14.3938	0.396313	-1.33529	0.000857022	0.0091376	11	77128246	77215241	+	10443	MYO7A	GO:0000146;GO:0000146;GO:0000166;GO:0001750;GO:0001845;GO:0001917;GO:0003774;GO:0003774;GO:0003779;GO:0005515;GO:0005515;GO:0005516;GO:0005524;GO:0005524;GO:0005524;GO:0005737;GO:0005737;GO:0005737;GO:0005737;GO:0005765;GO:0005829;GO:0005829;GO:0005856;GO:0005856;GO:0005856;GO:0005902;GO:0005938;GO:0006886;GO:0006909;GO:0007015;GO:0007040;GO:0007423;GO:0007600;GO:0007601;GO:0007601;GO:0007605;GO:…	K10359	-	Z	veNOG00653	myosin VIIA [Source:HGNC Symbol;Acc:HGNC:7606]	4647	Q13402	GO:0001845//phagolysosome assembly;GO:0006886//intracellular protein transport;GO:0006909//phagocytosis;GO:0007015//actin filament organization;GO:0007040//lysosome organization;GO:0007423//sensory organ development;GO:0007600//sensory perception;GO:0007601//visual perception;GO:0007601//visual perception;GO:0007605//sensory perception of sound;GO:0007605//sensory perception of sound;GO:0007605//…	GO:0001750//photoreceptor outer segment;GO:0001917//photoreceptor inner segment;GO:0005737//cytoplasm;GO:0005737//cytoplasm;GO:0005737//cytoplasm;GO:0005737//cytoplasm;GO:0005765//lysosomal membrane;GO:0005829//cytosol;GO:0005829//cytosol;GO:0005856//cytoskeleton;GO:0005856//cytoskeleton;GO:0005856//cytoskeleton;GO:0005902//microvillus;GO:0005938//cell cortex;GO:0015629//actin cytoskeleton;GO:001…	GO:0000146//microfilament motor activity;GO:0000146//microfilament motor activity;GO:0000166//nucleotide binding;GO:0003774//cytoskeletal motor activity;GO:0003774//cytoskeletal motor activity;GO:0003779//actin binding;GO:0005515//protein binding;GO:0005515//protein binding;GO:0005516//calmodulin binding;GO:0005524//ATP binding;GO:0005524//ATP binding;GO:0005524//ATP binding;GO:0019904//protein d…	-
ENSG00000241322	11.6301	18.7585	4.5016	0.239977	-2.05903	0.00090044	0.00955	17	15565483	15619704	-	8980	CDRT1	GO:0005515;GO:0003674;GO:0005515;GO:0005575;GO:0008150;GO:0003674;GO:0005515;GO:0005575;GO:0008150;GO:0005515;GO:0005515;	K10266	-	SR	veNOG05032;veNOG33793;euNOG35593;veNOG15689	CMT1A duplicated region transcript 1 [Source:HGNCFT Symbol;Acc:HGNC:14379]	374286	Q5XX13	GO:0008150//biological_process;GO:0008150//biological_process;	GO:0005575//cellular_component;GO:0005575//cellular_component;	GO:0005515//protein binding;GO:0003674//molecular_function;GO:0005515//protein binding;GO:0003674//molecular_function;GO:0005515//protein binding;GO:0005515//protein binding;GO:0005515//protein binding;	-
ENSG00000108984	26.5326	39.6805	13.3847	0.337312	-1.56785	0.000924437	0.00977236	17	69414697	69553865	+	16660	MAP2K6	GO:0000165;GO:0000165;GO:0000166;GO:0001649;GO:0001934;GO:0002931;GO:0004672;GO:0004672;GO:0004674;GO:0004674;GO:0004708;GO:0004708;GO:0004708;GO:0004708;GO:0004708;GO:0004708;GO:0004713;GO:0004714;GO:0005515;GO:0005515;GO:0005524;GO:0005524;GO:0005524;GO:0005634;GO:0005654;GO:0005654;GO:0005737;GO:0005829;GO:0005829;GO:0005829;GO:0005856;GO:0006468;GO:0006468;GO:0006468;GO:0006915;GO:0006915;GO:…	K04433	-	T	opiNOG05957;veNOG02193	mitogen-activated protein kinase kinase 6FT [Source:HGNC Symbol;Acc:HGNC:6846]	5608	P52564	GO:0000165//MAPK cascade;GO:0000165//MAPK cascade;GO:0001649//osteoblast differentiation;GO:0001934//positive regulation of protein phosphorylation;GO:0002931//response to ischemia;GO:0006468//protein phosphorylation;GO:0006468//protein phosphorylation;GO:0006468//protein phosphorylation;GO:0006915//apoptotic process;GO:0006915//apoptotic process;GO:0006975//DNA damage induced protein phosphoryla…	GO:0005634//nucleus;GO:0005654//nucleoplasm;GO:0005654//nucleoplasm;GO:0005737//cytoplasm;GO:0005829//cytosol;GO:0005829//cytosol;GO:0005829//cytosol;GO:0005856//cytoskeleton;GO:0005654//nucleoplasm;GO:0005829//cytosol;GO:0005634//nucleus;GO:0005654//nucleoplasm;GO:0005654//nucleoplasm;GO:0005737//cytoplasm;GO:0005829//cytosol;GO:0005829//cytosol;GO:0005829//cytosol;GO:0005856//cytoskeleton;GO:00…	GO:0000166//nucleotide binding;GO:0004672//protein kinase activity;GO:0004672//protein kinase activity;GO:0004674//protein serine/threonine kinase activity;GO:0004674//protein serine/threonine kinase activity;GO:0004708//MAP kinase kinase activity;GO:0004708//MAP kinase kinase activity;GO:0004708//MAP kinase kinase activity;GO:0004708//MAP kinase kinase activity;GO:0004708//MAP kinase kinase acti…	ko05418(Fluid shear stress and atherosclerosis);ko05417(Lipid and atherosclerosis);ko05235(PD-L1 expression and PD-1 checkpoint pathway in cancer);ko05170(Human immunodeficiency virus 1 infection);ko05169(Epstein-Barr virus infection);ko05167(Kaposi sarcoma-associated herpesvirus infection);ko05163(Human cytomegalovirus infection);ko05161(Hepatitis B);ko05145(Toxoplasmosis);ko05135(Yersinia infec…
ENSG00000186469	6.29568	11.2982	1.29321	0.114462	-3.12706	0.000961074	0.0100476	14	51826195	51979342	+	6379	GNG2	GO:0005834;GO:0005834;GO:0005886;GO:0007165;GO:0007186;GO:0007186;GO:0016020;GO:0031681;GO:0031681;GO:0005834;GO:0005834;GO:0005886;GO:0007165;GO:0007186;GO:0007186;GO:0016020;GO:0031681;GO:0031681;GO:0005834;GO:0005834;GO:0005886;GO:0007165;GO:0007186;GO:0007186;GO:0016020;GO:0031681;GO:0031681;GO:0005515;GO:0005834;GO:0005834;GO:0005834;GO:0005834;GO:0005886;GO:0005886;GO:0007165;GO:0007186;GO:…	K07826	-	T	veNOG24608	G protein subunit gamma 2 [Source:HGNCFT Symbol;Acc:HGNC:4404]	54331	P63212	GO:0007165//signal transduction;GO:0007186//G protein-coupled receptor signaling pathway;GO:0007186//G protein-coupled receptor signaling pathway;GO:0007165//signal transduction;GO:0007186//G protein-coupled receptor signaling pathway;GO:0007186//G protein-coupled receptor signaling pathway;GO:0007165//signal transduction;GO:0007186//G protein-coupled receptor signaling pathway;GO:0007186//G prot…	GO:0005834//heterotrimeric G-protein complex;GO:0005834//heterotrimeric G-protein complex;GO:0005886//plasma membrane;GO:0016020//membrane;GO:0005834//heterotrimeric G-protein complex;GO:0005834//heterotrimeric G-protein complex;GO:0005886//plasma membrane;GO:0016020//membrane;GO:0005834//heterotrimeric G-protein complex;GO:0005834//heterotrimeric G-protein complex;GO:0005886//plasma membrane;GO:…	GO:0031681//G-protein beta-subunit binding;GO:0031681//G-protein beta-subunit binding;GO:0031681//G-protein beta-subunit binding;GO:0031681//G-protein beta-subunit binding;GO:0031681//G-protein beta-subunit binding;GO:0031681//G-protein beta-subunit binding;GO:0005515//protein binding;GO:0031681//G-protein beta-subunit binding;GO:0031681//G-protein beta-subunit binding;GO:0031681//G-protein beta-…	ko05200(Pathways in cancer);ko05170(Human immunodeficiency virus 1 infection);ko05167(Kaposi sarcoma-associated herpesvirus infection);ko05163(Human cytomegalovirus infection);ko05034(Alcoholism);ko05032(Morphine addiction);ko04926(Relaxin signaling pathway);ko04728(Dopaminergic synapse);ko04727(GABAergic synapse);ko04726(Serotonergic synapse);ko04725(Cholinergic synapse);ko04724(Glutamatergic sy…
ENSG00000099139	20.9749	30.8237	11.1261	0.36096	-1.47009	0.000985398	0.0102488	9	75890644	76362975	+	13341	PCSK5	GO:0004252;GO:0004252;GO:0005794;GO:0006508;GO:0006508;GO:0006508;GO:0008233;GO:0008236;GO:0008236;GO:0008236;GO:0016787;GO:0001822;GO:0003279;GO:0004175;GO:0004252;GO:0004252;GO:0004252;GO:0005615;GO:0006508;GO:0006508;GO:0006508;GO:0007368;GO:0007507;GO:0007566;GO:0008233;GO:0008236;GO:0008236;GO:0008236;GO:0009952;GO:0016020;GO:0016021;GO:0016485;GO:0016486;GO:0016787;GO:0019058;GO:0030323;GO:…	K08654	-	O	veNOG00184	proprotein convertase subtilisin/kexin type 5FT [Source:HGNC Symbol;Acc:HGNC:8747]	5125	Q92824	GO:0006508//proteolysis;GO:0006508//proteolysis;GO:0006508//proteolysis;GO:0001822//kidney development;GO:0003279//cardiac septum development;GO:0006508//proteolysis;GO:0006508//proteolysis;GO:0006508//proteolysis;GO:0007368//determination of left/right symmetry;GO:0007507//heart development;GO:0007566//embryo implantation;GO:0009952//anterior/posterior pattern specification;GO:0016485//protein p…	GO:0005794//Golgi apparatus;GO:0005615//extracellular space;GO:0016020//membrane;GO:0016021//integral component of membrane;GO:0005576//extracellular region;GO:0005576//extracellular region;GO:0005615//extracellular space;GO:0005794//Golgi apparatus;GO:0005794//Golgi apparatus;GO:0005796//Golgi lumen;GO:0005802//trans-Golgi network;GO:0012505//endomembrane system;GO:0016020//membrane;GO:0016020//…	GO:0004252//serine-type endopeptidase activity;GO:0004252//serine-type endopeptidase activity;GO:0008233//peptidase activity;GO:0008236//serine-type peptidase activity;GO:0008236//serine-type peptidase activity;GO:0008236//serine-type peptidase activity;GO:0016787//hydrolase activity;GO:0004175//endopeptidase activity;GO:0004252//serine-type endopeptidase activity;GO:0004252//serine-type endopept…	-
ENSG00000115828	40.3987	54.2657	26.5317	0.488923	-1.03232	0.00102773	0.0105664	2	37342827	37373322	+	2676	QPCT	GO:0006508;GO:0008235;GO:0008235;GO:0016603;GO:0016603;GO:0016740;GO:0016746;GO:0006508;GO:0008235;GO:0008235;GO:0016603;GO:0016603;GO:0016603;GO:0016603;GO:0016740;GO:0016746;GO:0005515;GO:0005576;GO:0005576;GO:0006464;GO:0006508;GO:0008235;GO:0008235;GO:0008270;GO:0008270;GO:0016603;GO:0016603;GO:0016603;GO:0016603;GO:0016603;GO:0016740;GO:0016746;GO:0017186;GO:0017186;GO:0035580;GO:0046872;GO:…	K00683	EC:2.3.2.5	O	veNOG07581;opiNOG04089	glutaminyl-peptide cyclotransferase [Source:HGNCFT Symbol;Acc:HGNC:9753]	25797	Q16769	GO:0006508//proteolysis;GO:0006508//proteolysis;GO:0006464//cellular protein modification process;GO:0006508//proteolysis;GO:0017186//peptidyl-pyroglutamic acid biosynthetic process, using glutaminyl-peptide cyclotransferase;GO:0017186//peptidyl-pyroglutamic acid biosynthetic process, using glutaminyl-peptide cyclotransferase;GO:0006508//proteolysis;	GO:0005576//extracellular region;GO:0005576//extracellular region;GO:0035580//specific granule lumen;GO:0070062//extracellular exosome;GO:1904724//tertiary granule lumen;GO:1904813//ficolin-1-rich granule lumen;	GO:0008235//metalloexopeptidase activity;GO:0008235//metalloexopeptidase activity;GO:0016603//glutaminyl-peptide cyclotransferase activity;GO:0016603//glutaminyl-peptide cyclotransferase activity;GO:0016740//transferase activity;GO:0016746//acyltransferase activity;GO:0008235//metalloexopeptidase activity;GO:0008235//metalloexopeptidase activity;GO:0016603//glutaminyl-peptide cyclotransferase act…	-
ENSG00000205002	4.94121	9.2527	0.629723	0.0680583	-3.87709	0.0010463	0.0106891	8	116938207	116944487	+	2404	AARD	GO:0005515;	-	-	S	veNOG24387;opiNOG38247	alanine and arginine rich domain containing proteinFT [Source:HGNC Symbol;Acc:HGNC:33842]	441376	Q4LEZ3	-	-	GO:0005515//protein binding;	-
ENSG00000111728	10.4744	17.1532	3.79549	0.22127	-2.17612	0.00116014	0.0116891	12	22063773	22437041	-	14483	ST8SIA1	GO:0000139;GO:0000139;GO:0003828;GO:0003828;GO:0003828;GO:0003828;GO:0005515;GO:0005794;GO:0005975;GO:0006486;GO:0006486;GO:0006486;GO:0006486;GO:0006486;GO:0006491;GO:0006629;GO:0006665;GO:0006688;GO:0008284;GO:0008373;GO:0008373;GO:0008373;GO:0008373;GO:0009311;GO:0016020;GO:0016021;GO:0016021;GO:0016740;GO:0016757;GO:0034605;GO:0097503;GO:0000139;GO:0000139;GO:0003828;GO:0003828;GO:0003828;GO:…	K03371	-	-	-	ST8 alpha-N-acetyl-neuraminide alpha-2,8-FT sialyltransferase 1 [Source:HGNC Symbol;Acc:HGNC:10869]	6489	-	GO:0005975//carbohydrate metabolic process;GO:0006486//protein glycosylation;GO:0006486//protein glycosylation;GO:0006486//protein glycosylation;GO:0006486//protein glycosylation;GO:0006486//protein glycosylation;GO:0006491//N-glycan processing;GO:0006629//lipid metabolic process;GO:0006665//sphingolipid metabolic process;GO:0006688//glycosphingolipid biosynthetic process;GO:0008284//positive reg…	GO:0000139//Golgi membrane;GO:0000139//Golgi membrane;GO:0005794//Golgi apparatus;GO:0016020//membrane;GO:0016021//integral component of membrane;GO:0016021//integral component of membrane;GO:0000139//Golgi membrane;GO:0000139//Golgi membrane;GO:0005794//Golgi apparatus;GO:0016020//membrane;GO:0016021//integral component of membrane;GO:0016021//integral component of membrane;GO:0005794//Golgi app…	GO:0003828//alpha-N-acetylneuraminate alpha-2,8-sialyltransferase activity;GO:0003828//alpha-N-acetylneuraminate alpha-2,8-sialyltransferase activity;GO:0003828//alpha-N-acetylneuraminate alpha-2,8-sialyltransferase activity;GO:0003828//alpha-N-acetylneuraminate alpha-2,8-sialyltransferase activity;GO:0005515//protein binding;GO:0008373//sialyltransferase activity;GO:0008373//sialyltransferase ac…	ko00604(Glycosphingolipid biosynthesis - ganglio series);ko00603(Glycosphingolipid biosynthesis - globo and isoglobo series);ko00601(Glycosphingolipid biosynthesis - lacto and neolacto series)
ENSG00000091129	24.2737	34.6894	13.8581	0.399492	-1.32376	0.00116673	0.0117409	7	108147623	108456717	-	7975	NRCAM	GO:0001525;GO:0001764;GO:0005515;GO:0005515;GO:0005576;GO:0005886;GO:0005886;GO:0005886;GO:0005886;GO:0005886;GO:0005887;GO:0007155;GO:0007155;GO:0007155;GO:0007409;GO:0007411;GO:0007411;GO:0007411;GO:0007413;GO:0007416;GO:0007417;GO:0007417;GO:0008104;GO:0009897;GO:0010975;GO:0016020;GO:0016021;GO:0019227;GO:0030424;GO:0030424;GO:0030506;GO:0030516;GO:0031290;GO:0042995;GO:0043005;GO:0043194;GO:…	K06756	-	T	opiNOG09455;veNOG08679	neuronal cell adhesion molecule [Source:HGNCFT Symbol;Acc:HGNC:7994]	4897	Q92823	GO:0001525//angiogenesis;GO:0001764//neuron migration;GO:0007155//cell adhesion;GO:0007155//cell adhesion;GO:0007155//cell adhesion;GO:0007409//axonogenesis;GO:0007411//axon guidance;GO:0007411//axon guidance;GO:0007411//axon guidance;GO:0007413//axonal fasciculation;GO:0007416//synapse assembly;GO:0007417//central nervous system development;GO:0007417//central nervous system development;GO:00081…	GO:0005576//extracellular region;GO:0005886//plasma membrane;GO:0005886//plasma membrane;GO:0005886//plasma membrane;GO:0005886//plasma membrane;GO:0005886//plasma membrane;GO:0005887//integral component of plasma membrane;GO:0009897//external side of plasma membrane;GO:0016020//membrane;GO:0016021//integral component of membrane;GO:0030424//axon;GO:0030424//axon;GO:0042995//cell projection;GO:00…	GO:0005515//protein binding;GO:0005515//protein binding;GO:0030506//ankyrin binding;GO:0086080//protein binding involved in heterotypic cell-cell adhesion;GO:0005515//protein binding;GO:0005515//protein binding;GO:0030506//ankyrin binding;GO:0005515//protein binding;GO:0005515//protein binding;GO:0030506//ankyrin binding;GO:0005515//protein binding;GO:0005515//protein binding;GO:0005515//protein …	ko04514(Cell adhesion molecules)
ENSG00000105711	9.94318	16.3927	3.49364	0.213122	-2.23025	0.00117724	0.0117862	19	35030470	35040449	+	8200	SCN1B	GO:0001518;GO:0001518;GO:0001518;GO:0001518;GO:0001518;GO:0005244;GO:0005248;GO:0005272;GO:0005515;GO:0005576;GO:0005886;GO:0005886;GO:0005887;GO:0006811;GO:0006814;GO:0006814;GO:0006814;GO:0007155;GO:0007411;GO:0010765;GO:0010976;GO:0014704;GO:0016020;GO:0016021;GO:0017080;GO:0017080;GO:0017080;GO:0017080;GO:0019227;GO:0019871;GO:0019871;GO:0021966;GO:0030315;GO:0030424;GO:0033268;GO:0034765;GO:…	K04845	-	P	opiNOG21164;veNOG15826	sodium voltage-gated channel beta subunit 1FT [Source:HGNC Symbol;Acc:HGNC:10586]	6324	Q07699	GO:0006811//ion transport;GO:0006814//sodium ion transport;GO:0006814//sodium ion transport;GO:0006814//sodium ion transport;GO:0007155//cell adhesion;GO:0007411//axon guidance;GO:0010765//positive regulation of sodium ion transport;GO:0010976//positive regulation of neuron projection development;GO:0019227//neuronal action potential propagation;GO:0021966//corticospinal neuron axon guidance;GO:0…	GO:0001518//voltage-gated sodium channel complex;GO:0001518//voltage-gated sodium channel complex;GO:0001518//voltage-gated sodium channel complex;GO:0001518//voltage-gated sodium channel complex;GO:0001518//voltage-gated sodium channel complex;GO:0005576//extracellular region;GO:0005886//plasma membrane;GO:0005886//plasma membrane;GO:0005887//integral component of plasma membrane;GO:0014704//int…	GO:0005244//voltage-gated ion channel activity;GO:0005248//voltage-gated sodium channel activity;GO:0005272//sodium channel activity;GO:0005515//protein binding;GO:0017080//sodium channel regulator activity;GO:0017080//sodium channel regulator activity;GO:0017080//sodium channel regulator activity;GO:0017080//sodium channel regulator activity;GO:0019871//sodium channel inhibitor activity;GO:00198…	ko04261(Adrenergic signaling in cardiomyocytes)
ENSG00000164342	25.5698	35.9545	15.1851	0.422342	-1.24352	0.00156246	0.0148868	4	186069155	186088073	+	6725	TLR3	GO:0001819;GO:0001819;GO:0002224;GO:0002224;GO:0002756;GO:0002756;GO:0003725;GO:0003725;GO:0004888;GO:0004888;GO:0005515;GO:0006955;GO:0006955;GO:0016021;GO:0016021;GO:0032722;GO:0032722;GO:0034138;GO:0034138;GO:0043330;GO:0043330;GO:0045087;GO:0045087;GO:0050729;GO:0050729;GO:0050896;GO:0051607;GO:0051607;GO:0000139;GO:0000165;GO:0001774;GO:0001819;GO:0001819;GO:0002224;GO:0002224;GO:0002224;GO:…	K05401	-	T	veNOG09456	toll like receptor 3 [Source:HGNCFT Symbol;Acc:HGNC:11849]	7098	O15455	GO:0001819//positive regulation of cytokine production;GO:0001819//positive regulation of cytokine production;GO:0002224//toll-like receptor signaling pathway;GO:0002224//toll-like receptor signaling pathway;GO:0002756//MyD88-independent toll-like receptor signaling pathway;GO:0002756//MyD88-independent toll-like receptor signaling pathway;GO:0006955//immune response;GO:0006955//immune response;G…	GO:0016021//integral component of membrane;GO:0016021//integral component of membrane;GO:0000139//Golgi membrane;GO:0005615//extracellular space;GO:0005737//cytoplasm;GO:0005765//lysosomal membrane;GO:0005768//endosome;GO:0005769//early endosome;GO:0005783//endoplasmic reticulum;GO:0005789//endoplasmic reticulum membrane;GO:0005789//endoplasmic reticulum membrane;GO:0005887//integral component of…	GO:0003725//double-stranded RNA binding;GO:0003725//double-stranded RNA binding;GO:0004888//transmembrane signaling receptor activity;GO:0004888//transmembrane signaling receptor activity;GO:0005515//protein binding;GO:0003723//RNA binding;GO:0003725//double-stranded RNA binding;GO:0003725//double-stranded RNA binding;GO:0003725//double-stranded RNA binding;GO:0003725//double-stranded RNA binding…	ko05171(Coronavirus disease - COVID-19);ko05168(Herpes simplex virus 1 infection);ko05167(Kaposi sarcoma-associated herpesvirus infection);ko05165(Human papillomavirus infection);ko05164(Influenza A);ko05161(Hepatitis B);ko05160(Hepatitis C);ko04620(Toll-like receptor signaling pathway);ko04217(Necroptosis)
ENSG00000055955	3.09432	6.18865	0	0	-Inf	0.0016942	0.0159264	3	52812962	52830688	-	4659	ITIH4	GO:0004866;GO:0004867;GO:0004867;GO:0004867;GO:0005515;GO:0005576;GO:0005576;GO:0005615;GO:0005737;GO:0005886;GO:0006953;GO:0010466;GO:0010951;GO:0030212;GO:0030212;GO:0030414;GO:0031089;GO:0034097;GO:0062023;GO:0070062;GO:0072562;GO:0004867;GO:0004867;GO:0004867;GO:0005576;GO:0010466;GO:0010951;GO:0030212;GO:0030212;GO:0030414;GO:0004866;GO:0004867;GO:0004867;GO:0004867;GO:0005515;GO:0005576;GO:…	K24514	-	R	veNOG16024	inter-alpha-trypsin inhibitor heavy chain 4FT [Source:HGNC Symbol;Acc:HGNC:6169]	3700	Q14624	GO:0006953//acute-phase response;GO:0010466//negative regulation of peptidase activity;GO:0010951//negative regulation of endopeptidase activity;GO:0030212//hyaluronan metabolic process;GO:0030212//hyaluronan metabolic process;GO:0034097//response to cytokine;GO:0010466//negative regulation of peptidase activity;GO:0010951//negative regulation of endopeptidase activity;GO:0030212//hyaluronan meta…	GO:0005576//extracellular region;GO:0005576//extracellular region;GO:0005615//extracellular space;GO:0005737//cytoplasm;GO:0005886//plasma membrane;GO:0031089//platelet dense granule lumen;GO:0062023//collagen-containing extracellular matrix;GO:0070062//extracellular exosome;GO:0072562//blood microparticle;GO:0005576//extracellular region;GO:0005576//extracellular region;GO:0005576//extracellular…	GO:0004866//endopeptidase inhibitor activity;GO:0004867//serine-type endopeptidase inhibitor activity;GO:0004867//serine-type endopeptidase inhibitor activity;GO:0004867//serine-type endopeptidase inhibitor activity;GO:0005515//protein binding;GO:0030414//peptidase inhibitor activity;GO:0004867//serine-type endopeptidase inhibitor activity;GO:0004867//serine-type endopeptidase inhibitor activity;…	-
ENSG00000198774	20.1	29.2135	10.9865	0.376075	-1.41091	0.00173235	0.0162368	12	85800703	85836409	-	5515	RASSF9	GO:0005515;GO:0005768;GO:0005829;GO:0005829;GO:0006605;GO:0007165;GO:0007165;GO:0012510;GO:0012510;GO:0016197;GO:0016197;GO:0016197;GO:0046907;GO:0055037;GO:0070062;	K09856	-	W	veNOG00993	Ras association domain family member 9 [Source:HGNCFT Symbol;Acc:HGNC:15739]	9182	O75901	GO:0006605//protein targeting;GO:0007165//signal transduction;GO:0007165//signal transduction;GO:0016197//endosomal transport;GO:0016197//endosomal transport;GO:0016197//endosomal transport;GO:0046907//intracellular transport;	GO:0005768//endosome;GO:0005829//cytosol;GO:0005829//cytosol;GO:0012510//trans-Golgi network transport vesicle membrane;GO:0012510//trans-Golgi network transport vesicle membrane;GO:0055037//recycling endosome;GO:0070062//extracellular exosome;	GO:0005515//protein binding;	-
ENSG00000163395	12.7975	20.7744	4.82061	0.232045	-2.10752	0.00184078	0.0170351	1	201190824	201228952	+	12117	IGFN1	GO:0005515;GO:0005515;GO:0005634;GO:0005737;GO:0007156;GO:0007416;GO:0008150;GO:0010842;GO:0030018;GO:0045202;GO:0005515;GO:0005634;GO:0005737;GO:0007156;GO:0007416;GO:0008150;GO:0010842;GO:0030018;GO:0045202;GO:0005515;GO:0005515;GO:0005634;GO:0005737;GO:0007156;GO:0007416;GO:0008150;GO:0010842;GO:0030018;GO:0045202;	-	-	T	veNOG00026;meNOG00024	immunoglobulin like and fibronectin type III domainFT containing 1 [Source:HGNC Symbol;Acc:HGNC:24607]	91156	Q86VF2	GO:0007156//homophilic cell adhesion via plasma membrane adhesion molecules;GO:0007416//synapse assembly;GO:0008150//biological_process;GO:0010842//retina layer formation;GO:0007156//homophilic cell adhesion via plasma membrane adhesion molecules;GO:0007416//synapse assembly;GO:0008150//biological_process;GO:0010842//retina layer formation;GO:0007156//homophilic cell adhesion via plasma membrane …	GO:0005634//nucleus;GO:0005737//cytoplasm;GO:0030018//Z disc;GO:0045202//synapse;GO:0005634//nucleus;GO:0005737//cytoplasm;GO:0030018//Z disc;GO:0045202//synapse;GO:0005634//nucleus;GO:0005737//cytoplasm;GO:0030018//Z disc;GO:0045202//synapse;	GO:0005515//protein binding;GO:0005515//protein binding;GO:0005515//protein binding;GO:0005515//protein binding;GO:0005515//protein binding;	-
ENSG00000177989	21.0591	30.2339	11.8843	0.393078	-1.34711	0.00223849	0.0201534	22	50529710	50532506	-	2421	ODF3B	GO:0005515;GO:0005856;GO:0005515;GO:0005856;	-	-	R	veNOG10257	outer dense fiber of sperm tails 3B [Source:HGNCFT Symbol;Acc:HGNC:34388]	440836	A8MYP8	-	GO:0005856//cytoskeleton;GO:0005856//cytoskeleton;	GO:0005515//protein binding;GO:0005515//protein binding;	-
ENSG00000145949	17.2967	25.5055	9.08789	0.356311	-1.48879	0.00230521	0.0206655	6	2663629	2750922	-	6015	MYLK4	GO:0000166;GO:0004672;GO:0004672;GO:0004674;GO:0005524;GO:0005524;GO:0005524;GO:0006468;GO:0006468;GO:0016020;GO:0016021;GO:0000166;GO:0004672;GO:0004672;GO:0004674;GO:0004687;GO:0005515;GO:0005524;GO:0005524;GO:0005524;GO:0006468;GO:0006468;GO:0016301;GO:0016310;GO:0016740;GO:0106310;GO:0106310;GO:0106311;GO:0106311;	K00907	EC:2.7.11.18	Z	veNOG10324	myosin light chain kinase family member 4FT [Source:HGNC Symbol;Acc:HGNC:27972]	340156	Q86YV6	GO:0006468//protein phosphorylation;GO:0006468//protein phosphorylation;GO:0006468//protein phosphorylation;GO:0006468//protein phosphorylation;GO:0016310//phosphorylation;	GO:0016020//membrane;GO:0016021//integral component of membrane;	GO:0000166//nucleotide binding;GO:0004672//protein kinase activity;GO:0004672//protein kinase activity;GO:0004674//protein serine/threonine kinase activity;GO:0005524//ATP binding;GO:0005524//ATP binding;GO:0005524//ATP binding;GO:0000166//nucleotide binding;GO:0004672//protein kinase activity;GO:0004672//protein kinase activity;GO:0004674//protein serine/threonine kinase activity;GO:0004687//myo…	ko04971(Gastric acid secretion);ko04921(Oxytocin signaling pathway);ko04810(Regulation of actin cytoskeleton);ko04611(Platelet activation);ko04510(Focal adhesion);ko04371(Apelin signaling pathway);ko04270(Vascular smooth muscle contraction);ko04022(cGMP-PKG signaling pathway);ko04020(Calcium signaling pathway)
ENSG00000172061	3.29311	6.58621	0	0	-Inf	0.00239209	0.0213172	3	194355249	194369743	-	5938	LRRC15	GO:0001968;GO:0005515;GO:0005518;GO:0005615;GO:0016020;GO:0016021;GO:0030335;GO:0031012;GO:0043236;GO:0046813;GO:0062023;GO:0070062;GO:1903077;GO:0001968;GO:0005515;GO:0005518;GO:0005615;GO:0016020;GO:0016021;GO:0030335;GO:0031012;GO:0043236;GO:0046813;GO:0062023;GO:0070062;GO:1903077;	-	-	R	veNOG10271	leucine rich repeat containing 15 [Source:HGNCFT Symbol;Acc:HGNC:20818]	131578	Q8TF66	GO:0030335//positive regulation of cell migration;GO:0046813//receptor-mediated virion attachment to host cell;GO:1903077//negative regulation of protein localization to plasma membrane;GO:0030335//positive regulation of cell migration;GO:0046813//receptor-mediated virion attachment to host cell;GO:1903077//negative regulation of protein localization to plasma membrane;	GO:0005615//extracellular space;GO:0016020//membrane;GO:0016021//integral component of membrane;GO:0031012//extracellular matrix;GO:0062023//collagen-containing extracellular matrix;GO:0070062//extracellular exosome;GO:0005615//extracellular space;GO:0016020//membrane;GO:0016021//integral component of membrane;GO:0031012//extracellular matrix;GO:0062023//collagen-containing extracellular matrix;G…	GO:0001968//fibronectin binding;GO:0005515//protein binding;GO:0005518//collagen binding;GO:0043236//laminin binding;GO:0001968//fibronectin binding;GO:0005515//protein binding;GO:0005518//collagen binding;GO:0043236//laminin binding;	-
ENSG00000184227	29.4486	43.5275	15.3696	0.353101	-1.50185	0.00241836	0.0215038	14	73537143	73543796	+	1686	ACOT1	GO:0000038;GO:0001676;GO:0005737;GO:0005829;GO:0005829;GO:0005829;GO:0006629;GO:0006631;GO:0006631;GO:0006637;GO:0006637;GO:0006637;GO:0006637;GO:0016290;GO:0016290;GO:0016787;GO:0016790;GO:0016790;GO:0047617;GO:0047617;GO:0052689;GO:0102991;GO:0102991;GO:0005737;GO:0006629;GO:0006631;GO:0006637;GO:0006637;GO:0016790;GO:0016790;GO:0052689;	K01068	EC:3.1.2.2	I	veNOG00534	acyl-CoA thioesterase 1 [Source:HGNCFT Symbol;Acc:HGNC:33128]	641371	Q86TX2	GO:0000038//very long-chain fatty acid metabolic process;GO:0001676//long-chain fatty acid metabolic process;GO:0006629//lipid metabolic process;GO:0006631//fatty acid metabolic process;GO:0006631//fatty acid metabolic process;GO:0006637//acyl-CoA metabolic process;GO:0006637//acyl-CoA metabolic process;GO:0006637//acyl-CoA metabolic process;GO:0006637//acyl-CoA metabolic process;GO:0006629//lipi…	GO:0005737//cytoplasm;GO:0005829//cytosol;GO:0005829//cytosol;GO:0005829//cytosol;GO:0005737//cytoplasm;	GO:0016290//palmitoyl-CoA hydrolase activity;GO:0016290//palmitoyl-CoA hydrolase activity;GO:0016787//hydrolase activity;GO:0016790//thiolester hydrolase activity;GO:0016790//thiolester hydrolase activity;GO:0047617//acyl-CoA hydrolase activity;GO:0047617//acyl-CoA hydrolase activity;GO:0052689//carboxylic ester hydrolase activity;GO:0102991//myristoyl-CoA hydrolase activity;GO:0102991//myristoyl…	ko04913(Ovarian steroidogenesis);ko01040(Biosynthesis of unsaturated fatty acids);ko00062(Fatty acid elongation)
ENSG00000174600	14.551	21.8767	7.22529	0.330274	-1.59827	0.00249306	0.0220102	12	108288044	108339317	-	5666	CMKLR1	GO:0001501;GO:0002430;GO:0004875;GO:0004930;GO:0004930;GO:0004930;GO:0004930;GO:0004950;GO:0005515;GO:0005886;GO:0005886;GO:0005886;GO:0005887;GO:0006935;GO:0006935;GO:0006935;GO:0006954;GO:0006955;GO:0007165;GO:0007186;GO:0007186;GO:0007186;GO:0007186;GO:0007200;GO:0007204;GO:0010759;GO:0010759;GO:0016020;GO:0016021;GO:0016021;GO:0016021;GO:0032088;GO:0032695;GO:0038023;GO:0045600;GO:0050848;GO:…	K04245	-	T	veNOG05677	chemerin chemokine-like receptor 1 [Source:HGNCFT Symbol;Acc:HGNC:2121]	1240	Q99788	GO:0001501//skeletal system development;GO:0002430//complement receptor mediated signaling pathway;GO:0006935//chemotaxis;GO:0006935//chemotaxis;GO:0006935//chemotaxis;GO:0006954//inflammatory response;GO:0006955//immune response;GO:0007165//signal transduction;GO:0007186//G protein-coupled receptor signaling pathway;GO:0007186//G protein-coupled receptor signaling pathway;GO:0007186//G protein-c…	GO:0005886//plasma membrane;GO:0005886//plasma membrane;GO:0005886//plasma membrane;GO:0005887//integral component of plasma membrane;GO:0016020//membrane;GO:0016021//integral component of membrane;GO:0016021//integral component of membrane;GO:0016021//integral component of membrane;GO:0005886//plasma membrane;GO:0005886//plasma membrane;GO:0005886//plasma membrane;GO:0005887//integral component …	GO:0004875//complement receptor activity;GO:0004930//G protein-coupled receptor activity;GO:0004930//G protein-coupled receptor activity;GO:0004930//G protein-coupled receptor activity;GO:0004930//G protein-coupled receptor activity;GO:0004950//chemokine receptor activity;GO:0005515//protein binding;GO:0038023//signaling receptor activity;GO:0097003//adipokinetic hormone receptor activity;GO:0097…	-
ENSG00000179546	14.7474	22.8691	6.62565	0.289721	-1.78726	0.00272904	0.0237041	1	23191895	23217502	-	3319	HTR1D	GO:0004930;GO:0004930;GO:0004930;GO:0004993;GO:0004993;GO:0004993;GO:0004993;GO:0004993;GO:0005886;GO:0005886;GO:0005887;GO:0005887;GO:0005887;GO:0005887;GO:0005887;GO:0006939;GO:0006939;GO:0007165;GO:0007186;GO:0007186;GO:0007186;GO:0007187;GO:0007187;GO:0007193;GO:0007198;GO:0007268;GO:0007268;GO:0007268;GO:0007268;GO:0014827;GO:0016020;GO:0016021;GO:0016021;GO:0016021;GO:0030425;GO:0030594;GO:…	K04153	-	T	veNOG04059	5-hydroxytryptamine receptor 1D [Source:HGNCFT Symbol;Acc:HGNC:5289]	3352	P28221	GO:0006939//smooth muscle contraction;GO:0006939//smooth muscle contraction;GO:0007165//signal transduction;GO:0007186//G protein-coupled receptor signaling pathway;GO:0007186//G protein-coupled receptor signaling pathway;GO:0007186//G protein-coupled receptor signaling pathway;GO:0007187//G protein-coupled receptor signaling pathway, coupled to cyclic nucleotide second messenger;GO:0007187//G pr…	GO:0005886//plasma membrane;GO:0005886//plasma membrane;GO:0005887//integral component of plasma membrane;GO:0005887//integral component of plasma membrane;GO:0005887//integral component of plasma membrane;GO:0005887//integral component of plasma membrane;GO:0005887//integral component of plasma membrane;GO:0016020//membrane;GO:0016021//integral component of membrane;GO:0016021//integral componen…	GO:0004930//G protein-coupled receptor activity;GO:0004930//G protein-coupled receptor activity;GO:0004930//G protein-coupled receptor activity;GO:0004993//G protein-coupled serotonin receptor activity;GO:0004993//G protein-coupled serotonin receptor activity;GO:0004993//G protein-coupled serotonin receptor activity;GO:0004993//G protein-coupled serotonin receptor activity;GO:0004993//G protein-c…	ko04742(Taste transduction);ko04726(Serotonergic synapse);ko04080(Neuroactive ligand-receptor interaction);ko04024(cAMP signaling pathway)
ENSG00000171051	11.6835	18.1587	5.20826	0.286819	-1.80179	0.00296037	0.0253313	19	51745172	51804110	-	2578	FPR1	GO:0001664;GO:0002430;GO:0004875;GO:0004930;GO:0004930;GO:0004930;GO:0004930;GO:0004982;GO:0004982;GO:0004982;GO:0004982;GO:0004982;GO:0005515;GO:0005737;GO:0005886;GO:0005886;GO:0005886;GO:0005886;GO:0005886;GO:0006935;GO:0006935;GO:0006954;GO:0007165;GO:0007165;GO:0007186;GO:0007186;GO:0007186;GO:0007186;GO:0007188;GO:0007200;GO:0007200;GO:0007204;GO:0007263;GO:0016020;GO:0016021;GO:0016021;GO:…	K04172	-	T	veNOG05677	formyl peptide receptor 1 [Source:HGNCFT Symbol;Acc:HGNC:3826]	2357	P21462	GO:0002430//complement receptor mediated signaling pathway;GO:0006935//chemotaxis;GO:0006935//chemotaxis;GO:0006954//inflammatory response;GO:0007165//signal transduction;GO:0007165//signal transduction;GO:0007186//G protein-coupled receptor signaling pathway;GO:0007186//G protein-coupled receptor signaling pathway;GO:0007186//G protein-coupled receptor signaling pathway;GO:0007186//G protein-cou…	GO:0005737//cytoplasm;GO:0005886//plasma membrane;GO:0005886//plasma membrane;GO:0005886//plasma membrane;GO:0005886//plasma membrane;GO:0005886//plasma membrane;GO:0016020//membrane;GO:0016021//integral component of membrane;GO:0016021//integral component of membrane;GO:0016021//integral component of membrane;GO:0016021//integral component of membrane;GO:0030667//secretory granule membrane;GO:00…	GO:0001664//G protein-coupled receptor binding;GO:0004875//complement receptor activity;GO:0004930//G protein-coupled receptor activity;GO:0004930//G protein-coupled receptor activity;GO:0004930//G protein-coupled receptor activity;GO:0004930//G protein-coupled receptor activity;GO:0004982//N-formyl peptide receptor activity;GO:0004982//N-formyl peptide receptor activity;GO:0004982//N-formyl pept…	ko05150(Staphylococcus aureus infection);ko04613(Neutrophil extracellular trap formation);ko04080(Neuroactive ligand-receptor interaction);ko04015(Rap1 signaling pathway)
ENSG00000197013	8.27784	13.7344	2.8213	0.205419	-2.28336	0.00301393	0.0256941	19	21496682	21556270	+	7571	ZNF429	GO:0000978;GO:0000981;GO:0003677;GO:0005634;GO:0005634;GO:0006355;GO:0006355;GO:0006357;GO:0046872;GO:0006355;GO:0006355;	K09228	-	K	KOG1721;veNOG27968	zinc finger protein 429 [Source:HGNCFT Symbol;Acc:HGNC:20817]	353088	Q86V71	GO:0006355//regulation of transcription, DNA-templated;GO:0006355//regulation of transcription, DNA-templated;GO:0006357//regulation of transcription by RNA polymerase II;GO:0006355//regulation of transcription, DNA-templated;GO:0006355//regulation of transcription, DNA-templated;	GO:0005634//nucleus;GO:0005634//nucleus;	GO:0000978//RNA polymerase II cis-regulatory region sequence-specific DNA binding;GO:0000981//DNA-binding transcription factor activity, RNA polymerase II-specific;GO:0003677//DNA binding;GO:0046872//metal ion binding;	ko05168(Herpes simplex virus 1 infection)
ENSG00000171962	32.698	43.8632	21.5327	0.490906	-1.02648	0.00304959	0.0259187	17	17972813	18016889	+	7332	DRC3	GO:0005515;GO:0005515;GO:0005515;GO:0005737;GO:0005737;GO:0005856;GO:0005929;GO:0005930;GO:0031514;GO:0036126;GO:0036126;GO:0042995;GO:0005515;GO:0005515;GO:0005737;GO:0005737;GO:0005856;GO:0005929;GO:0005930;GO:0031514;GO:0036126;GO:0042995;GO:0005515;GO:0005515;GO:0005515;GO:0005737;GO:0005737;GO:0005856;GO:0005929;GO:0005930;GO:0031514;GO:0036126;GO:0042995;GO:0005515;GO:0005515;GO:0005515;GO:…	-	-	T	veNOG00135	dynein regulatory complex subunit 3 [Source:HGNCFT Symbol;Acc:HGNC:25384]	83450	Q9H069	-	GO:0005737//cytoplasm;GO:0005737//cytoplasm;GO:0005856//cytoskeleton;GO:0005929//cilium;GO:0005930//axoneme;GO:0031514//motile cilium;GO:0036126//sperm flagellum;GO:0036126//sperm flagellum;GO:0042995//cell projection;GO:0005737//cytoplasm;GO:0005737//cytoplasm;GO:0005856//cytoskeleton;GO:0005929//cilium;GO:0005930//axoneme;GO:0031514//motile cilium;GO:0036126//sperm flagellum;GO:0042995//cell pr…	GO:0005515//protein binding;GO:0005515//protein binding;GO:0005515//protein binding;GO:0005515//protein binding;GO:0005515//protein binding;GO:0005515//protein binding;GO:0005515//protein binding;GO:0005515//protein binding;GO:0005515//protein binding;GO:0005515//protein binding;GO:0005515//protein binding;	-
ENSG00000049249	12.9961	19.869	6.12323	0.30818	-1.69816	0.00305671	0.0259354	1	7915871	7943165	-	6354	TNFRSF9	GO:0005515;GO:0005515;GO:0005886;GO:0005887;GO:0006915;GO:0006915;GO:0006915;GO:0008285;GO:0008285;GO:0008285;GO:0009897;GO:0009897;GO:0009897;GO:0016020;GO:0016021;GO:0019955;GO:0038023;GO:0038023;GO:0038023;GO:0038023;GO:0038023;GO:0042127;GO:0042127;GO:0006915;GO:0006915;GO:0008285;GO:0008285;GO:0009897;GO:0009897;GO:0016020;GO:0016021;GO:0038023;GO:0038023;GO:0006915;GO:0008285;GO:0009897;GO:…	K05146	-	T	veNOG15513	TNF receptor superfamily member 9 [Source:HGNCFT Symbol;Acc:HGNC:11924]	3604	Q07011	GO:0006915//apoptotic process;GO:0006915//apoptotic process;GO:0006915//apoptotic process;GO:0008285//negative regulation of cell population proliferation;GO:0008285//negative regulation of cell population proliferation;GO:0008285//negative regulation of cell population proliferation;GO:0042127//regulation of cell population proliferation;GO:0042127//regulation of cell population proliferation;GO…	GO:0005886//plasma membrane;GO:0005887//integral component of plasma membrane;GO:0009897//external side of plasma membrane;GO:0009897//external side of plasma membrane;GO:0009897//external side of plasma membrane;GO:0016020//membrane;GO:0016021//integral component of membrane;GO:0009897//external side of plasma membrane;GO:0009897//external side of plasma membrane;GO:0016020//membrane;GO:0016021/…	GO:0005515//protein binding;GO:0005515//protein binding;GO:0019955//cytokine binding;GO:0038023//signaling receptor activity;GO:0038023//signaling receptor activity;GO:0038023//signaling receptor activity;GO:0038023//signaling receptor activity;GO:0038023//signaling receptor activity;GO:0038023//signaling receptor activity;GO:0038023//signaling receptor activity;GO:0038023//signaling receptor act…	ko04060(Cytokine-cytokine receptor interaction)
ENSG00000076258	5.71317	11.1073	0.319013	0.0287209	-5.12175	0.00322312	0.0269641	1	171314183	171342084	+	2542	FMO4	GO:0004497;GO:0004497;GO:0004499;GO:0004499;GO:0004499;GO:0004499;GO:0005515;GO:0005783;GO:0005789;GO:0016020;GO:0016021;GO:0016491;GO:0042178;GO:0043231;GO:0050660;GO:0050660;GO:0050661;GO:0050661;	K00485	EC:1.14.13.8	Q	veNOG00104	flavin containing dimethylaniline monoxygenase 4FT [Source:HGNC Symbol;Acc:HGNC:3772]	2329	P31512	GO:0042178//xenobiotic catabolic process;	GO:0005783//endoplasmic reticulum;GO:0005789//endoplasmic reticulum membrane;GO:0016020//membrane;GO:0016021//integral component of membrane;GO:0043231//intracellular membrane-bounded organelle;	GO:0004497//monooxygenase activity;GO:0004497//monooxygenase activity;GO:0004499//N,N-dimethylaniline monooxygenase activity;GO:0004499//N,N-dimethylaniline monooxygenase activity;GO:0004499//N,N-dimethylaniline monooxygenase activity;GO:0004499//N,N-dimethylaniline monooxygenase activity;GO:0005515//protein binding;GO:0016491//oxidoreductase activity;GO:0050660//flavin adenine dinucleotide bindi…	ko00982(Drug metabolism - cytochrome P450)
ENSG00000171408	16.8209	24.6564	8.98549	0.364429	-1.45629	0.0033322	0.0277614	6	135851701	136195574	+	5941	PDE7B	GO:0004114;GO:0004114;GO:0004114;GO:0004115;GO:0004115;GO:0004115;GO:0004115;GO:0005829;GO:0006198;GO:0007165;GO:0007165;GO:0007165;GO:0007165;GO:0007268;GO:0008081;GO:0008081;GO:0016787;GO:0019933;GO:0045202;GO:0046872;GO:0004114;GO:0004114;GO:0007165;GO:0007165;GO:0008081;GO:0008081;GO:0016787;GO:0046872;GO:0004114;GO:0004114;GO:0007165;GO:0007165;GO:0008081;GO:0008081;GO:0016787;GO:0046872;	K18436	EC:3.1.4.53	T	veNOG02175	phosphodiesterase 7B [Source:HGNCFT Symbol;Acc:HGNC:8792]	27115	Q9NP56	GO:0006198//cAMP catabolic process;GO:0007165//signal transduction;GO:0007165//signal transduction;GO:0007165//signal transduction;GO:0007165//signal transduction;GO:0007268//chemical synaptic transmission;GO:0019933//cAMP-mediated signaling;GO:0007165//signal transduction;GO:0007165//signal transduction;GO:0007165//signal transduction;GO:0007165//signal transduction;	GO:0005829//cytosol;GO:0045202//synapse;	GO:0004114//3',5'-cyclic-nucleotide phosphodiesterase activity;GO:0004114//3',5'-cyclic-nucleotide phosphodiesterase activity;GO:0004114//3',5'-cyclic-nucleotide phosphodiesterase activity;GO:0004115//3',5'-cyclic-AMP phosphodiesterase activity;GO:0004115//3',5'-cyclic-AMP phosphodiesterase activity;GO:0004115//3',5'-cyclic-AMP phosphodiesterase activity;GO:0004115//3',5'-cyclic-AMP phosphodieste…	ko05032(Morphine addiction);ko00230(Purine metabolism)
ENSG00000165197	6.08408	10.6146	1.55355	0.14636	-2.77241	0.00341494	0.0283628	X	15345596	15384413	-	2185	VEGFD	GO:0001525;GO:0001666;GO:0001934;GO:0001938;GO:0002040;GO:0005161;GO:0005172;GO:0005172;GO:0005515;GO:0005576;GO:0005576;GO:0005576;GO:0005615;GO:0005615;GO:0005615;GO:0008083;GO:0008083;GO:0008083;GO:0008083;GO:0008083;GO:0008283;GO:0008284;GO:0008284;GO:0009617;GO:0016020;GO:0016020;GO:0030154;GO:0031093;GO:0038084;GO:0042056;GO:0042056;GO:0042802;GO:0043185;GO:0043185;GO:0045766;GO:0048010;GO:…	K05449	-	T	veNOG12972	vascular endothelial growth factor D [Source:HGNCFT Symbol;Acc:HGNC:3708]	2277	O43915	GO:0001525//angiogenesis;GO:0001666//response to hypoxia;GO:0001934//positive regulation of protein phosphorylation;GO:0001938//positive regulation of endothelial cell proliferation;GO:0002040//sprouting angiogenesis;GO:0008283//cell population proliferation;GO:0008284//positive regulation of cell population proliferation;GO:0008284//positive regulation of cell population proliferation;GO:0009617…	GO:0005576//extracellular region;GO:0005576//extracellular region;GO:0005576//extracellular region;GO:0005615//extracellular space;GO:0005615//extracellular space;GO:0005615//extracellular space;GO:0016020//membrane;GO:0016020//membrane;GO:0031093//platelet alpha granule lumen;	GO:0005161//platelet-derived growth factor receptor binding;GO:0005172//vascular endothelial growth factor receptor binding;GO:0005172//vascular endothelial growth factor receptor binding;GO:0005515//protein binding;GO:0008083//growth factor activity;GO:0008083//growth factor activity;GO:0008083//growth factor activity;GO:0008083//growth factor activity;GO:0008083//growth factor activity;GO:00420…	ko05200(Pathways in cancer);ko04933(AGE-RAGE signaling pathway in diabetic complications);ko04926(Relaxin signaling pathway);ko04668(TNF signaling pathway);ko04510(Focal adhesion);ko04151(PI3K-Akt signaling pathway);ko04020(Calcium signaling pathway);ko04015(Rap1 signaling pathway);ko04014(Ras signaling pathway);ko04010(MAPK signaling pathway)
ENSG00000276644	9.10003	14.6727	3.5274	0.240407	-2.05645	0.00370143	0.0301215	13	71437966	71867204	-	5401	DACH1	GO:0000122;GO:0000122;GO:0000977;GO:0000978;GO:0000978;GO:0000981;GO:0000981;GO:0001227;GO:0001967;GO:0003677;GO:0003700;GO:0005515;GO:0005515;GO:0005634;GO:0005634;GO:0005634;GO:0005667;GO:0005667;GO:0005737;GO:0006355;GO:0006357;GO:0007585;GO:0008283;GO:0010944;GO:0030336;GO:0033262;GO:0045892;GO:0046545;GO:0048147;GO:0060244;GO:2000279;GO:0000122;GO:0000977;GO:0000978;GO:0000978;GO:0000981;GO:…	-	-	K	veNOG03688	dachshund family transcription factor 1 [Source:HGNCFT Symbol;Acc:HGNC:2663]	1602	Q9UI36	GO:0000122//negative regulation of transcription by RNA polymerase II;GO:0000122//negative regulation of transcription by RNA polymerase II;GO:0001967//suckling behavior;GO:0006355//regulation of transcription, DNA-templated;GO:0006357//regulation of transcription by RNA polymerase II;GO:0007585//respiratory gaseous exchange by respiratory system;GO:0008283//cell population proliferation;GO:00109…	GO:0005634//nucleus;GO:0005634//nucleus;GO:0005634//nucleus;GO:0005667//transcription regulator complex;GO:0005667//transcription regulator complex;GO:0005737//cytoplasm;GO:0005634//nucleus;GO:0005634//nucleus;GO:0005667//transcription regulator complex;GO:0005634//nucleus;GO:0005634//nucleus;GO:0005667//transcription regulator complex;GO:0005634//nucleus;GO:0005634//nucleus;GO:0005667//transcrip…	GO:0000977//RNA polymerase II transcription regulatory region sequence-specific DNA binding;GO:0000978//RNA polymerase II cis-regulatory region sequence-specific DNA binding;GO:0000978//RNA polymerase II cis-regulatory region sequence-specific DNA binding;GO:0000981//DNA-binding transcription factor activity, RNA polymerase II-specific;GO:0000981//DNA-binding transcription factor activity, RNA po…	-
ENSG00000179083	12.4461	20.0877	4.80456	0.23918	-2.06383	0.00405849	0.0324377	X	93674013	93712274	+	3381	FAM133A	GO:0005515;GO:0005515;	-	-	S	veNOG23698	family with sequence similarity 133 member AFT [Source:HGNC Symbol;Acc:HGNC:26748]	286499	Q8N9E0	-	-	GO:0005515//protein binding;GO:0005515//protein binding;	-
ENSG00000100968	6.00852	10.3533	1.6637	0.160692	-2.63763	0.00430163	0.0339715	14	24365673	24379604	+	8437	NFATC4	GO:0000785;GO:0000978;GO:0000981;GO:0000981;GO:0001227;GO:0003677;GO:0003677;GO:0003677;GO:0003700;GO:0003700;GO:0005515;GO:0005515;GO:0005634;GO:0005634;GO:0005667;GO:0005737;GO:0005829;GO:0005829;GO:0006355;GO:0006355;GO:0006357;GO:0006954;GO:0007616;GO:0016607;GO:0030154;GO:0031547;GO:0033173;GO:0043524;GO:0060291;GO:1902894;GO:1990837;GO:0000785;GO:0000978;GO:0000981;GO:0000981;GO:0001227;GO:…	K17334	-	K	veNOG07829	nuclear factor of activated T cells 4 [Source:HGNCFT Symbol;Acc:HGNC:7778]	4776	Q14934	GO:0006355//regulation of transcription, DNA-templated;GO:0006355//regulation of transcription, DNA-templated;GO:0006357//regulation of transcription by RNA polymerase II;GO:0006954//inflammatory response;GO:0007616//long-term memory;GO:0030154//cell differentiation;GO:0031547//brain-derived neurotrophic factor receptor signaling pathway;GO:0033173//calcineurin-NFAT signaling cascade;GO:0043524//…	GO:0000785//chromatin;GO:0005634//nucleus;GO:0005634//nucleus;GO:0005667//transcription regulator complex;GO:0005737//cytoplasm;GO:0005829//cytosol;GO:0005829//cytosol;GO:0016607//nuclear speck;GO:0000785//chromatin;GO:0005634//nucleus;GO:0005634//nucleus;GO:0005667//transcription regulator complex;GO:0005737//cytoplasm;GO:0005829//cytosol;GO:0005829//cytosol;GO:0016607//nuclear speck;GO:0000785/…	GO:0000978//RNA polymerase II cis-regulatory region sequence-specific DNA binding;GO:0000981//DNA-binding transcription factor activity, RNA polymerase II-specific;GO:0000981//DNA-binding transcription factor activity, RNA polymerase II-specific;GO:0001227//DNA-binding transcription repressor activity, RNA polymerase II-specific;GO:0003677//DNA binding;GO:0003677//DNA binding;GO:0003677//DNA bind…	ko05170(Human immunodeficiency virus 1 infection);ko05167(Kaposi sarcoma-associated herpesvirus infection);ko05166(Human T-cell leukemia virus 1 infection);ko05163(Human cytomegalovirus infection);ko05161(Hepatitis B);ko04921(Oxytocin signaling pathway);ko04625(C-type lectin receptor signaling pathway);ko04360(Axon guidance);ko04310(Wnt signaling pathway);ko04218(Cellular senescence);ko04022(cGMP…
ENSG00000165730	9.02009	14.4441	3.59604	0.248962	-2.006	0.00451973	0.0352163	10	68827531	68895432	+	3914	STOX1	GO:0000977;GO:0000977;GO:0001228;GO:0001650;GO:0003677;GO:0005515;GO:0005634;GO:0005634;GO:0005634;GO:0005654;GO:0005730;GO:0005737;GO:0005737;GO:0005813;GO:0005815;GO:0005829;GO:0005856;GO:0005938;GO:0006357;GO:0006357;GO:0007049;GO:0008284;GO:0010468;GO:0010628;GO:0010629;GO:0010800;GO:0010821;GO:0010971;GO:0033138;GO:0045787;GO:0045944;GO:0048839;GO:0050679;GO:0051301;GO:0051881;GO:0051897;GO:…	-	-	S	veNOG01971	storkhead box 1 [Source:HGNC Symbol;Acc:HGNC:23508]	219736	Q6ZVD7	GO:0006357//regulation of transcription by RNA polymerase II;GO:0006357//regulation of transcription by RNA polymerase II;GO:0007049//cell cycle;GO:0008284//positive regulation of cell population proliferation;GO:0010468//regulation of gene expression;GO:0010628//positive regulation of gene expression;GO:0010629//negative regulation of gene expression;GO:0010800//positive regulation of peptidyl-t…	GO:0001650//fibrillar center;GO:0005634//nucleus;GO:0005634//nucleus;GO:0005634//nucleus;GO:0005654//nucleoplasm;GO:0005730//nucleolus;GO:0005737//cytoplasm;GO:0005737//cytoplasm;GO:0005813//centrosome;GO:0005815//microtubule organizing center;GO:0005829//cytosol;GO:0005856//cytoskeleton;GO:0005938//cell cortex;GO:0001650//fibrillar center;GO:0005634//nucleus;GO:0005634//nucleus;GO:0005654//nucle…	GO:0000977//RNA polymerase II transcription regulatory region sequence-specific DNA binding;GO:0000977//RNA polymerase II transcription regulatory region sequence-specific DNA binding;GO:0001228//DNA-binding transcription activator activity, RNA polymerase II-specific;GO:0003677//DNA binding;GO:0005515//protein binding;GO:0000977//RNA polymerase II transcription regulatory region sequence-specifi…	-
ENSG00000283761	7.94674	13.0379	2.85562	0.219025	-2.19083	0.00481825	0.0367779	1	99970011	100083321	+	5765	-	GO:0000139;GO:0008643;GO:0015165;GO:0016020;GO:0016021;GO:0016021;GO:0090481;GO:0000139;GO:0000139;GO:0008643;GO:0015165;GO:0015165;GO:0016020;GO:0016021;GO:0016021;GO:0016021;GO:0022857;GO:0022857;GO:0055085;GO:0055085;GO:0090481;GO:0090481;GO:0000139;GO:0000139;GO:0008643;GO:0015165;GO:0015165;GO:0016020;GO:0016021;GO:0016021;GO:0016021;GO:0022857;GO:0022857;GO:0055085;GO:0055085;GO:0090481;GO:…	-	-	R	veNOG09249	novel protein	-	Q96MC6	GO:0008643//carbohydrate transport;GO:0090481//pyrimidine nucleotide-sugar transmembrane transport;GO:0008643//carbohydrate transport;GO:0055085//transmembrane transport;GO:0055085//transmembrane transport;GO:0090481//pyrimidine nucleotide-sugar transmembrane transport;GO:0090481//pyrimidine nucleotide-sugar transmembrane transport;GO:0008643//carbohydrate transport;GO:0055085//transmembrane tran…	GO:0000139//Golgi membrane;GO:0016020//membrane;GO:0016021//integral component of membrane;GO:0016021//integral component of membrane;GO:0000139//Golgi membrane;GO:0000139//Golgi membrane;GO:0016020//membrane;GO:0016021//integral component of membrane;GO:0016021//integral component of membrane;GO:0016021//integral component of membrane;GO:0000139//Golgi membrane;GO:0000139//Golgi membrane;GO:0016…	GO:0015165//pyrimidine nucleotide-sugar transmembrane transporter activity;GO:0015165//pyrimidine nucleotide-sugar transmembrane transporter activity;GO:0015165//pyrimidine nucleotide-sugar transmembrane transporter activity;GO:0022857//transmembrane transporter activity;GO:0022857//transmembrane transporter activity;GO:0015165//pyrimidine nucleotide-sugar transmembrane transporter activity;GO:00…	-
ENSG00000186684	5.01453	9.6929	0.336172	0.0346823	-4.84966	0.00499134	0.0379297	2	127183832	127220313	-	5205	CYP27C1	GO:0001972;GO:0001972;GO:0004497;GO:0004497;GO:0004497;GO:0005502;GO:0005503;GO:0005506;GO:0005506;GO:0005739;GO:0005739;GO:0016020;GO:0016491;GO:0016705;GO:0016705;GO:0020037;GO:0020037;GO:0031966;GO:0042572;GO:0042573;GO:0042574;GO:0043231;GO:0046872;GO:0061896;GO:0061896;GO:0061896;GO:0061897;GO:0061897;GO:0061898;GO:0061898;GO:0061899;GO:1904768;GO:1904768;GO:0001972;GO:0001972;GO:0004497;GO:…	K17951	EC:1.14.19.53	Q	veNOG03023	cytochrome P450 family 27 subfamily C member 1FT [Source:HGNC Symbol;Acc:HGNC:33480]	339761	Q4G0S4	GO:0042572//retinol metabolic process;GO:0042573//retinoic acid metabolic process;GO:0042574//retinal metabolic process;GO:0042572//retinol metabolic process;GO:0042573//retinoic acid metabolic process;GO:0042574//retinal metabolic process;	GO:0005739//mitochondrion;GO:0005739//mitochondrion;GO:0016020//membrane;GO:0031966//mitochondrial membrane;GO:0043231//intracellular membrane-bounded organelle;GO:0005739//mitochondrion;GO:0005739//mitochondrion;GO:0016020//membrane;GO:0031966//mitochondrial membrane;GO:0043231//intracellular membrane-bounded organelle;	GO:0001972//retinoic acid binding;GO:0001972//retinoic acid binding;GO:0004497//monooxygenase activity;GO:0004497//monooxygenase activity;GO:0004497//monooxygenase activity;GO:0005502//11-cis retinal binding;GO:0005503//all-trans retinal binding;GO:0005506//iron ion binding;GO:0005506//iron ion binding;GO:0016491//oxidoreductase activity;GO:0016705//oxidoreductase activity, acting on paired donor…	ko00830(Retinol metabolism)
ENSG00000185291	15.1699	22.3102	8.02956	0.359905	-1.47431	0.00499477	0.0379297	X	1336616	1382689	+	1710	IL3RA	GO:0004896;GO:0004896;GO:0004896;GO:0004912;GO:0005515;GO:0005515;GO:0005886;GO:0009897;GO:0016020;GO:0016020;GO:0016020;GO:0016021;GO:0019221;GO:0019955;GO:0036016;GO:0038156;GO:0043235;GO:0004896;GO:0004896;GO:0005515;GO:0016020;GO:0016020;GO:0016020;GO:0019221;GO:0004896;GO:0004896;GO:0004896;GO:0004912;GO:0005515;GO:0005515;GO:0005886;GO:0009897;GO:0016020;GO:0016020;GO:0016020;GO:0016021;GO:…	K04737	-	WT	homNOG17320;veNOG10320	interleukin 3 receptor subunit alpha [Source:HGNCFT Symbol;Acc:HGNC:6012]	3563	P26951	GO:0019221//cytokine-mediated signaling pathway;GO:0036016//cellular response to interleukin-3;GO:0038156//interleukin-3-mediated signaling pathway;GO:0019221//cytokine-mediated signaling pathway;GO:0019221//cytokine-mediated signaling pathway;GO:0036016//cellular response to interleukin-3;GO:0038156//interleukin-3-mediated signaling pathway;	GO:0005886//plasma membrane;GO:0009897//external side of plasma membrane;GO:0016020//membrane;GO:0016020//membrane;GO:0016020//membrane;GO:0016021//integral component of membrane;GO:0043235//receptor complex;GO:0016020//membrane;GO:0016020//membrane;GO:0016020//membrane;GO:0005886//plasma membrane;GO:0009897//external side of plasma membrane;GO:0016020//membrane;GO:0016020//membrane;GO:0016020//m…	GO:0004896//cytokine receptor activity;GO:0004896//cytokine receptor activity;GO:0004896//cytokine receptor activity;GO:0004912//interleukin-3 receptor activity;GO:0005515//protein binding;GO:0005515//protein binding;GO:0019955//cytokine binding;GO:0004896//cytokine receptor activity;GO:0004896//cytokine receptor activity;GO:0005515//protein binding;GO:0004896//cytokine receptor activity;GO:00048…	ko05200(Pathways in cancer);ko04640(Hematopoietic cell lineage);ko04630(JAK-STAT signaling pathway);ko04210(Apoptosis);ko04151(PI3K-Akt signaling pathway);ko04060(Cytokine-cytokine receptor interaction)
ENSG00000112812	5.60302	10.1975	1.00851	0.098898	-3.33791	0.0050572	0.0382936	6	27247701	27256624	+	5290	PRSS16	GO:0006508;GO:0006508;GO:0008233;GO:0008236;GO:0016020;GO:0016021;GO:0006508;GO:0006508;GO:0008236;GO:0008236;GO:0005764;GO:0005764;GO:0005764;GO:0005768;GO:0005768;GO:0005768;GO:0006508;GO:0006508;GO:0006508;GO:0006508;GO:0008233;GO:0008236;GO:0008236;GO:0008236;GO:0008239;GO:0016787;GO:0030163;GO:0031410;GO:0006508;GO:0008236;GO:0016020;GO:0016021;GO:0016020;GO:0016021;GO:0006508;GO:0006508;GO:…	K09649	-	O	veNOG12778	serine protease 16 [Source:HGNCFT Symbol;Acc:HGNC:9480]	10279	Q9NQE7	GO:0006508//proteolysis;GO:0006508//proteolysis;GO:0006508//proteolysis;GO:0006508//proteolysis;GO:0006508//proteolysis;GO:0006508//proteolysis;GO:0006508//proteolysis;GO:0006508//proteolysis;GO:0030163//protein catabolic process;GO:0006508//proteolysis;GO:0006508//proteolysis;GO:0006508//proteolysis;GO:0006508//proteolysis;GO:0006508//proteolysis;	GO:0016020//membrane;GO:0016021//integral component of membrane;GO:0005764//lysosome;GO:0005764//lysosome;GO:0005764//lysosome;GO:0005768//endosome;GO:0005768//endosome;GO:0005768//endosome;GO:0031410//cytoplasmic vesicle;GO:0016020//membrane;GO:0016021//integral component of membrane;GO:0016020//membrane;GO:0016021//integral component of membrane;	GO:0008233//peptidase activity;GO:0008236//serine-type peptidase activity;GO:0008236//serine-type peptidase activity;GO:0008236//serine-type peptidase activity;GO:0008233//peptidase activity;GO:0008236//serine-type peptidase activity;GO:0008236//serine-type peptidase activity;GO:0008236//serine-type peptidase activity;GO:0008239//dipeptidyl-peptidase activity;GO:0016787//hydrolase activity;GO:000…	-
ENSG00000213190	23.3816	32.2498	14.5133	0.450028	-1.15191	0.00519306	0.0391202	1	151060397	151069544	+	2483	MLLT11	GO:0003674;GO:0005515;GO:0005634;GO:0005654;GO:0005654;GO:0005737;GO:0005737;GO:0005815;GO:0005829;GO:0005829;GO:0005856;GO:0043065;GO:0045893;GO:0045893;GO:0051901;GO:0051901;GO:0090200;GO:0090200;GO:0097190;GO:0097190;GO:0097191;GO:0097193;	-	-	T	veNOG23158	MLLT11 transcription factor 7 cofactor [Source:HGNCFT Symbol;Acc:HGNC:16997]	10962	Q13015	GO:0043065//positive regulation of apoptotic process;GO:0045893//positive regulation of transcription, DNA-templated;GO:0045893//positive regulation of transcription, DNA-templated;GO:0051901//positive regulation of mitochondrial depolarization;GO:0051901//positive regulation of mitochondrial depolarization;GO:0090200//positive regulation of release of cytochrome c from mitochondria;GO:0090200//p…	GO:0005634//nucleus;GO:0005654//nucleoplasm;GO:0005654//nucleoplasm;GO:0005737//cytoplasm;GO:0005737//cytoplasm;GO:0005815//microtubule organizing center;GO:0005829//cytosol;GO:0005829//cytosol;GO:0005856//cytoskeleton;	GO:0003674//molecular_function;GO:0005515//protein binding;	-
ENSG00000243244	18.8535	26.797	10.9101	0.407139	-1.29641	0.00544517	0.0406961	2	48529383	48598513	+	7709	STON1	GO:0005737;GO:0006897;GO:0006897;GO:0006897;GO:0008021;GO:0016020;GO:0016192;GO:0030100;GO:0030100;GO:0030100;GO:0030100;GO:0030136;GO:0031410;GO:0035615;GO:0048488;GO:0005737;GO:0006897;GO:0006897;GO:0006897;GO:0008021;GO:0016020;GO:0016192;GO:0030100;GO:0030100;GO:0030100;GO:0030100;GO:0030136;GO:0031410;GO:0035615;GO:0048488;GO:0005737;GO:0006897;GO:0006897;GO:0006897;GO:0008021;GO:0016020;GO:…	K20067	-	U	veNOG08817	stonin 1 [Source:HGNC Symbol;Acc:HGNC:17003]	11037	Q9Y6Q2	GO:0006897//endocytosis;GO:0006897//endocytosis;GO:0006897//endocytosis;GO:0016192//vesicle-mediated transport;GO:0030100//regulation of endocytosis;GO:0030100//regulation of endocytosis;GO:0030100//regulation of endocytosis;GO:0030100//regulation of endocytosis;GO:0048488//synaptic vesicle endocytosis;GO:0006897//endocytosis;GO:0006897//endocytosis;GO:0006897//endocytosis;GO:0016192//vesicle-med…	GO:0005737//cytoplasm;GO:0008021//synaptic vesicle;GO:0016020//membrane;GO:0030136//clathrin-coated vesicle;GO:0031410//cytoplasmic vesicle;GO:0005737//cytoplasm;GO:0008021//synaptic vesicle;GO:0016020//membrane;GO:0030136//clathrin-coated vesicle;GO:0031410//cytoplasmic vesicle;GO:0005737//cytoplasm;GO:0008021//synaptic vesicle;GO:0016020//membrane;GO:0030136//clathrin-coated vesicle;GO:0031410/…	GO:0035615//clathrin adaptor activity;GO:0035615//clathrin adaptor activity;GO:0035615//clathrin adaptor activity;	-
ENSG00000112782	11.4643	17.7546	5.17394	0.291414	-1.77886	0.00578513	0.0426049	6	45880827	46080348	-	10432	CLIC5	GO:0005254;GO:0005254;GO:0005254;GO:0005515;GO:0006749;GO:0006749;GO:0006821;GO:0007605;GO:0007605;GO:0016020;GO:0034707;GO:0005254;GO:0005254;GO:0006749;GO:0006821;GO:0007605;GO:0016020;GO:0034707;GO:0005244;GO:0005254;GO:0005254;GO:0005254;GO:0005515;GO:0005737;GO:0006749;GO:0006749;GO:0006811;GO:0006821;GO:0007605;GO:0007605;GO:0016020;GO:0034220;GO:0034707;GO:0034765;GO:0005244;GO:0005254;GO:…	K05025	-	P	KOG1422;veNOG03458	chloride intracellular channel 5 [Source:HGNCFT Symbol;Acc:HGNC:13517]	53405	Q9EPT8	GO:0006749//glutathione metabolic process;GO:0006749//glutathione metabolic process;GO:0006821//chloride transport;GO:0007605//sensory perception of sound;GO:0007605//sensory perception of sound;GO:0006749//glutathione metabolic process;GO:0006821//chloride transport;GO:0007605//sensory perception of sound;GO:0006749//glutathione metabolic process;GO:0006749//glutathione metabolic process;GO:0006…	GO:0016020//membrane;GO:0034707//chloride channel complex;GO:0016020//membrane;GO:0034707//chloride channel complex;GO:0005737//cytoplasm;GO:0016020//membrane;GO:0034707//chloride channel complex;GO:0005737//cytoplasm;GO:0005794//Golgi apparatus;GO:0005815//microtubule organizing center;GO:0005856//cytoskeleton;GO:0005886//plasma membrane;GO:0005938//cell cortex;GO:0015629//actin cytoskeleton;GO:…	GO:0005254//chloride channel activity;GO:0005254//chloride channel activity;GO:0005254//chloride channel activity;GO:0005515//protein binding;GO:0005254//chloride channel activity;GO:0005254//chloride channel activity;GO:0005244//voltage-gated ion channel activity;GO:0005254//chloride channel activity;GO:0005254//chloride channel activity;GO:0005254//chloride channel activity;GO:0005515//protein …	-
ENSG00000153896	4.60291	8.21446	0.991356	0.120684	-3.05069	0.0062089	0.045189	19	34758073	34773229	-	6799	ZNF599	GO:0000122;GO:0000977;GO:0000981;GO:0001227;GO:0003677;GO:0005515;GO:0005634;GO:0006355;GO:0006355;GO:0006357;GO:0046872;GO:0000122;GO:0000977;GO:0000981;GO:0001227;GO:0003677;GO:0005515;GO:0005634;GO:0006355;GO:0006355;GO:0006357;GO:0046872;GO:0006355;GO:0006355;	K09228	-	-	-	zinc finger protein 599 [Source:HGNCFT Symbol;Acc:HGNC:26408]	148103	-	GO:0000122//negative regulation of transcription by RNA polymerase II;GO:0006355//regulation of transcription, DNA-templated;GO:0006355//regulation of transcription, DNA-templated;GO:0006357//regulation of transcription by RNA polymerase II;GO:0000122//negative regulation of transcription by RNA polymerase II;GO:0006355//regulation of transcription, DNA-templated;GO:0006355//regulation of transcr…	GO:0005634//nucleus;GO:0005634//nucleus;	GO:0000977//RNA polymerase II transcription regulatory region sequence-specific DNA binding;GO:0000981//DNA-binding transcription factor activity, RNA polymerase II-specific;GO:0001227//DNA-binding transcription repressor activity, RNA polymerase II-specific;GO:0003677//DNA binding;GO:0005515//protein binding;GO:0046872//metal ion binding;GO:0000977//RNA polymerase II transcription regulatory reg…	ko05168(Herpes simplex virus 1 infection)
ENSG00000179909	5.14712	8.96671	1.32753	0.148051	-2.75584	0.00687637	0.0488343	19	57696275	57709204	-	6907	ZNF154	GO:0006355;GO:0006355;GO:0046872;GO:0000978;GO:0000981;GO:0003677;GO:0005634;GO:0005634;GO:0006355;GO:0006355;GO:0006357;GO:0046872;GO:0000978;GO:0000981;GO:0003677;GO:0005634;GO:0005634;GO:0006355;GO:0006357;GO:0046872;	K09228	-	K	veNOG07730	zinc finger protein 154 [Source:HGNCFT Symbol;Acc:HGNC:12939]	7710	Q13106	GO:0006355//regulation of transcription, DNA-templated;GO:0006355//regulation of transcription, DNA-templated;GO:0006355//regulation of transcription, DNA-templated;GO:0006355//regulation of transcription, DNA-templated;GO:0006357//regulation of transcription by RNA polymerase II;GO:0006355//regulation of transcription, DNA-templated;GO:0006357//regulation of transcription by RNA polymerase II;	GO:0005634//nucleus;GO:0005634//nucleus;GO:0005634//nucleus;GO:0005634//nucleus;	GO:0046872//metal ion binding;GO:0000978//RNA polymerase II cis-regulatory region sequence-specific DNA binding;GO:0000981//DNA-binding transcription factor activity, RNA polymerase II-specific;GO:0003677//DNA binding;GO:0046872//metal ion binding;GO:0000978//RNA polymerase II cis-regulatory region sequence-specific DNA binding;GO:0000981//DNA-binding transcription factor activity, RNA polymerase…	ko05168(Herpes simplex virus 1 infection)
ENSG00000164128	22.5425	30.8221	14.2629	0.46275	-1.1117	0.00753005	0.0525961	4	163323962	163344832	-	3980	NPY1R	GO:0001601;GO:0001602;GO:0001602;GO:0003151;GO:0004930;GO:0004930;GO:0004930;GO:0004983;GO:0004983;GO:0004983;GO:0004983;GO:0005515;GO:0005886;GO:0005886;GO:0005887;GO:0006006;GO:0007165;GO:0007186;GO:0007186;GO:0007186;GO:0007187;GO:0007193;GO:0007218;GO:0007626;GO:0007631;GO:0008217;GO:0016020;GO:0016021;GO:0016021;GO:0016021;GO:0019233;GO:0040014;GO:0004930;GO:0004930;GO:0004930;GO:0004983;GO:…	K04204	-	T	opiNOG14135;veNOG02877	neuropeptide Y receptor Y1 [Source:HGNCFT Symbol;Acc:HGNC:7956]	4886	P25929	GO:0003151//outflow tract morphogenesis;GO:0006006//glucose metabolic process;GO:0007165//signal transduction;GO:0007186//G protein-coupled receptor signaling pathway;GO:0007186//G protein-coupled receptor signaling pathway;GO:0007186//G protein-coupled receptor signaling pathway;GO:0007187//G protein-coupled receptor signaling pathway, coupled to cyclic nucleotide second messenger;GO:0007193//ad…	GO:0005886//plasma membrane;GO:0005886//plasma membrane;GO:0005887//integral component of plasma membrane;GO:0016020//membrane;GO:0016021//integral component of membrane;GO:0016021//integral component of membrane;GO:0016021//integral component of membrane;GO:0005886//plasma membrane;GO:0016020//membrane;GO:0016021//integral component of membrane;GO:0016021//integral component of membrane;GO:00160…	GO:0001601//peptide YY receptor activity;GO:0001602//pancreatic polypeptide receptor activity;GO:0001602//pancreatic polypeptide receptor activity;GO:0004930//G protein-coupled receptor activity;GO:0004930//G protein-coupled receptor activity;GO:0004930//G protein-coupled receptor activity;GO:0004983//neuropeptide Y receptor activity;GO:0004983//neuropeptide Y receptor activity;GO:0004983//neurop…	ko04923(Regulation of lipolysis in adipocytes);ko04080(Neuroactive ligand-receptor interaction);ko04024(cAMP signaling pathway)
ENSG00000171060	2.40515	4.8103	0	0	-Inf	0.00771658	0.0536434	8	10672628	10700590	+	5352	C8orf74	GO:0005515;	-	-	S	veNOG13847;opiNOG27811	chromosome 8 open reading frame 74 [Source:HGNCFT Symbol;Acc:HGNC:32296]	203076	Q6P047	-	-	GO:0005515//protein binding;	-
ENSG00000070669	21.2511	30.9944	11.5077	0.371283	-1.42941	0.00803066	0.0554205	7	97851677	97872542	-	4896	ASNS	GO:0000166;GO:0004066;GO:0004066;GO:0004066;GO:0004066;GO:0004066;GO:0004066;GO:0005515;GO:0005524;GO:0005829;GO:0005829;GO:0005829;GO:0006529;GO:0006529;GO:0006529;GO:0006529;GO:0006529;GO:0006541;GO:0008652;GO:0016874;GO:0042149;GO:0043066;GO:0045931;GO:0070981;GO:0000166;GO:0004066;GO:0004066;GO:0004066;GO:0005524;GO:0006529;GO:0006529;GO:0006541;GO:0070981;GO:0000166;GO:0004066;GO:0004066;GO:…	K01953	EC:6.3.5.4	E	veNOG08983	asparagine synthetase (glutamine-hydrolyzing)FT [Source:HGNC Symbol;Acc:HGNC:753]	440	P08243	GO:0006529//asparagine biosynthetic process;GO:0006529//asparagine biosynthetic process;GO:0006529//asparagine biosynthetic process;GO:0006529//asparagine biosynthetic process;GO:0006529//asparagine biosynthetic process;GO:0006541//glutamine metabolic process;GO:0008652//cellular amino acid biosynthetic process;GO:0042149//cellular response to glucose starvation;GO:0043066//negative regulation of…	GO:0005829//cytosol;GO:0005829//cytosol;GO:0005829//cytosol;GO:0005829//cytosol;GO:0005829//cytosol;GO:0005829//cytosol;GO:0005829//cytosol;GO:0005829//cytosol;GO:0005829//cytosol;GO:0005829//cytosol;GO:0005829//cytosol;GO:0005829//cytosol;GO:0005829//cytosol;GO:0005829//cytosol;GO:0005829//cytosol;GO:0005829//cytosol;GO:0005829//cytosol;GO:0005829//cytosol;GO:0005829//cytosol;GO:0005829//cytosol…	GO:0000166//nucleotide binding;GO:0004066//asparagine synthase (glutamine-hydrolyzing) activity;GO:0004066//asparagine synthase (glutamine-hydrolyzing) activity;GO:0004066//asparagine synthase (glutamine-hydrolyzing) activity;GO:0004066//asparagine synthase (glutamine-hydrolyzing) activity;GO:0004066//asparagine synthase (glutamine-hydrolyzing) activity;GO:0004066//asparagine synthase (glutamine-…	ko00250(Alanine, aspartate and glutamate metabolism)
ENSG00000002746	22.426	32.3204	12.5317	0.387734	-1.36686	0.00880666	0.0593777	7	43112629	43566001	+	13935	HECW1	GO:0000209;GO:0004842;GO:0004842;GO:0005515;GO:0005515;GO:0005737;GO:0005737;GO:0005829;GO:0005829;GO:0016567;GO:0016567;GO:0016740;GO:0043161;GO:0045732;GO:0048814;GO:0061630;GO:0061630;GO:0090090;GO:2000650;GO:0000209;GO:0004842;GO:0004842;GO:0005515;GO:0005515;GO:0005737;GO:0005737;GO:0005829;GO:0005829;GO:0016567;GO:0016567;GO:0016740;GO:0043161;GO:0045732;GO:0048814;GO:0061630;GO:0061630;GO:…	K12167	-	O	veNOG01514	HECT, C2 and WW domain containing E3 ubiquitinFT protein ligase 1 [Source:HGNC Symbol;Acc:HGNC:22195]	23072	Q76N89	GO:0000209//protein polyubiquitination;GO:0016567//protein ubiquitination;GO:0016567//protein ubiquitination;GO:0043161//proteasome-mediated ubiquitin-dependent protein catabolic process;GO:0045732//positive regulation of protein catabolic process;GO:0048814//regulation of dendrite morphogenesis;GO:0090090//negative regulation of canonical Wnt signaling pathway;GO:2000650//negative regulation of …	GO:0005737//cytoplasm;GO:0005737//cytoplasm;GO:0005829//cytosol;GO:0005829//cytosol;GO:0005737//cytoplasm;GO:0005737//cytoplasm;GO:0005829//cytosol;GO:0005829//cytosol;	GO:0004842//ubiquitin-protein transferase activity;GO:0004842//ubiquitin-protein transferase activity;GO:0005515//protein binding;GO:0005515//protein binding;GO:0016740//transferase activity;GO:0061630//ubiquitin protein ligase activity;GO:0061630//ubiquitin protein ligase activity;GO:0004842//ubiquitin-protein transferase activity;GO:0004842//ubiquitin-protein transferase activity;GO:0005515//pr…	-
ENSG00000184378	2.38136	4.76273	0	0	-Inf	0.00884636	0.0595956	3	169766921	169769561	-	1671	ACTRT3	GO:0001673;GO:0005634;GO:0005737;GO:0005856;	-	-	Z	veNOG12870	actin related protein T3 [Source:HGNCFT Symbol;Acc:HGNC:24022]	84517	Q9BYD9	-	GO:0001673//male germ cell nucleus;GO:0005634//nucleus;GO:0005737//cytoplasm;GO:0005856//cytoskeleton;	-	-
ENSG00000166415	14.1596	20.5328	7.78638	0.379216	-1.39891	0.00909672	0.060951	15	53513741	53762878	-	8573	WDR72	GO:0005515;GO:0005737;GO:0031214;GO:0031410;GO:0005515;GO:0005515;GO:0005634;GO:0005737;GO:0005768;GO:0022617;GO:0031214;GO:0031410;GO:0070166;GO:0072659;GO:0005515;GO:0005515;	K24753	-	R	veNOG09198;homNOG11874	WD repeat domain 72 [Source:HGNCFT Symbol;Acc:HGNC:26790]	256764	Q3MJ13	GO:0031214//biomineral tissue development;GO:0022617//extracellular matrix disassembly;GO:0031214//biomineral tissue development;GO:0070166//enamel mineralization;GO:0072659//protein localization to plasma membrane;	GO:0005737//cytoplasm;GO:0031410//cytoplasmic vesicle;GO:0005634//nucleus;GO:0005737//cytoplasm;GO:0005768//endosome;GO:0031410//cytoplasmic vesicle;	GO:0005515//protein binding;GO:0005515//protein binding;GO:0005515//protein binding;GO:0005515//protein binding;GO:0005515//protein binding;	-
ENSG00000046774	4.9118	8.58076	1.24284	0.14484	-2.78747	0.00929965	0.06213	X	142202342	142205290	-	1994	MAGEC2	GO:0000122;GO:0005515;GO:0005634;GO:0005634;GO:0005654;GO:0005737;GO:0005829;GO:0031625;GO:0044257;GO:0051443;	K24127	-	O	veNOG18441	MAGE family member C2 [Source:HGNCFT Symbol;Acc:HGNC:13574]	51438	Q9UBF1	GO:0000122//negative regulation of transcription by RNA polymerase II;GO:0044257//cellular protein catabolic process;GO:0051443//positive regulation of ubiquitin-protein transferase activity;	GO:0005634//nucleus;GO:0005634//nucleus;GO:0005654//nucleoplasm;GO:0005737//cytoplasm;GO:0005829//cytosol;	GO:0005515//protein binding;GO:0031625//ubiquitin protein ligase binding;	-
ENSG00000182983	5.423	9.21662	1.62938	0.176787	-2.49991	0.00978927	0.0646244	3	42906142	42919334	+	6352	ZNF662	GO:0000978;GO:0003677;GO:0003700;GO:0005634;GO:0006355;GO:0006355;GO:0006357;GO:0046872;GO:0000978;GO:0003677;GO:0003700;GO:0005515;GO:0005634;GO:0006355;GO:0006355;GO:0006357;GO:0046872;GO:0006355;GO:0006355;	K09228	-	K	opiNOG52901;veNOG07500	zinc finger protein 662 [Source:HGNCFT Symbol;Acc:HGNC:31930]	389114	Q6ZS27	GO:0006355//regulation of transcription, DNA-templated;GO:0006355//regulation of transcription, DNA-templated;GO:0006357//regulation of transcription by RNA polymerase II;GO:0006355//regulation of transcription, DNA-templated;GO:0006355//regulation of transcription, DNA-templated;GO:0006357//regulation of transcription by RNA polymerase II;GO:0006355//regulation of transcription, DNA-templated;GO…	GO:0005634//nucleus;GO:0005634//nucleus;	GO:0000978//RNA polymerase II cis-regulatory region sequence-specific DNA binding;GO:0003677//DNA binding;GO:0003700//DNA-binding transcription factor activity;GO:0046872//metal ion binding;GO:0000978//RNA polymerase II cis-regulatory region sequence-specific DNA binding;GO:0003677//DNA binding;GO:0003700//DNA-binding transcription factor activity;GO:0005515//protein binding;GO:0046872//metal ion…	ko05168(Herpes simplex virus 1 infection)
ENSG00000185477	22.1679	30.1748	14.1611	0.469302	-1.09141	0.00999222	0.0657488	4	89236383	89307800	-	14998	GPRIN3	GO:0005886;GO:0031175;GO:0005886;GO:0031175;	-	-	S	veNOG03990	GPRIN family member 3 [Source:HGNCFT Symbol;Acc:HGNC:27733]	285513	Q6ZVF9	GO:0031175//neuron projection development;GO:0031175//neuron projection development;	GO:0005886//plasma membrane;GO:0005886//plasma membrane;	-	-
ENSG00000176046	6.40025	10.5835	2.21704	0.209481	-2.25511	0.0101192	0.0663219	16	28532708	28539008	-	5508	NUPR1	GO:0002526;GO:0003677;GO:0003677;GO:0003682;GO:0003713;GO:0005515;GO:0005515;GO:0005634;GO:0005634;GO:0005654;GO:0005737;GO:0006473;GO:0008285;GO:0008584;GO:0009636;GO:0010506;GO:0010507;GO:0010507;GO:0010667;GO:0010698;GO:0010698;GO:0031401;GO:0032993;GO:0035914;GO:0042771;GO:0043065;GO:0043066;GO:0043433;GO:0043525;GO:0045171;GO:0045786;GO:0045786;GO:0045786;GO:0045787;GO:0045820;GO:0045893;GO:…	K15626	-	K	veNOG24651;spriNOG18639	nuclear protein 1, transcriptional regulatorFT [Source:HGNC Symbol;Acc:HGNC:29990]	26471	O60356	GO:0002526//acute inflammatory response;GO:0006473//protein acetylation;GO:0008285//negative regulation of cell population proliferation;GO:0008584//male gonad development;GO:0009636//response to toxic substance;GO:0010506//regulation of autophagy;GO:0010507//negative regulation of autophagy;GO:0010507//negative regulation of autophagy;GO:0010667//negative regulation of cardiac muscle cell apopto…	GO:0005634//nucleus;GO:0005634//nucleus;GO:0005654//nucleoplasm;GO:0005737//cytoplasm;GO:0032993//protein-DNA complex;GO:0045171//intercellular bridge;GO:0048471//perinuclear region of cytoplasm;GO:0005634//nucleus;GO:0005634//nucleus;GO:0005654//nucleoplasm;GO:0005737//cytoplasm;GO:0032993//protein-DNA complex;GO:0045171//intercellular bridge;GO:0048471//perinuclear region of cytoplasm;	GO:0003677//DNA binding;GO:0003677//DNA binding;GO:0003682//chromatin binding;GO:0003713//transcription coactivator activity;GO:0005515//protein binding;GO:0005515//protein binding;GO:0010698//acetyltransferase activator activity;GO:0010698//acetyltransferase activator activity;GO:0003677//DNA binding;GO:0003677//DNA binding;GO:0003713//transcription coactivator activity;GO:0005515//protein bindi…	ko05202(Transcriptional misregulation in cancer)
ENSG00000099953	26.1467	36.5803	15.713	0.429547	-1.21911	0.0102648	0.067104	22	23768226	23784316	+	5149	MMP11	GO:0004222;GO:0004222;GO:0004222;GO:0004222;GO:0004222;GO:0004252;GO:0005576;GO:0005576;GO:0005796;GO:0006508;GO:0006508;GO:0006508;GO:0006508;GO:0007275;GO:0007275;GO:0008233;GO:0008237;GO:0008237;GO:0008237;GO:0008237;GO:0008270;GO:0008270;GO:0016787;GO:0022617;GO:0030198;GO:0030198;GO:0030199;GO:0030574;GO:0030574;GO:0030574;GO:0030574;GO:0031012;GO:0031012;GO:0031012;GO:0031012;GO:0045599;GO:…	K07993	-	WO	KOG1565;veNOG09672	matrix metallopeptidase 11 [Source:HGNCFT Symbol;Acc:HGNC:7157]	4320	P24347	GO:0006508//proteolysis;GO:0006508//proteolysis;GO:0006508//proteolysis;GO:0006508//proteolysis;GO:0007275//multicellular organism development;GO:0007275//multicellular organism development;GO:0022617//extracellular matrix disassembly;GO:0030198//extracellular matrix organization;GO:0030198//extracellular matrix organization;GO:0030199//collagen fibril organization;GO:0030574//collagen catabolic …	GO:0005576//extracellular region;GO:0005576//extracellular region;GO:0005796//Golgi lumen;GO:0031012//extracellular matrix;GO:0031012//extracellular matrix;GO:0031012//extracellular matrix;GO:0031012//extracellular matrix;GO:0031012//extracellular matrix;GO:0031012//extracellular matrix;GO:0031012//extracellular matrix;	GO:0004222//metalloendopeptidase activity;GO:0004222//metalloendopeptidase activity;GO:0004222//metalloendopeptidase activity;GO:0004222//metalloendopeptidase activity;GO:0004222//metalloendopeptidase activity;GO:0004252//serine-type endopeptidase activity;GO:0008233//peptidase activity;GO:0008237//metallopeptidase activity;GO:0008237//metallopeptidase activity;GO:0008237//metallopeptidase activi…	-
ENSG00000222046	8.77484	13.7459	3.8038	0.276723	-1.85349	0.0104368	0.0678981	1	32209089	32216192	+	1870	DCDC2B	GO:0005515;GO:0005815;GO:0005874;GO:0035556;GO:0035556;	K23405	-	DZ	veNOG18187	doublecortin domain containing 2B [Source:HGNCFT Symbol;Acc:HGNC:32576]	149069	A2VCK2	GO:0035556//intracellular signal transduction;GO:0035556//intracellular signal transduction;	GO:0005815//microtubule organizing center;GO:0005874//microtubule;	GO:0005515//protein binding;	-
ENSG00000112902	14.7451	21.1588	8.33141	0.393757	-1.34462	0.0108763	0.0702474	5	9035033	9546075	-	12308	SEMA5A	GO:0001755;GO:0001938;GO:0002043;GO:0005515;GO:0005886;GO:0007155;GO:0007162;GO:0007267;GO:0007399;GO:0007399;GO:0007411;GO:0007413;GO:0007413;GO:0016020;GO:0016020;GO:0016021;GO:0016021;GO:0021536;GO:0021536;GO:0030154;GO:0030215;GO:0030215;GO:0030215;GO:0030215;GO:0030335;GO:0030836;GO:0035373;GO:0035373;GO:0043395;GO:0043395;GO:0045499;GO:0045545;GO:0045545;GO:0045766;GO:0048675;GO:0048842;GO:…	K06841	-	T	veNOG02957	semaphorin 5A [Source:HGNC Symbol;Acc:HGNC:10736]	9037	Q13591	GO:0001755//neural crest cell migration;GO:0001938//positive regulation of endothelial cell proliferation;GO:0002043//blood vessel endothelial cell proliferation involved in sprouting angiogenesis;GO:0007155//cell adhesion;GO:0007162//negative regulation of cell adhesion;GO:0007267//cell-cell signaling;GO:0007399//nervous system development;GO:0007399//nervous system development;GO:0007411//axon …	GO:0005886//plasma membrane;GO:0016020//membrane;GO:0016020//membrane;GO:0016021//integral component of membrane;GO:0016021//integral component of membrane;GO:0070062//extracellular exosome;GO:0005886//plasma membrane;GO:0016020//membrane;GO:0016021//integral component of membrane;GO:0016021//integral component of membrane;GO:0070062//extracellular exosome;	GO:0005515//protein binding;GO:0030215//semaphorin receptor binding;GO:0030215//semaphorin receptor binding;GO:0030215//semaphorin receptor binding;GO:0030215//semaphorin receptor binding;GO:0035373//chondroitin sulfate proteoglycan binding;GO:0035373//chondroitin sulfate proteoglycan binding;GO:0043395//heparan sulfate proteoglycan binding;GO:0043395//heparan sulfate proteoglycan binding;GO:0045…	ko04360(Axon guidance)
ENSG00000104055	4.2369	7.51621	0.957592	0.127404	-2.97252	0.0112008	0.0715973	15	43232590	43266928	-	3684	TGM5	GO:0003810;GO:0003810;GO:0003810;GO:0003810;GO:0003810;GO:0003810;GO:0005515;GO:0005737;GO:0005886;GO:0006464;GO:0008544;GO:0016740;GO:0016746;GO:0018149;GO:0018149;GO:0018149;GO:0046872;GO:0003810;GO:0003810;GO:0003810;GO:0003810;GO:0003810;GO:0003810;GO:0005515;GO:0005737;GO:0005886;GO:0006464;GO:0008544;GO:0016740;GO:0016746;GO:0018149;GO:0018149;GO:0018149;GO:0046872;	K05622	EC:2.3.2.13	O	veNOG01230	transglutaminase 5 [Source:HGNCFT Symbol;Acc:HGNC:11781]	9333	O43548	GO:0006464//cellular protein modification process;GO:0008544//epidermis development;GO:0018149//peptide cross-linking;GO:0018149//peptide cross-linking;GO:0018149//peptide cross-linking;GO:0006464//cellular protein modification process;GO:0008544//epidermis development;GO:0018149//peptide cross-linking;GO:0018149//peptide cross-linking;GO:0018149//peptide cross-linking;	GO:0005737//cytoplasm;GO:0005886//plasma membrane;GO:0005737//cytoplasm;GO:0005886//plasma membrane;	GO:0003810//protein-glutamine gamma-glutamyltransferase activity;GO:0003810//protein-glutamine gamma-glutamyltransferase activity;GO:0003810//protein-glutamine gamma-glutamyltransferase activity;GO:0003810//protein-glutamine gamma-glutamyltransferase activity;GO:0003810//protein-glutamine gamma-glutamyltransferase activity;GO:0003810//protein-glutamine gamma-glutamyltransferase activity;GO:000551…	-
ENSG00000101204	2.23102	4.46204	0	0	-Inf	0.0112892	0.072048	20	63343223	63378401	-	11897	CHRNA4	GO:0001508;GO:0001666;GO:0004888;GO:0004888;GO:0005216;GO:0005216;GO:0005230;GO:0005230;GO:0005515;GO:0005515;GO:0005886;GO:0005886;GO:0005887;GO:0005892;GO:0006281;GO:0006811;GO:0006811;GO:0006811;GO:0006816;GO:0006979;GO:0007165;GO:0007165;GO:0007268;GO:0007268;GO:0007271;GO:0007271;GO:0009897;GO:0014059;GO:0015276;GO:0015464;GO:0016020;GO:0016021;GO:0016021;GO:0016021;GO:0019233;GO:0022848;GO:…	K04806	-	T	veNOG06448	cholinergic receptor nicotinic alpha 4 subunitFT [Source:HGNC Symbol;Acc:HGNC:1958]	1137	P43681	GO:0001508//action potential;GO:0001666//response to hypoxia;GO:0006281//DNA repair;GO:0006811//ion transport;GO:0006811//ion transport;GO:0006811//ion transport;GO:0006816//calcium ion transport;GO:0006979//response to oxidative stress;GO:0007165//signal transduction;GO:0007165//signal transduction;GO:0007268//chemical synaptic transmission;GO:0007268//chemical synaptic transmission;GO:0007271//…	GO:0005886//plasma membrane;GO:0005886//plasma membrane;GO:0005887//integral component of plasma membrane;GO:0005892//acetylcholine-gated channel complex;GO:0009897//external side of plasma membrane;GO:0016020//membrane;GO:0016021//integral component of membrane;GO:0016021//integral component of membrane;GO:0016021//integral component of membrane;GO:0030054//cell junction;GO:0030425//dendrite;GO:…	GO:0004888//transmembrane signaling receptor activity;GO:0004888//transmembrane signaling receptor activity;GO:0005216//ion channel activity;GO:0005216//ion channel activity;GO:0005230//extracellular ligand-gated ion channel activity;GO:0005230//extracellular ligand-gated ion channel activity;GO:0005515//protein binding;GO:0005515//protein binding;GO:0015276//ligand-gated ion channel activity;GO:…	ko05207(Chemical carcinogenesis - receptor activation);ko05033(Nicotine addiction);ko04725(Cholinergic synapse);ko04080(Neuroactive ligand-receptor interaction)
ENSG00000099864	7.28072	11.6726	2.88883	0.247487	-2.01457	0.0120009	0.0754162	19	708935	748329	+	4912	PALM	GO:0005515;GO:0005515;GO:0005654;GO:0005886;GO:0005886;GO:0005886;GO:0005886;GO:0007194;GO:0008360;GO:0008360;GO:0008360;GO:0016020;GO:0016020;GO:0016020;GO:0016323;GO:0016327;GO:0030054;GO:0030424;GO:0030425;GO:0031235;GO:0031410;GO:0031527;GO:0042995;GO:0043197;GO:0045202;GO:0051491;GO:0051491;GO:0060160;GO:0110165;GO:0005515;GO:0005515;GO:0005654;GO:0005737;GO:0005886;GO:0005886;GO:0005886;GO:…	K16519	-	-	-	paralemmin [Source:HGNC Symbol;Acc:HGNC:8594]	5064	-	GO:0007194//negative regulation of adenylate cyclase activity;GO:0008360//regulation of cell shape;GO:0008360//regulation of cell shape;GO:0008360//regulation of cell shape;GO:0051491//positive regulation of filopodium assembly;GO:0051491//positive regulation of filopodium assembly;GO:0060160//negative regulation of dopamine receptor signaling pathway;GO:0007010//cytoskeleton organization;GO:0007…	GO:0005654//nucleoplasm;GO:0005886//plasma membrane;GO:0005886//plasma membrane;GO:0005886//plasma membrane;GO:0005886//plasma membrane;GO:0016020//membrane;GO:0016020//membrane;GO:0016020//membrane;GO:0016323//basolateral plasma membrane;GO:0016327//apicolateral plasma membrane;GO:0030054//cell junction;GO:0030424//axon;GO:0030425//dendrite;GO:0031235//intrinsic component of the cytoplasmic side…	GO:0005515//protein binding;GO:0005515//protein binding;GO:0005515//protein binding;GO:0005515//protein binding;GO:0031750//D3 dopamine receptor binding;	-
ENSG00000196189	4.75995	8.25215	1.26775	0.153626	-2.7025	0.0121115	0.0758547	1	156147366	156177752	+	6771	SEMA4A	GO:0005515;GO:0030215;GO:0030215;GO:0005515;GO:0030215;GO:0030215;GO:0005515;GO:0030215;GO:0030215;GO:0001525;GO:0001755;GO:0002250;GO:0002376;GO:0005515;GO:0005515;GO:0005615;GO:0005886;GO:0005886;GO:0005887;GO:0007399;GO:0007411;GO:0016020;GO:0016021;GO:0030154;GO:0030215;GO:0030215;GO:0030215;GO:0030335;GO:0045499;GO:0048843;GO:0050919;GO:0071526;GO:1904891;GO:1905704;GO:0001525;GO:0001755;GO:…	K06521	-	UT	opiNOG06639;veNOG06682;NOG126552	semaphorin 4A [Source:HGNC Symbol;Acc:HGNC:10729]	64218	Q9H3S1	GO:0001525//angiogenesis;GO:0001755//neural crest cell migration;GO:0002250//adaptive immune response;GO:0002376//immune system process;GO:0007399//nervous system development;GO:0007411//axon guidance;GO:0030154//cell differentiation;GO:0030335//positive regulation of cell migration;GO:0048843//negative regulation of axon extension involved in axon guidance;GO:0050919//negative chemotaxis;GO:0071…	GO:0005615//extracellular space;GO:0005886//plasma membrane;GO:0005886//plasma membrane;GO:0005887//integral component of plasma membrane;GO:0016020//membrane;GO:0016021//integral component of membrane;GO:0005615//extracellular space;GO:0005886//plasma membrane;GO:0005886//plasma membrane;GO:0005887//integral component of plasma membrane;GO:0016020//membrane;GO:0016021//integral component of memb…	GO:0005515//protein binding;GO:0030215//semaphorin receptor binding;GO:0030215//semaphorin receptor binding;GO:0005515//protein binding;GO:0030215//semaphorin receptor binding;GO:0030215//semaphorin receptor binding;GO:0005515//protein binding;GO:0030215//semaphorin receptor binding;GO:0030215//semaphorin receptor binding;GO:0005515//protein binding;GO:0005515//protein binding;GO:0030215//semapho…	ko04360(Axon guidance)
ENSG00000100321	4.75784	8.23077	1.28491	0.15611	-2.67936	0.0121218	0.0758898	22	39349925	39385575	+	6940	SYNGR1	GO:0005515;GO:0005886;GO:0016020;GO:0016020;GO:0016020;GO:0016021;GO:0030054;GO:0030672;GO:0030672;GO:0031410;GO:0031594;GO:0035577;GO:0042470;GO:0045055;GO:0045202;GO:0048169;GO:0048172;GO:0048499;GO:0005515;GO:0005886;GO:0006605;GO:0008021;GO:0016020;GO:0016020;GO:0016020;GO:0016021;GO:0030054;GO:0030285;GO:0030672;GO:0030672;GO:0030672;GO:0031410;GO:0031594;GO:0035577;GO:0042470;GO:0045055;GO:…	-	-	TU	veNOG13228;veNOG05037	synaptogyrin 1 [Source:HGNC Symbol;Acc:HGNC:11498]	9145	O43759	GO:0045055//regulated exocytosis;GO:0048169//regulation of long-term neuronal synaptic plasticity;GO:0048172//regulation of short-term neuronal synaptic plasticity;GO:0048499//synaptic vesicle membrane organization;GO:0006605//protein targeting;GO:0045055//regulated exocytosis;GO:0045055//regulated exocytosis;GO:0048169//regulation of long-term neuronal synaptic plasticity;GO:0048169//regulation …	GO:0005886//plasma membrane;GO:0016020//membrane;GO:0016020//membrane;GO:0016020//membrane;GO:0016021//integral component of membrane;GO:0030054//cell junction;GO:0030672//synaptic vesicle membrane;GO:0030672//synaptic vesicle membrane;GO:0031410//cytoplasmic vesicle;GO:0031594//neuromuscular junction;GO:0035577//azurophil granule membrane;GO:0042470//melanosome;GO:0045202//synapse;GO:0005886//pl…	GO:0005515//protein binding;GO:0005515//protein binding;GO:0005515//protein binding;	-
ENSG00000080709	2.37976	4.75952	0	0	-Inf	0.0122029	0.076279	5	114055926	114496500	+	6108	KCNN2	GO:0005516;GO:0005516;GO:0006811;GO:0006813;GO:0006813;GO:0015269;GO:0015269;GO:0016020;GO:0016021;GO:0016021;GO:0016021;GO:0016286;GO:0016286;GO:0071805;GO:0005516;GO:0005516;GO:0005790;GO:0005886;GO:0006811;GO:0006813;GO:0006813;GO:0015269;GO:0015269;GO:0016020;GO:0016021;GO:0016021;GO:0016021;GO:0016286;GO:0016286;GO:0016286;GO:0030018;GO:0030315;GO:0042383;GO:0043197;GO:0071805;GO:0098914;GO:…	K04943	-	P	veNOG03589;veNOG34777	potassium calcium-activated channel subfamily NFT member 2 [Source:HGNC Symbol;Acc:HGNC:6291]	3781	P58390	GO:0006811//ion transport;GO:0006813//potassium ion transport;GO:0006813//potassium ion transport;GO:0071805//potassium ion transmembrane transport;GO:0006811//ion transport;GO:0006813//potassium ion transport;GO:0006813//potassium ion transport;GO:0071805//potassium ion transmembrane transport;GO:0098914//membrane repolarization during atrial cardiac muscle cell action potential;GO:0006811//ion …	GO:0016020//membrane;GO:0016021//integral component of membrane;GO:0016021//integral component of membrane;GO:0016021//integral component of membrane;GO:0005790//smooth endoplasmic reticulum;GO:0005886//plasma membrane;GO:0016020//membrane;GO:0016021//integral component of membrane;GO:0016021//integral component of membrane;GO:0016021//integral component of membrane;GO:0030018//Z disc;GO:0030315/…	GO:0005516//calmodulin binding;GO:0005516//calmodulin binding;GO:0015269//calcium-activated potassium channel activity;GO:0015269//calcium-activated potassium channel activity;GO:0016286//small conductance calcium-activated potassium channel activity;GO:0016286//small conductance calcium-activated potassium channel activity;GO:0005516//calmodulin binding;GO:0005516//calmodulin binding;GO:0015269/…	ko04976(Bile secretion);ko04929(GnRH secretion);ko04911(Insulin secretion);ko04726(Serotonergic synapse)
ENSG00000183570	6.75475	10.922	2.58753	0.23691	-2.07759	0.012485	0.0776504	21	45643694	45942454	+	6864	PCBP3	GO:0003676;GO:0003676;GO:0003677;GO:0003723;GO:0003723;GO:0003723;GO:0003729;GO:0005634;GO:0005634;GO:0005737;GO:0005737;GO:0005829;GO:0010468;GO:0016071;GO:0051252;GO:0070062;GO:0000122;GO:0001227;GO:0003676;GO:0003690;GO:0003723;GO:1990829;GO:0003676;GO:0003676;GO:0003677;GO:0003723;GO:0003723;GO:0003723;GO:0003729;GO:0005634;GO:0005634;GO:0005737;GO:0005737;GO:0005829;GO:0010468;GO:0016071;GO:…	K21444	-	A	veNOG10948	poly(rC) binding protein 3 [Source:HGNCFT Symbol;Acc:HGNC:8651]	54039	P57721	GO:0010468//regulation of gene expression;GO:0016071//mRNA metabolic process;GO:0051252//regulation of RNA metabolic process;GO:0000122//negative regulation of transcription by RNA polymerase II;GO:0010468//regulation of gene expression;GO:0016071//mRNA metabolic process;GO:0051252//regulation of RNA metabolic process;GO:0010468//regulation of gene expression;GO:0016071//mRNA metabolic process;GO…	GO:0005634//nucleus;GO:0005634//nucleus;GO:0005737//cytoplasm;GO:0005737//cytoplasm;GO:0005829//cytosol;GO:0070062//extracellular exosome;GO:0005634//nucleus;GO:0005634//nucleus;GO:0005737//cytoplasm;GO:0005737//cytoplasm;GO:0005829//cytosol;GO:0070062//extracellular exosome;GO:0005634//nucleus;GO:0005634//nucleus;GO:0005737//cytoplasm;GO:0005737//cytoplasm;GO:0005829//cytosol;GO:0070062//extrace…	GO:0003676//nucleic acid binding;GO:0003676//nucleic acid binding;GO:0003677//DNA binding;GO:0003723//RNA binding;GO:0003723//RNA binding;GO:0003723//RNA binding;GO:0003729//mRNA binding;GO:0001227//DNA-binding transcription repressor activity, RNA polymerase II-specific;GO:0003676//nucleic acid binding;GO:0003690//double-stranded DNA binding;GO:0003723//RNA binding;GO:1990829//C-rich single-stra…	-
ENSG00000260027	5.26799	8.90604	1.62993	0.183015	-2.44997	0.0126125	0.0782023	17	48607232	48633572	-	1520	HOXB7	GO:0000785;GO:0000978;GO:0000978;GO:0000981;GO:0000981;GO:0000981;GO:0000981;GO:0001228;GO:0003677;GO:0003677;GO:0003677;GO:0003677;GO:0003700;GO:0003700;GO:0003700;GO:0005515;GO:0005634;GO:0005634;GO:0005634;GO:0005634;GO:0005654;GO:0005829;GO:0006355;GO:0006355;GO:0006355;GO:0006357;GO:0009952;GO:0009952;GO:0016604;GO:0030099;GO:0045944;GO:0048568;GO:0048704;GO:0090190;GO:1990837;	K09307	-	K	veNOG02794	homeobox B7 [Source:HGNC Symbol;Acc:HGNC:5118]	3217	P09629	GO:0006355//regulation of transcription, DNA-templated;GO:0006355//regulation of transcription, DNA-templated;GO:0006355//regulation of transcription, DNA-templated;GO:0006357//regulation of transcription by RNA polymerase II;GO:0009952//anterior/posterior pattern specification;GO:0009952//anterior/posterior pattern specification;GO:0030099//myeloid cell differentiation;GO:0045944//positive regul…	GO:0000785//chromatin;GO:0005634//nucleus;GO:0005634//nucleus;GO:0005634//nucleus;GO:0005634//nucleus;GO:0005654//nucleoplasm;GO:0005829//cytosol;GO:0016604//nuclear body;	GO:0000978//RNA polymerase II cis-regulatory region sequence-specific DNA binding;GO:0000978//RNA polymerase II cis-regulatory region sequence-specific DNA binding;GO:0000981//DNA-binding transcription factor activity, RNA polymerase II-specific;GO:0000981//DNA-binding transcription factor activity, RNA polymerase II-specific;GO:0000981//DNA-binding transcription factor activity, RNA polymerase I…	-
ENSG00000164850	13.8251	19.9822	7.66793	0.383737	-1.38181	0.0127569	0.0789156	7	1082208	1093815	+	3123	GPER1	GO:0000139;GO:0001934;GO:0001956;GO:0002376;GO:0002695;GO:0003682;GO:0003707;GO:0004930;GO:0004930;GO:0004930;GO:0004930;GO:0005496;GO:0005515;GO:0005634;GO:0005635;GO:0005654;GO:0005730;GO:0005737;GO:0005739;GO:0005768;GO:0005769;GO:0005783;GO:0005789;GO:0005794;GO:0005794;GO:0005802;GO:0005829;GO:0005856;GO:0005886;GO:0005886;GO:0005887;GO:0006915;GO:0006954;GO:0007049;GO:0007165;GO:0007186;GO:…	K04246	-	T	veNOG02791	G protein-coupled estrogen receptor 1 [Source:HGNCFT Symbol;Acc:HGNC:4485]	2852	Q99527	GO:0001934//positive regulation of protein phosphorylation;GO:0001956//positive regulation of neurotransmitter secretion;GO:0002376//immune system process;GO:0002695//negative regulation of leukocyte activation;GO:0006915//apoptotic process;GO:0006954//inflammatory response;GO:0007049//cell cycle;GO:0007165//signal transduction;GO:0007186//G protein-coupled receptor signaling pathway;GO:0007186//…	GO:0000139//Golgi membrane;GO:0005634//nucleus;GO:0005635//nuclear envelope;GO:0005654//nucleoplasm;GO:0005730//nucleolus;GO:0005737//cytoplasm;GO:0005739//mitochondrion;GO:0005768//endosome;GO:0005769//early endosome;GO:0005783//endoplasmic reticulum;GO:0005789//endoplasmic reticulum membrane;GO:0005794//Golgi apparatus;GO:0005794//Golgi apparatus;GO:0005802//trans-Golgi network;GO:0005829//cyto…	GO:0003682//chromatin binding;GO:0003707//steroid hormone receptor activity;GO:0004930//G protein-coupled receptor activity;GO:0004930//G protein-coupled receptor activity;GO:0004930//G protein-coupled receptor activity;GO:0004930//G protein-coupled receptor activity;GO:0005496//steroid binding;GO:0005515//protein binding;GO:0030284//estrogen receptor activity;GO:0030284//estrogen receptor activi…	ko04929(GnRH secretion);ko04915(Estrogen signaling pathway);ko01522(Endocrine resistance)
ENSG00000134247	3.59153	6.51071	0.672343	0.103267	-3.27555	0.0127619	0.0789159	1	116909916	116990353	+	6488	PTGFRN	GO:0005515;GO:0005515;GO:0005783;GO:0005789;GO:0005794;GO:0009986;GO:0014905;GO:0014905;GO:0016020;GO:0016021;GO:0016021;GO:0034389;	K06729	-	T	veNOG00489	prostaglandin F2 receptor inhibitor [Source:HGNCFT Symbol;Acc:HGNC:9601]	5738	Q9P2B2	GO:0014905//myoblast fusion involved in skeletal muscle regeneration;GO:0014905//myoblast fusion involved in skeletal muscle regeneration;GO:0034389//lipid droplet organization;	GO:0005783//endoplasmic reticulum;GO:0005789//endoplasmic reticulum membrane;GO:0005794//Golgi apparatus;GO:0009986//cell surface;GO:0016020//membrane;GO:0016021//integral component of membrane;GO:0016021//integral component of membrane;	GO:0005515//protein binding;GO:0005515//protein binding;	-
ENSG00000144649	3.21447	6.10993	0.319013	0.0522121	-4.25947	0.0128059	0.0791577	3	42979087	43067898	+	12406	GASK1A	GO:0005576;GO:0005783;GO:0005794;GO:0005794;GO:0005901;GO:0016020;GO:0043231;GO:0005794;GO:0016020;GO:0005576;GO:0005576;GO:0005783;GO:0005783;GO:0005794;GO:0005794;GO:0005794;GO:0005901;GO:0016020;GO:0043231;	-	-	S	veNOG03166	golgi associated kinase 1A [Source:HGNCFT Symbol;Acc:HGNC:24485]	729085	Q9UFP1	-	GO:0005576//extracellular region;GO:0005783//endoplasmic reticulum;GO:0005794//Golgi apparatus;GO:0005794//Golgi apparatus;GO:0005901//caveola;GO:0016020//membrane;GO:0043231//intracellular membrane-bounded organelle;GO:0005794//Golgi apparatus;GO:0016020//membrane;GO:0005576//extracellular region;GO:0005576//extracellular region;GO:0005783//endoplasmic reticulum;GO:0005783//endoplasmic reticulum…	-	-
ENSG00000124116	19.4617	26.6526	12.2708	0.460398	-1.11905	0.012848	0.0793572	20	45747944	45791932	-	2405	WFDC3	GO:0005576;GO:0005576;GO:0030414;GO:0030414;GO:0052547;GO:0005576;GO:0005576;GO:0030414;GO:0030414;GO:0052547;GO:0005576;GO:0005576;GO:0030414;GO:0030414;GO:0052547;GO:0004867;GO:0004867;GO:0005515;GO:0005576;GO:0005576;GO:0005576;GO:0005615;GO:0010466;GO:0010951;GO:0019731;GO:0030414;GO:0030414;GO:0030414;GO:0045087;	K23637	-	W	veNOG04710	WAP four-disulfide core domain 3 [Source:HGNCFT Symbol;Acc:HGNC:15957]	140686	Q8IUB2	GO:0052547//regulation of peptidase activity;GO:0052547//regulation of peptidase activity;GO:0052547//regulation of peptidase activity;GO:0010466//negative regulation of peptidase activity;GO:0010951//negative regulation of endopeptidase activity;GO:0019731//antibacterial humoral response;GO:0045087//innate immune response;	GO:0005576//extracellular region;GO:0005576//extracellular region;GO:0005576//extracellular region;GO:0005576//extracellular region;GO:0005576//extracellular region;GO:0005576//extracellular region;GO:0005576//extracellular region;GO:0005576//extracellular region;GO:0005576//extracellular region;GO:0005615//extracellular space;	GO:0030414//peptidase inhibitor activity;GO:0030414//peptidase inhibitor activity;GO:0030414//peptidase inhibitor activity;GO:0030414//peptidase inhibitor activity;GO:0030414//peptidase inhibitor activity;GO:0030414//peptidase inhibitor activity;GO:0004867//serine-type endopeptidase inhibitor activity;GO:0004867//serine-type endopeptidase inhibitor activity;GO:0005515//protein binding;GO:0030414/…	-
ENSG00000149571	8.76333	14.6284	2.89824	0.198124	-2.33553	0.0130943	0.0804777	11	126423358	127003460	-	6595	KIRREL3	GO:0001764;GO:0002121;GO:0005515;GO:0005515;GO:0005576;GO:0005576;GO:0005886;GO:0005886;GO:0005886;GO:0005887;GO:0005911;GO:0007156;GO:0007156;GO:0007416;GO:0007416;GO:0007416;GO:0008021;GO:0016020;GO:0016021;GO:0016021;GO:0021740;GO:0021766;GO:0021766;GO:0030097;GO:0030097;GO:0030424;GO:0030424;GO:0030425;GO:0030425;GO:0043198;GO:0048812;GO:0050839;GO:0072102;GO:0098609;GO:0016020;GO:0016021;GO:…	-	-	T	veNOG00501	kirre like nephrin family adhesion molecule 3FT [Source:HGNC Symbol;Acc:HGNC:23204]	84623	Q8IZU9	GO:0001764//neuron migration;GO:0002121//inter-male aggressive behavior;GO:0007156//homophilic cell adhesion via plasma membrane adhesion molecules;GO:0007156//homophilic cell adhesion via plasma membrane adhesion molecules;GO:0007416//synapse assembly;GO:0007416//synapse assembly;GO:0007416//synapse assembly;GO:0021740//principal sensory nucleus of trigeminal nerve development;GO:0021766//hippoc…	GO:0005576//extracellular region;GO:0005576//extracellular region;GO:0005886//plasma membrane;GO:0005886//plasma membrane;GO:0005886//plasma membrane;GO:0005887//integral component of plasma membrane;GO:0005911//cell-cell junction;GO:0008021//synaptic vesicle;GO:0016020//membrane;GO:0016021//integral component of membrane;GO:0016021//integral component of membrane;GO:0030424//axon;GO:0030424//axo…	GO:0005515//protein binding;GO:0005515//protein binding;GO:0050839//cell adhesion molecule binding;GO:0005515//protein binding;GO:0005515//protein binding;GO:0050839//cell adhesion molecule binding;	-
ENSG00000213626	14.9773	21.2704	8.68419	0.408277	-1.29238	0.013693	0.0832685	2	30231534	30323730	+	4532	LBH	GO:0005515;GO:0005634;GO:0005634;GO:0005634;GO:0005737;GO:0006355;GO:0006355;GO:0010468;GO:0030879;GO:0032991;GO:0033147;GO:0043408;GO:0045892;GO:0045893;GO:0045893;GO:0045893;GO:0060644;GO:1904674;GO:1904677;GO:2000103;GO:2000737;GO:0005634;GO:0005737;GO:0006355;GO:0006355;GO:0005634;GO:0005737;GO:0006355;GO:0006355;	-	-	K	homNOG16484;veNOG21549	LBH regulator of WNT signaling pathway [Source:HGNCFT Symbol;Acc:HGNC:29532]	81606	Q53QV2	GO:0006355//regulation of transcription, DNA-templated;GO:0006355//regulation of transcription, DNA-templated;GO:0010468//regulation of gene expression;GO:0030879//mammary gland development;GO:0033147//negative regulation of intracellular estrogen receptor signaling pathway;GO:0043408//regulation of MAPK cascade;GO:0045892//negative regulation of transcription, DNA-templated;GO:0045893//positive …	GO:0005634//nucleus;GO:0005634//nucleus;GO:0005634//nucleus;GO:0005737//cytoplasm;GO:0032991//protein-containing complex;GO:0005634//nucleus;GO:0005737//cytoplasm;GO:0005634//nucleus;GO:0005737//cytoplasm;	GO:0005515//protein binding;	-
ENSG00000158457	9.83384	14.8039	4.86379	0.328548	-1.60582	0.0154278	0.0910367	7	129144707	129169699	+	3530	TSPAN33	GO:0005515;GO:0005515;GO:0005737;GO:0005788;GO:0005886;GO:0005886;GO:0005887;GO:0005912;GO:0009986;GO:0016020;GO:0016021;GO:0016021;GO:0016021;GO:0019899;GO:0019899;GO:0030054;GO:0046930;GO:0046930;GO:0046931;GO:0046931;GO:0051604;GO:0051604;GO:0051604;GO:0072659;GO:0072659;GO:0072659;GO:0097197;	K17346	-	S	veNOG06060	tetraspanin 33 [Source:HGNC Symbol;Acc:HGNC:28743]	340348	Q86UF1	GO:0046931//pore complex assembly;GO:0046931//pore complex assembly;GO:0051604//protein maturation;GO:0051604//protein maturation;GO:0051604//protein maturation;GO:0072659//protein localization to plasma membrane;GO:0072659//protein localization to plasma membrane;GO:0072659//protein localization to plasma membrane;	GO:0005737//cytoplasm;GO:0005788//endoplasmic reticulum lumen;GO:0005886//plasma membrane;GO:0005886//plasma membrane;GO:0005887//integral component of plasma membrane;GO:0005912//adherens junction;GO:0009986//cell surface;GO:0016020//membrane;GO:0016021//integral component of membrane;GO:0016021//integral component of membrane;GO:0016021//integral component of membrane;GO:0030054//cell junction;…	GO:0005515//protein binding;GO:0005515//protein binding;GO:0019899//enzyme binding;GO:0019899//enzyme binding;	-
ENSG00000147036	8.49881	13.092	3.90564	0.298323	-1.74505	0.0155678	0.0917279	X	37571569	37684463	+	10298	LANCL3	GO:0005886;GO:0005975;GO:0005975;GO:0005886;GO:0005975;GO:0005975;GO:0005886;GO:0005975;GO:0005975;	-	-	V	veNOG13778	LanC like 3 [Source:HGNC Symbol;Acc:HGNC:24767]	347404	Q6ZV70	GO:0005975//carbohydrate metabolic process;GO:0005975//carbohydrate metabolic process;GO:0005975//carbohydrate metabolic process;GO:0005975//carbohydrate metabolic process;GO:0005975//carbohydrate metabolic process;GO:0005975//carbohydrate metabolic process;	GO:0005886//plasma membrane;GO:0005886//plasma membrane;GO:0005886//plasma membrane;	-	-
ENSG00000134874	2.05769	4.11538	0	0	-Inf	0.0165037	0.0960837	13	95578202	95644706	-	8473	DZIP1	GO:0005515;GO:0005515;GO:0005515;GO:0005634;GO:0005654;GO:0005737;GO:0005737;GO:0005814;GO:0005814;GO:0005829;GO:0005856;GO:0005929;GO:0007281;GO:0007283;GO:0007507;GO:0030154;GO:0031503;GO:0032053;GO:0034451;GO:0034451;GO:0036064;GO:0036064;GO:0042995;GO:0046872;GO:0060090;GO:0060271;GO:0060271;GO:0062063;GO:0120316;GO:0005515;GO:0005515;GO:0005515;GO:0005634;GO:0005654;GO:0005737;GO:0005737;GO:…	K16470	-	Z	veNOG09438	DAZ interacting zinc finger protein 1 [Source:HGNCFT Symbol;Acc:HGNC:20908]	22873	Q86YF9	GO:0007281//germ cell development;GO:0007283//spermatogenesis;GO:0007507//heart development;GO:0030154//cell differentiation;GO:0031503//protein-containing complex localization;GO:0032053//ciliary basal body organization;GO:0060271//cilium assembly;GO:0060271//cilium assembly;GO:0120316//sperm flagellum assembly;GO:0006886//intracellular protein transport;GO:0007224//smoothened signaling pathway;…	GO:0005634//nucleus;GO:0005654//nucleoplasm;GO:0005737//cytoplasm;GO:0005737//cytoplasm;GO:0005814//centriole;GO:0005814//centriole;GO:0005829//cytosol;GO:0005856//cytoskeleton;GO:0005929//cilium;GO:0034451//centriolar satellite;GO:0034451//centriolar satellite;GO:0036064//ciliary basal body;GO:0036064//ciliary basal body;GO:0042995//cell projection;GO:0005634//nucleus;GO:0005654//nucleoplasm;GO:…	GO:0005515//protein binding;GO:0005515//protein binding;GO:0005515//protein binding;GO:0046872//metal ion binding;GO:0060090//molecular adaptor activity;GO:0062063//BBSome binding;GO:0005515//protein binding;GO:0005515//protein binding;GO:0005515//protein binding;GO:0046872//metal ion binding;GO:0060090//molecular adaptor activity;GO:0062063//BBSome binding;GO:0062063//BBSome binding;GO:0005515//…	-
ENSG00000134864	7.94136	12.3725	3.51025	0.283714	-1.81749	0.0167558	0.0971443	13	100530164	100589528	-	3526	GGACT	GO:0005515;GO:0005829;GO:0016829;GO:0042219;GO:0061929;GO:0061929;GO:0061929;GO:0061929;GO:0070062;GO:0005515;GO:0005829;GO:0016829;GO:0042219;GO:0061929;GO:0061929;GO:0061929;GO:0061929;GO:0070062;GO:0061929;	K19761	EC:2.3.2.-	S	veNOG19298	gamma-glutamylamine cyclotransferase [Source:HGNCFT Symbol;Acc:HGNC:25100]	87769	Q9BVM4	GO:0042219//cellular modified amino acid catabolic process;GO:0042219//cellular modified amino acid catabolic process;	GO:0005829//cytosol;GO:0070062//extracellular exosome;GO:0005829//cytosol;GO:0070062//extracellular exosome;	GO:0005515//protein binding;GO:0016829//lyase activity;GO:0061929//gamma-glutamylaminecyclotransferase activity;GO:0061929//gamma-glutamylaminecyclotransferase activity;GO:0061929//gamma-glutamylaminecyclotransferase activity;GO:0061929//gamma-glutamylaminecyclotransferase activity;GO:0005515//protein binding;GO:0016829//lyase activity;GO:0061929//gamma-glutamylaminecyclotransferase activity;GO:0…	-
ENSG00000259417	15.1478	21.2835	9.01206	0.42343	-1.2398	0.017187	0.0989274	15	80195481	80252213	-	6893	CTXND1	GO:0016020;GO:0016021;	-	-	-	-	cortexin domain containing 1 [Source:HGNCFT Symbol;Acc:HGNC:50507]	100996492	A0A1B0	-	GO:0016020//membrane;GO:0016021//integral component of membrane;	-	-
ENSG00000139714	3.38954	6.14935	0.629723	0.102405	-3.28765	0.0175711	0.100448	12	121648742	121672631	-	3856	MORN3	GO:0005515;GO:0005634;GO:0005515;GO:0005634;GO:0005515;GO:0005634;	-	-	R	veNOG01467	MORN repeat containing 3 [Source:HGNCFT Symbol;Acc:HGNC:29807]	283385	Q6PF18	-	GO:0005634//nucleus;GO:0005634//nucleus;GO:0005634//nucleus;	GO:0005515//protein binding;GO:0005515//protein binding;GO:0005515//protein binding;	-
ENSG00000102048	20.5983	27.7843	13.4124	0.482732	-1.05071	0.018055	0.10237	X	15235288	15270467	-	2328	ASB9	GO:0005515;GO:0005515;GO:0005515;GO:0005739;GO:0005829;GO:0016567;GO:0016567;GO:0016567;GO:0035556;GO:0045732;GO:0045732;GO:0005515;GO:0005515;GO:0005739;GO:0005829;GO:0016567;GO:0016567;GO:0016567;GO:0035556;GO:0045732;GO:0045732;GO:0005515;GO:0005515;GO:0005739;GO:0005829;GO:0016567;GO:0016567;GO:0016567;GO:0035556;GO:0035556;GO:0043687;GO:0045732;GO:0045732;GO:0005515;GO:0005515;GO:0005739;GO:…	K10331	-	R	KOG0504;veNOG00825	ankyrin repeat and SOCS box containing 9FT [Source:HGNC Symbol;Acc:HGNC:17184]	140462	Q96DX5	GO:0016567//protein ubiquitination;GO:0016567//protein ubiquitination;GO:0016567//protein ubiquitination;GO:0035556//intracellular signal transduction;GO:0045732//positive regulation of protein catabolic process;GO:0045732//positive regulation of protein catabolic process;GO:0016567//protein ubiquitination;GO:0016567//protein ubiquitination;GO:0016567//protein ubiquitination;GO:0035556//intracell…	GO:0005739//mitochondrion;GO:0005829//cytosol;GO:0005739//mitochondrion;GO:0005829//cytosol;GO:0005739//mitochondrion;GO:0005829//cytosol;GO:0005739//mitochondrion;GO:0005829//cytosol;	GO:0005515//protein binding;GO:0005515//protein binding;GO:0005515//protein binding;GO:0005515//protein binding;GO:0005515//protein binding;GO:0005515//protein binding;GO:0005515//protein binding;GO:0005515//protein binding;GO:0005515//protein binding;	-
ENSG00000185924	15.4287	21.6022	9.25524	0.42844	-1.22283	0.0184469	0.103982	17	1934677	2025334	-	3614	RTN4RL1	GO:0005515;GO:0005515;GO:0005576;GO:0005615;GO:0005886;GO:0005886;GO:0008201;GO:0008201;GO:0009986;GO:0010977;GO:0010977;GO:0016020;GO:0022038;GO:0031012;GO:0031103;GO:0031225;GO:0035374;GO:0035374;GO:0038023;GO:0042995;GO:0043204;GO:0045121;GO:0046658;GO:0048681;GO:0048681;GO:0070062;	K16660	-	T	veNOG00050	reticulon 4 receptor like 1 [Source:HGNCFT Symbol;Acc:HGNC:21329]	146760	Q86UN2	GO:0010977//negative regulation of neuron projection development;GO:0010977//negative regulation of neuron projection development;GO:0022038//corpus callosum development;GO:0031103//axon regeneration;GO:0048681//negative regulation of axon regeneration;GO:0048681//negative regulation of axon regeneration;	GO:0005576//extracellular region;GO:0005615//extracellular space;GO:0005886//plasma membrane;GO:0005886//plasma membrane;GO:0009986//cell surface;GO:0016020//membrane;GO:0031012//extracellular matrix;GO:0031225//anchored component of membrane;GO:0042995//cell projection;GO:0043204//perikaryon;GO:0045121//membrane raft;GO:0046658//anchored component of plasma membrane;GO:0070062//extracellular exo…	GO:0005515//protein binding;GO:0005515//protein binding;GO:0008201//heparin binding;GO:0008201//heparin binding;GO:0035374//chondroitin sulfate binding;GO:0035374//chondroitin sulfate binding;GO:0038023//signaling receptor activity;	-
ENSG00000156218	2.26383	4.52765	0	0	-Inf	0.0189073	0.105945	15	83654088	84039842	+	9752	ADAMTSL3	GO:0005515;GO:0005576;GO:0030198;GO:0031012;GO:0043231;GO:0005515;GO:0005576;GO:0030198;GO:0031012;GO:0043231;	K24429	-	O	veNOG06642	ADAMTS like 3 [Source:HGNC Symbol;Acc:HGNC:14633]	57188	P82987	GO:0030198//extracellular matrix organization;GO:0030198//extracellular matrix organization;	GO:0005576//extracellular region;GO:0031012//extracellular matrix;GO:0043231//intracellular membrane-bounded organelle;GO:0005576//extracellular region;GO:0031012//extracellular matrix;GO:0043231//intracellular membrane-bounded organelle;	GO:0005515//protein binding;GO:0005515//protein binding;	-
ENSG00000166546	3.9333	6.93448	0.93213	0.13442	-2.89518	0.0194295	0.108194	16	66427295	66493529	+	7381	BEAN1	GO:0016020;GO:0016021;GO:0016020;GO:0016021;GO:0016020;GO:0016021;GO:0016020;GO:0016021;GO:0016020;GO:0016021;	K19324	-	S	veNOG08845	brain expressed associated with NEDD4 1 [Source:HGNCFT Symbol;Acc:HGNC:24160]	146227	Q3B7T3	-	GO:0016020//membrane;GO:0016021//integral component of membrane;GO:0016020//membrane;GO:0016021//integral component of membrane;GO:0016020//membrane;GO:0016021//integral component of membrane;GO:0016020//membrane;GO:0016021//integral component of membrane;GO:0016020//membrane;GO:0016021//integral component of membrane;	-	ko05017(Spinocerebellar ataxia)
ENSG00000153930	12.1392	17.577	6.70148	0.381264	-1.39114	0.0195532	0.108621	17	55882301	56517016	+	13047	ANKFN1	GO:0005515;GO:0005515;GO:0000132;GO:0005515;GO:0005819;GO:0061172;GO:0005515;GO:0001662;GO:0005515;GO:0045475;GO:0050957;	K24478	-	R	veNOG01469	ankyrin repeat and fibronectin type III domainFT containing 1 [Source:HGNC Symbol;Acc:HGNC:26766]	162282	Q8N957	GO:0000132//establishment of mitotic spindle orientation;GO:0061172//regulation of establishment of bipolar cell polarity;GO:0001662//behavioral fear response;GO:0045475//locomotor rhythm;GO:0050957//equilibrioception;	GO:0005819//spindle;	GO:0005515//protein binding;GO:0005515//protein binding;GO:0005515//protein binding;GO:0005515//protein binding;GO:0005515//protein binding;	-
ENSG00000128482	16.983	23.2731	10.6929	0.459455	-1.12201	0.0200366	0.110393	17	19411125	19417276	+	3652	RNF112	GO:0046872;GO:0046872;GO:0046872;GO:0000166;GO:0003924;GO:0003924;GO:0003924;GO:0003924;GO:0003924;GO:0005515;GO:0005525;GO:0005525;GO:0005525;GO:0005525;GO:0005525;GO:0005634;GO:0005634;GO:0005654;GO:0005654;GO:0005737;GO:0005737;GO:0005768;GO:0005768;GO:0007029;GO:0007399;GO:0008021;GO:0008021;GO:0008270;GO:0014069;GO:0014069;GO:0016020;GO:0016021;GO:0016567;GO:0016604;GO:0016604;GO:0016740;GO:…	K25173	-	O	veNOG05881	ring finger protein 112 [Source:HGNCFT Symbol;Acc:HGNC:12968]	7732	Q9ULX5	GO:0007029//endoplasmic reticulum organization;GO:0007399//nervous system development;GO:0016567//protein ubiquitination;GO:0030182//neuron differentiation;GO:0030182//neuron differentiation;GO:0033194//response to hydroperoxide;GO:0033194//response to hydroperoxide;GO:0036473//cell death in response to oxidative stress;GO:0036473//cell death in response to oxidative stress;GO:0036474//cell death…	GO:0005634//nucleus;GO:0005634//nucleus;GO:0005654//nucleoplasm;GO:0005654//nucleoplasm;GO:0005737//cytoplasm;GO:0005737//cytoplasm;GO:0005768//endosome;GO:0005768//endosome;GO:0008021//synaptic vesicle;GO:0008021//synaptic vesicle;GO:0014069//postsynaptic density;GO:0014069//postsynaptic density;GO:0016020//membrane;GO:0016021//integral component of membrane;GO:0016604//nuclear body;GO:0016604//…	GO:0046872//metal ion binding;GO:0046872//metal ion binding;GO:0046872//metal ion binding;GO:0000166//nucleotide binding;GO:0003924//GTPase activity;GO:0003924//GTPase activity;GO:0003924//GTPase activity;GO:0003924//GTPase activity;GO:0003924//GTPase activity;GO:0005515//protein binding;GO:0005525//GTP binding;GO:0005525//GTP binding;GO:0005525//GTP binding;GO:0005525//GTP binding;GO:0005525//GT…	-
ENSG00000189350	20.5703	27.9615	13.1792	0.471332	-1.08518	0.0202288	0.111205	2	28956611	29052230	+	10673	TOGARAM2	GO:0043232;GO:0051128;GO:0000226;GO:0005815;GO:0005876;GO:0005881;GO:0005929;GO:0008017;GO:0072686;GO:0090307;GO:0043232;GO:0051128;	K24886	-	S	veNOG07006	TOG array regulator of axonemal microtubules 2FT [Source:HGNC Symbol;Acc:HGNC:33715]	165186	Q6ZUX3	GO:0051128//regulation of cellular component organization;GO:0000226//microtubule cytoskeleton organization;GO:0090307//mitotic spindle assembly;GO:0051128//regulation of cellular component organization;	GO:0043232//intracellular non-membrane-bounded organelle;GO:0005815//microtubule organizing center;GO:0005876//spindle microtubule;GO:0005881//cytoplasmic microtubule;GO:0005929//cilium;GO:0072686//mitotic spindle;GO:0043232//intracellular non-membrane-bounded organelle;	GO:0008017//microtubule binding;	-
ENSG00000116183	9.06024	13.6787	4.44182	0.324726	-1.6227	0.0205134	0.112291	1	176463171	176845601	+	10926	PAPPA2	GO:0001558;GO:0004222;GO:0005576;GO:0005576;GO:0006508;GO:0006508;GO:0006508;GO:0008233;GO:0008237;GO:0008237;GO:0008237;GO:0008270;GO:0008270;GO:0008270;GO:0016787;GO:0044267;GO:0046872;GO:0070062;GO:0001558;GO:0004222;GO:0005515;GO:0005576;GO:0005576;GO:0005829;GO:0006508;GO:0006508;GO:0006508;GO:0008233;GO:0008237;GO:0008237;GO:0008237;GO:0008270;GO:0008270;GO:0008270;GO:0009651;GO:0016324;GO:…	K08647	EC:3.4.24.-	R	veNOG04781	pappalysin 2 [Source:HGNC Symbol;Acc:HGNC:14615]	60676	Q9BXP8	GO:0001558//regulation of cell growth;GO:0006508//proteolysis;GO:0006508//proteolysis;GO:0006508//proteolysis;GO:0044267//cellular protein metabolic process;GO:0001558//regulation of cell growth;GO:0006508//proteolysis;GO:0006508//proteolysis;GO:0006508//proteolysis;GO:0009651//response to salt stress;GO:0044267//cellular protein metabolic process;GO:0060349//bone morphogenesis;	GO:0005576//extracellular region;GO:0005576//extracellular region;GO:0070062//extracellular exosome;GO:0005576//extracellular region;GO:0005576//extracellular region;GO:0005829//cytosol;GO:0016324//apical plasma membrane;GO:0070062//extracellular exosome;	GO:0004222//metalloendopeptidase activity;GO:0008233//peptidase activity;GO:0008237//metallopeptidase activity;GO:0008237//metallopeptidase activity;GO:0008237//metallopeptidase activity;GO:0008270//zinc ion binding;GO:0008270//zinc ion binding;GO:0008270//zinc ion binding;GO:0016787//hydrolase activity;GO:0046872//metal ion binding;GO:0004222//metalloendopeptidase activity;GO:0005515//protein bi…	-
ENSG00000136235	26.6283	35.8019	17.4547	0.487536	-1.03642	0.0212928	0.115305	7	23235967	23275108	+	5906	GPNMB	GO:0001818;GO:0001934;GO:0001934;GO:0005178;GO:0005178;GO:0005515;GO:0005515;GO:0005768;GO:0005886;GO:0005886;GO:0005887;GO:0005887;GO:0007155;GO:0007155;GO:0007165;GO:0007267;GO:0008201;GO:0008201;GO:0008285;GO:0016020;GO:0016021;GO:0016021;GO:0016021;GO:0030335;GO:0031410;GO:0031901;GO:0031954;GO:0032720;GO:0033162;GO:0034103;GO:0034103;GO:0042056;GO:0042130;GO:0045545;GO:0045765;GO:0048018;GO:…	K20732	-	S	veNOG11914	glycoprotein nmb [Source:HGNC Symbol;Acc:HGNC:4462]	10457	Q14956	GO:0001818//negative regulation of cytokine production;GO:0001934//positive regulation of protein phosphorylation;GO:0001934//positive regulation of protein phosphorylation;GO:0007155//cell adhesion;GO:0007155//cell adhesion;GO:0007165//signal transduction;GO:0007267//cell-cell signaling;GO:0008285//negative regulation of cell population proliferation;GO:0030335//positive regulation of cell migra…	GO:0005768//endosome;GO:0005886//plasma membrane;GO:0005886//plasma membrane;GO:0005887//integral component of plasma membrane;GO:0005887//integral component of plasma membrane;GO:0016020//membrane;GO:0016021//integral component of membrane;GO:0016021//integral component of membrane;GO:0016021//integral component of membrane;GO:0031410//cytoplasmic vesicle;GO:0031901//early endosome membrane;GO:0…	GO:0005178//integrin binding;GO:0005178//integrin binding;GO:0005515//protein binding;GO:0005515//protein binding;GO:0008201//heparin binding;GO:0008201//heparin binding;GO:0042056//chemoattractant activity;GO:0045545//syndecan binding;GO:0048018//receptor ligand activity;GO:0005178//integrin binding;GO:0005515//protein binding;GO:0005515//protein binding;GO:0008201//heparin binding;GO:0042056//c…	-
ENSG00000182308	19.6621	26.4912	12.833	0.484426	-1.04565	0.0214797	0.115997	4	41981756	41986465	+	4710	DCAF4L1	GO:0005515;	K11799	-	R	veNOG01274;veNOG28471	DDB1 and CUL4 associated factor 4 like 1FT [Source:HGNC Symbol;Acc:HGNC:27723]	285429	Q3SXM0	-	-	GO:0005515//protein binding;	-
ENSG00000172361	16.4939	22.7241	10.2638	0.451669	-1.14666	0.0219049	0.117592	18	50227193	50266495	-	1824	CFAP53	GO:0003341;GO:0003341;GO:0003341;GO:0005515;GO:0005575;GO:0005576;GO:0005929;GO:0007368;GO:0042995;GO:0060271;GO:0060271;GO:0060287;	K24225	-	S	veNOG13753	cilia and flagella associated protein 53FT [Source:HGNC Symbol;Acc:HGNC:26530]	220136	Q96M91	GO:0003341//cilium movement;GO:0003341//cilium movement;GO:0003341//cilium movement;GO:0007368//determination of left/right symmetry;GO:0060271//cilium assembly;GO:0060271//cilium assembly;GO:0060287//epithelial cilium movement involved in determination of left/right asymmetry;	GO:0005575//cellular_component;GO:0005576//extracellular region;GO:0005929//cilium;GO:0042995//cell projection;	GO:0005515//protein binding;	-
ENSG00000116299	9.48582	14.109	4.86268	0.344652	-1.53679	0.0225673	0.120307	1	109113679	109206781	+	9194	ELAPOR1	GO:0005886;GO:0016020;GO:0016021;GO:0005886;GO:0005886;GO:0016020;GO:0016021;GO:0005886;GO:0016020;GO:0016021;GO:0005886;GO:0016020;GO:0016021;GO:0000045;GO:0000045;GO:0003723;GO:0005764;GO:0005764;GO:0005764;GO:0005765;GO:0005768;GO:0005770;GO:0005770;GO:0005783;GO:0005789;GO:0005794;GO:0005802;GO:0005802;GO:0005886;GO:0005886;GO:0005887;GO:0005887;GO:0006914;GO:0009267;GO:0016020;GO:0016021;GO:…	-	-	T	veNOG01403	endosome-lysosome associated apoptosis and autophagyFT regulator 1 [Source:HGNC Symbol;Acc:HGNC:29618]	57535	Q6UXG2	GO:0000045//autophagosome assembly;GO:0000045//autophagosome assembly;GO:0006914//autophagy;GO:0009267//cellular response to starvation;GO:0044090//positive regulation of vacuole organization;GO:0044090//positive regulation of vacuole organization;GO:2000786//positive regulation of autophagosome assembly;GO:0000045//autophagosome assembly;GO:0000045//autophagosome assembly;GO:0006914//autophagy;G…	GO:0005886//plasma membrane;GO:0016020//membrane;GO:0016021//integral component of membrane;GO:0005886//plasma membrane;GO:0005886//plasma membrane;GO:0016020//membrane;GO:0016021//integral component of membrane;GO:0005886//plasma membrane;GO:0016020//membrane;GO:0016021//integral component of membrane;GO:0005886//plasma membrane;GO:0016020//membrane;GO:0016021//integral component of membrane;GO:…	GO:0003723//RNA binding;GO:0003723//RNA binding;GO:0005515//protein binding;	-
ENSG00000150054	20.2598	27.0828	13.4367	0.496135	-1.0112	0.0235651	0.123986	10	28050993	28334486	-	6371	MPP7	GO:0005515;GO:0005515;GO:0005515;GO:0005654;GO:0005737;GO:0005886;GO:0005912;GO:0005912;GO:0005923;GO:0005923;GO:0005938;GO:0016020;GO:0016328;GO:0019904;GO:0030010;GO:0030054;GO:0030054;GO:0031334;GO:0035591;GO:0045296;GO:0060090;GO:0070830;GO:0071896;GO:0097025;GO:0005912;GO:0005923;GO:0005515;GO:0005515;GO:0005515;GO:0005654;GO:0005737;GO:0005886;GO:0005912;GO:0005912;GO:0005923;GO:0005923;GO:…	K24049	-	T	veNOG03392	membrane palmitoylated protein 7 [Source:HGNCFT Symbol;Acc:HGNC:26542]	143098	Q5T2T1	GO:0030010//establishment of cell polarity;GO:0031334//positive regulation of protein-containing complex assembly;GO:0070830//bicellular tight junction assembly;GO:0071896//protein localization to adherens junction;GO:0030010//establishment of cell polarity;GO:0031334//positive regulation of protein-containing complex assembly;GO:0070830//bicellular tight junction assembly;GO:0071896//protein loc…	GO:0005654//nucleoplasm;GO:0005737//cytoplasm;GO:0005886//plasma membrane;GO:0005912//adherens junction;GO:0005912//adherens junction;GO:0005923//bicellular tight junction;GO:0005923//bicellular tight junction;GO:0005938//cell cortex;GO:0016020//membrane;GO:0016328//lateral plasma membrane;GO:0030054//cell junction;GO:0030054//cell junction;GO:0097025//MPP7-DLG1-LIN7 complex;GO:0005912//adherens …	GO:0005515//protein binding;GO:0005515//protein binding;GO:0005515//protein binding;GO:0019904//protein domain specific binding;GO:0035591//signaling adaptor activity;GO:0045296//cadherin binding;GO:0060090//molecular adaptor activity;GO:0005515//protein binding;GO:0005515//protein binding;GO:0005515//protein binding;GO:0019904//protein domain specific binding;GO:0035591//signaling adaptor activi…	-
ENSG00000069535	1.89833	3.79666	0	0	-Inf	0.0238502	0.124915	X	43766610	43882450	-	2895	MAOB	GO:0005515;GO:0005739;GO:0005739;GO:0005740;GO:0005741;GO:0005741;GO:0005741;GO:0005741;GO:0008131;GO:0008131;GO:0009055;GO:0009636;GO:0010044;GO:0010269;GO:0014063;GO:0016020;GO:0016021;GO:0016491;GO:0016491;GO:0016491;GO:0021762;GO:0022900;GO:0032496;GO:0042135;GO:0042420;GO:0042802;GO:0045471;GO:0045964;GO:0048545;GO:0050660;GO:0050660;GO:0050665;GO:0051412;GO:0097621;	K00274	EC:1.4.3.4	Q	veNOG04063	monoamine oxidase B [Source:HGNCFT Symbol;Acc:HGNC:6834]	4129	P27338	GO:0009636//response to toxic substance;GO:0010044//response to aluminum ion;GO:0010269//response to selenium ion;GO:0014063//negative regulation of serotonin secretion;GO:0021762//substantia nigra development;GO:0022900//electron transport chain;GO:0032496//response to lipopolysaccharide;GO:0042135//neurotransmitter catabolic process;GO:0042420//dopamine catabolic process;GO:0045471//response to…	GO:0005739//mitochondrion;GO:0005739//mitochondrion;GO:0005740//mitochondrial envelope;GO:0005741//mitochondrial outer membrane;GO:0005741//mitochondrial outer membrane;GO:0005741//mitochondrial outer membrane;GO:0005741//mitochondrial outer membrane;GO:0016020//membrane;GO:0016021//integral component of membrane;	GO:0005515//protein binding;GO:0008131//primary amine oxidase activity;GO:0008131//primary amine oxidase activity;GO:0009055//electron transfer activity;GO:0016491//oxidoreductase activity;GO:0016491//oxidoreductase activity;GO:0016491//oxidoreductase activity;GO:0042802//identical protein binding;GO:0050660//flavin adenine dinucleotide binding;GO:0050660//flavin adenine dinucleotide binding;GO:0…	ko05034(Alcoholism);ko05031(Amphetamine addiction);ko05030(Cocaine addiction);ko05012(Parkinson disease);ko04728(Dopaminergic synapse);ko04726(Serotonergic synapse);ko00982(Drug metabolism - cytochrome P450);ko00380(Tryptophan metabolism);ko00360(Phenylalanine metabolism);ko00350(Tyrosine metabolism);ko00340(Histidine metabolism);ko00330(Arginine and proline metabolism);ko00260(Glycine, serine an…
ENSG00000187987	1.89258	3.78516	0	0	-Inf	0.0239623	0.125136	6	28431930	28443502	-	3283	ZSCAN23	GO:0005634;GO:0000978;GO:0000981;GO:0003677;GO:0005515;GO:0005634;GO:0006357;GO:0046872;GO:1990837;	K09230	-	K	veNOG04354	zinc finger and SCAN domain containing 23FT [Source:HGNC Symbol;Acc:HGNC:21193]	222696	Q3MJ62	GO:0006357//regulation of transcription by RNA polymerase II;	GO:0005634//nucleus;GO:0005634//nucleus;	GO:0000978//RNA polymerase II cis-regulatory region sequence-specific DNA binding;GO:0000981//DNA-binding transcription factor activity, RNA polymerase II-specific;GO:0003677//DNA binding;GO:0005515//protein binding;GO:0046872//metal ion binding;GO:1990837//sequence-specific double-stranded DNA binding;	-
ENSG00000157833	9.00513	13.4583	4.55197	0.338228	-1.56393	0.0243336	0.126706	2	26173088	26189663	+	5942	GAREM2	-	-	-	S	veNOG06075	GRB2 associated regulator of MAPK1 subtype 2FT [Source:HGNC Symbol;Acc:HGNC:27172]	150946	Q75VX8	-	-	-	-
ENSG00000046653	13.5915	18.9668	8.21609	0.433182	-1.20696	0.0259699	0.133501	X	13770939	13938638	-	5767	GPM6B	GO:0001503;GO:0003674;GO:0005886;GO:0005886;GO:0007399;GO:0015031;GO:0016020;GO:0016021;GO:0016021;GO:0016021;GO:0030154;GO:0030501;GO:0031175;GO:0032956;GO:0045121;GO:0045121;GO:0051612;GO:0051612;GO:0051893;GO:0085029;GO:2000009;GO:0001503;GO:0003674;GO:0005886;GO:0005886;GO:0007399;GO:0015031;GO:0016020;GO:0016021;GO:0016021;GO:0016021;GO:0030154;GO:0030501;GO:0031175;GO:0032956;GO:0045121;GO:…	-	-	S	opiNOG11359;veNOG12648	glycoprotein M6B [Source:HGNC Symbol;Acc:HGNC:4461]	2824	P35803	GO:0001503//ossification;GO:0007399//nervous system development;GO:0015031//protein transport;GO:0030154//cell differentiation;GO:0030501//positive regulation of bone mineralization;GO:0031175//neuron projection development;GO:0032956//regulation of actin cytoskeleton organization;GO:0051612//negative regulation of serotonin uptake;GO:0051612//negative regulation of serotonin uptake;GO:0051893//r…	GO:0005886//plasma membrane;GO:0005886//plasma membrane;GO:0016020//membrane;GO:0016021//integral component of membrane;GO:0016021//integral component of membrane;GO:0016021//integral component of membrane;GO:0045121//membrane raft;GO:0045121//membrane raft;GO:0005886//plasma membrane;GO:0005886//plasma membrane;GO:0016020//membrane;GO:0016021//integral component of membrane;GO:0016021//integral …	GO:0003674//molecular_function;GO:0003674//molecular_function;GO:0003674//molecular_function;GO:0005515//protein binding;GO:0003674//molecular_function;	-
ENSG00000132855	2.57862	4.83823	0.319013	0.0659358	-3.92279	0.0261022	0.133921	1	62597520	62606313	+	3371	ANGPTL3	GO:0001525;GO:0004857;GO:0004857;GO:0004859;GO:0005102;GO:0005178;GO:0005576;GO:0005576;GO:0005615;GO:0005615;GO:0005769;GO:0005794;GO:0006071;GO:0006629;GO:0006631;GO:0006644;GO:0007155;GO:0007160;GO:0007165;GO:0007229;GO:0008083;GO:0008201;GO:0008203;GO:0009395;GO:0009395;GO:0009725;GO:0009986;GO:0009986;GO:0010519;GO:0010519;GO:0010519;GO:0019915;GO:0030027;GO:0030335;GO:0042632;GO:0042632;GO:…	K22288	-	R	veNOG12790	angiopoietin like 3 [Source:HGNCFT Symbol;Acc:HGNC:491]	27329	Q9Y5C1	GO:0001525//angiogenesis;GO:0006071//glycerol metabolic process;GO:0006629//lipid metabolic process;GO:0006631//fatty acid metabolic process;GO:0006644//phospholipid metabolic process;GO:0007155//cell adhesion;GO:0007160//cell-matrix adhesion;GO:0007165//signal transduction;GO:0007229//integrin-mediated signaling pathway;GO:0008203//cholesterol metabolic process;GO:0009395//phospholipid catabolic…	GO:0005576//extracellular region;GO:0005576//extracellular region;GO:0005615//extracellular space;GO:0005615//extracellular space;GO:0005769//early endosome;GO:0005794//Golgi apparatus;GO:0009986//cell surface;GO:0009986//cell surface;GO:0030027//lamellipodium;GO:0042995//cell projection;GO:0062023//collagen-containing extracellular matrix;	GO:0004857//enzyme inhibitor activity;GO:0004857//enzyme inhibitor activity;GO:0004859//phospholipase inhibitor activity;GO:0005102//signaling receptor binding;GO:0005178//integrin binding;GO:0008083//growth factor activity;GO:0008201//heparin binding;	ko04979(Cholesterol metabolism)
ENSG00000159164	2.57571	4.81525	0.336172	0.069814	-3.84034	0.026148	0.133947	1	149903318	149917844	-	4786	SV2A	GO:0005783;GO:0005886;GO:0005911;GO:0006836;GO:0006874;GO:0007268;GO:0007268;GO:0008021;GO:0008021;GO:0008021;GO:0014052;GO:0016020;GO:0016020;GO:0016020;GO:0016021;GO:0016021;GO:0016021;GO:0016021;GO:0016021;GO:0016082;GO:0019901;GO:0019901;GO:0022857;GO:0022857;GO:0030054;GO:0030285;GO:0030425;GO:0030672;GO:0030672;GO:0030672;GO:0030672;GO:0031410;GO:0031594;GO:0042995;GO:0043005;GO:0043005;GO:…	K06258	-	R	veNOG07537	synaptic vesicle glycoprotein 2A [Source:HGNCFT Symbol;Acc:HGNC:20566]	9900	Q7L0J3	GO:0006836//neurotransmitter transport;GO:0006874//cellular calcium ion homeostasis;GO:0007268//chemical synaptic transmission;GO:0007268//chemical synaptic transmission;GO:0014052//regulation of gamma-aminobutyric acid secretion;GO:0016082//synaptic vesicle priming;GO:0055085//transmembrane transport;GO:0055085//transmembrane transport;GO:0006836//neurotransmitter transport;GO:0007268//chemical …	GO:0005783//endoplasmic reticulum;GO:0005886//plasma membrane;GO:0005911//cell-cell junction;GO:0008021//synaptic vesicle;GO:0008021//synaptic vesicle;GO:0008021//synaptic vesicle;GO:0016020//membrane;GO:0016020//membrane;GO:0016020//membrane;GO:0016021//integral component of membrane;GO:0016021//integral component of membrane;GO:0016021//integral component of membrane;GO:0016021//integral compon…	GO:0019901//protein kinase binding;GO:0019901//protein kinase binding;GO:0022857//transmembrane transporter activity;GO:0022857//transmembrane transporter activity;GO:0019901//protein kinase binding;GO:0022857//transmembrane transporter activity;GO:0022857//transmembrane transporter activity;	ko04512(ECM-receptor interaction)
ENSG00000163050	14.6142	20.2419	8.9866	0.44396	-1.1715	0.0272778	0.1378	1	226940286	226987544	+	4736	COQ8A	GO:0000166;GO:0005515;GO:0005524;GO:0005739;GO:0005739;GO:0005739;GO:0005739;GO:0006744;GO:0006744;GO:0006744;GO:0006744;GO:0016020;GO:0016021;GO:0016301;GO:0016301;GO:0016310;GO:0016740;GO:0031314;GO:0043531;GO:0000166;GO:0005515;GO:0005524;GO:0005739;GO:0005739;GO:0005739;GO:0005739;GO:0006744;GO:0006744;GO:0006744;GO:0006744;GO:0016020;GO:0016021;GO:0016301;GO:0016301;GO:0016310;GO:0016740;GO:…	K08869	-	R	veNOG06613	coenzyme Q8A [Source:HGNC Symbol;Acc:HGNC:16812]	56997	Q8NI60	GO:0006744//ubiquinone biosynthetic process;GO:0006744//ubiquinone biosynthetic process;GO:0006744//ubiquinone biosynthetic process;GO:0006744//ubiquinone biosynthetic process;GO:0016310//phosphorylation;GO:0006744//ubiquinone biosynthetic process;GO:0006744//ubiquinone biosynthetic process;GO:0006744//ubiquinone biosynthetic process;GO:0006744//ubiquinone biosynthetic process;GO:0016310//phospho…	GO:0005739//mitochondrion;GO:0005739//mitochondrion;GO:0005739//mitochondrion;GO:0005739//mitochondrion;GO:0016020//membrane;GO:0016021//integral component of membrane;GO:0031314//extrinsic component of mitochondrial inner membrane;GO:0005739//mitochondrion;GO:0005739//mitochondrion;GO:0005739//mitochondrion;GO:0005739//mitochondrion;GO:0016020//membrane;GO:0016021//integral component of membrane…	GO:0000166//nucleotide binding;GO:0005515//protein binding;GO:0005524//ATP binding;GO:0016301//kinase activity;GO:0016301//kinase activity;GO:0016740//transferase activity;GO:0043531//ADP binding;GO:0000166//nucleotide binding;GO:0005515//protein binding;GO:0005524//ATP binding;GO:0016301//kinase activity;GO:0016301//kinase activity;GO:0016740//transferase activity;GO:0043531//ADP binding;	-
ENSG00000136943	11.3244	16.1461	6.50258	0.402733	-1.31211	0.0298082	0.147179	9	97029677	97156556	-	7329	CTSV	GO:0006508;GO:0008234;GO:0004197;GO:0004197;GO:0004197;GO:0004252;GO:0005515;GO:0005576;GO:0005615;GO:0005764;GO:0005764;GO:0006508;GO:0006508;GO:0006508;GO:0006955;GO:0008233;GO:0008234;GO:0008234;GO:0008234;GO:0008234;GO:0016787;GO:0019886;GO:0022617;GO:0043202;GO:0051603;GO:0004197;GO:0004197;GO:0004197;GO:0004252;GO:0005515;GO:0005576;GO:0005615;GO:0005764;GO:0005764;GO:0006508;GO:0006508;GO:…	K01375	EC:3.4.22.15	O	veNOG07303	cathepsin V [Source:HGNC Symbol;Acc:HGNC:2538]	1515	O60911	GO:0006508//proteolysis;GO:0006508//proteolysis;GO:0006508//proteolysis;GO:0006508//proteolysis;GO:0006955//immune response;GO:0019886//antigen processing and presentation of exogenous peptide antigen via MHC class II;GO:0022617//extracellular matrix disassembly;GO:0051603//proteolysis involved in cellular protein catabolic process;GO:0006508//proteolysis;GO:0006508//proteolysis;GO:0006508//prote…	GO:0005576//extracellular region;GO:0005615//extracellular space;GO:0005764//lysosome;GO:0005764//lysosome;GO:0043202//lysosomal lumen;GO:0005576//extracellular region;GO:0005615//extracellular space;GO:0005764//lysosome;GO:0005764//lysosome;GO:0043202//lysosomal lumen;GO:0005764//lysosome;GO:0005764//lysosome;GO:0005764//lysosome;	GO:0008234//cysteine-type peptidase activity;GO:0004197//cysteine-type endopeptidase activity;GO:0004197//cysteine-type endopeptidase activity;GO:0004197//cysteine-type endopeptidase activity;GO:0004252//serine-type endopeptidase activity;GO:0005515//protein binding;GO:0008233//peptidase activity;GO:0008234//cysteine-type peptidase activity;GO:0008234//cysteine-type peptidase activity;GO:0008234/…	ko04210(Apoptosis);ko04142(Lysosome)
ENSG00000143882	6.0936	9.61739	2.56981	0.267205	-1.90398	0.0305655	0.149962	2	10721100	10785110	+	3502	ATP6V1C2	GO:0006811;GO:0015078;GO:0015078;GO:0033180;GO:0033180;GO:1902600;GO:1902600;GO:0000221;GO:0005765;GO:0005829;GO:0006811;GO:0015078;GO:0015078;GO:0016241;GO:0030177;GO:0033180;GO:0033180;GO:0042802;GO:0046961;GO:0046961;GO:0070062;GO:1902600;GO:1902600;GO:0000221;GO:0005515;GO:0005765;GO:0005829;GO:0006811;GO:0015078;GO:0015078;GO:0016241;GO:0030177;GO:0033180;GO:0033180;GO:0042802;GO:0046961;GO:…	K02148	-	C	veNOG01337;COG5127	ATPase H+ transporting V1 subunit C2 [Source:HGNCFT Symbol;Acc:HGNC:18264]	245973	Q8NEY4	GO:0006811//ion transport;GO:1902600//proton transmembrane transport;GO:1902600//proton transmembrane transport;GO:0006811//ion transport;GO:0016241//regulation of macroautophagy;GO:0030177//positive regulation of Wnt signaling pathway;GO:1902600//proton transmembrane transport;GO:1902600//proton transmembrane transport;GO:0006811//ion transport;GO:0016241//regulation of macroautophagy;GO:0030177…	GO:0033180//proton-transporting V-type ATPase, V1 domain;GO:0033180//proton-transporting V-type ATPase, V1 domain;GO:0000221//vacuolar proton-transporting V-type ATPase, V1 domain;GO:0005765//lysosomal membrane;GO:0005829//cytosol;GO:0033180//proton-transporting V-type ATPase, V1 domain;GO:0033180//proton-transporting V-type ATPase, V1 domain;GO:0070062//extracellular exosome;GO:0000221//vacuolar…	GO:0015078//proton transmembrane transporter activity;GO:0015078//proton transmembrane transporter activity;GO:0015078//proton transmembrane transporter activity;GO:0015078//proton transmembrane transporter activity;GO:0042802//identical protein binding;GO:0046961//proton-transporting ATPase activity, rotational mechanism;GO:0046961//proton-transporting ATPase activity, rotational mechanism;GO:00…	ko05323(Rheumatoid arthritis);ko05165(Human papillomavirus infection);ko05120(Epithelial cell signaling in Helicobacter pylori infection);ko05110(Vibrio cholerae infection);ko04966(Collecting duct acid secretion);ko04721(Synaptic vesicle cycle);ko04150(mTOR signaling pathway);ko04145(Phagosome);ko00190(Oxidative phosphorylation)
ENSG00000133134	15.2225	20.863	9.582	0.459281	-1.12255	0.0306773	0.150319	X	103309346	103311007	-	1137	BEX2	GO:0005102;GO:0005515;GO:0005634;GO:0005634;GO:0005737;GO:0005737;GO:0006915;GO:0007049;GO:0007165;GO:0042981;GO:0042981;GO:0051726;GO:0005102;GO:0005515;GO:0005634;GO:0005634;GO:0005737;GO:0005737;GO:0006915;GO:0007049;GO:0007165;GO:0042981;GO:0042981;GO:0051726;GO:0005102;GO:0005515;GO:0005634;GO:0005634;GO:0005737;GO:0005737;GO:0006915;GO:0007049;GO:0007165;GO:0042981;GO:0042981;GO:0051726;	-	-	KT	veNOG21277;veNOG22296	brain expressed X-linked 2 [Source:HGNCFT Symbol;Acc:HGNC:30933]	84707	Q9BXY8	GO:0006915//apoptotic process;GO:0007049//cell cycle;GO:0007165//signal transduction;GO:0042981//regulation of apoptotic process;GO:0042981//regulation of apoptotic process;GO:0051726//regulation of cell cycle;GO:0006915//apoptotic process;GO:0007049//cell cycle;GO:0007165//signal transduction;GO:0042981//regulation of apoptotic process;GO:0042981//regulation of apoptotic process;GO:0051726//regu…	GO:0005634//nucleus;GO:0005634//nucleus;GO:0005737//cytoplasm;GO:0005737//cytoplasm;GO:0005634//nucleus;GO:0005634//nucleus;GO:0005737//cytoplasm;GO:0005737//cytoplasm;GO:0005634//nucleus;GO:0005634//nucleus;GO:0005737//cytoplasm;GO:0005737//cytoplasm;	GO:0005102//signaling receptor binding;GO:0005515//protein binding;GO:0005102//signaling receptor binding;GO:0005515//protein binding;GO:0005102//signaling receptor binding;GO:0005515//protein binding;	-
ENSG00000127533	7.45753	11.3539	3.56117	0.313652	-1.67276	0.0307954	0.150623	19	16888999	16892606	+	3334	F2RL3	GO:0004930;GO:0004930;GO:0004930;GO:0004930;GO:0004930;GO:0005576;GO:0005886;GO:0005886;GO:0005886;GO:0005886;GO:0005887;GO:0005887;GO:0007165;GO:0007165;GO:0007186;GO:0007186;GO:0007186;GO:0007200;GO:0007596;GO:0007596;GO:0007596;GO:0007596;GO:0007599;GO:0009611;GO:0015057;GO:0015057;GO:0015057;GO:0016020;GO:0016021;GO:0016021;GO:0016021;GO:0030168;GO:0035025;GO:0051281;GO:0051482;GO:0060155;GO:…	K04236	-	T	veNOG06982;opiNOG11983	F2R like thrombin or trypsin receptor 3 [Source:HGNCFT Symbol;Acc:HGNC:3540]	9002	Q96RI0	GO:0007165//signal transduction;GO:0007165//signal transduction;GO:0007186//G protein-coupled receptor signaling pathway;GO:0007186//G protein-coupled receptor signaling pathway;GO:0007186//G protein-coupled receptor signaling pathway;GO:0007200//phospholipase C-activating G protein-coupled receptor signaling pathway;GO:0007596//blood coagulation;GO:0007596//blood coagulation;GO:0007596//blood co…	GO:0005576//extracellular region;GO:0005886//plasma membrane;GO:0005886//plasma membrane;GO:0005886//plasma membrane;GO:0005886//plasma membrane;GO:0005887//integral component of plasma membrane;GO:0005887//integral component of plasma membrane;GO:0016020//membrane;GO:0016021//integral component of membrane;GO:0016021//integral component of membrane;GO:0016021//integral component of membrane;GO:0…	GO:0004930//G protein-coupled receptor activity;GO:0004930//G protein-coupled receptor activity;GO:0004930//G protein-coupled receptor activity;GO:0004930//G protein-coupled receptor activity;GO:0004930//G protein-coupled receptor activity;GO:0015057//thrombin-activated receptor activity;GO:0015057//thrombin-activated receptor activity;GO:0015057//thrombin-activated receptor activity;GO:0015057//…	ko05200(Pathways in cancer);ko04611(Platelet activation);ko04610(Complement and coagulation cascades);ko04080(Neuroactive ligand-receptor interaction);ko04015(Rap1 signaling pathway)
ENSG00000099365	18.7483	24.9997	12.4968	0.49988	-1.00035	0.0308721	0.150861	16	30989256	31010638	-	5206	STX1B	GO:0000149;GO:0000149;GO:0000149;GO:0001956;GO:0001956;GO:0005102;GO:0005484;GO:0005484;GO:0005484;GO:0005515;GO:0005634;GO:0005737;GO:0005815;GO:0005819;GO:0005829;GO:0005856;GO:0005886;GO:0005886;GO:0005886;GO:0005886;GO:0006836;GO:0006886;GO:0006886;GO:0006886;GO:0006887;GO:0006904;GO:0006904;GO:0006906;GO:0008021;GO:0010468;GO:0010468;GO:0010807;GO:0010807;GO:0010977;GO:0012505;GO:0016020;GO:…	K08486	-	U	COG5074;veNOG11004	syntaxin 1B [Source:HGNC Symbol;Acc:HGNC:18539]	112755	P61266	GO:0001956//positive regulation of neurotransmitter secretion;GO:0001956//positive regulation of neurotransmitter secretion;GO:0006836//neurotransmitter transport;GO:0006886//intracellular protein transport;GO:0006886//intracellular protein transport;GO:0006886//intracellular protein transport;GO:0006887//exocytosis;GO:0006904//vesicle docking involved in exocytosis;GO:0006904//vesicle docking in…	GO:0005634//nucleus;GO:0005737//cytoplasm;GO:0005815//microtubule organizing center;GO:0005819//spindle;GO:0005829//cytosol;GO:0005856//cytoskeleton;GO:0005886//plasma membrane;GO:0005886//plasma membrane;GO:0005886//plasma membrane;GO:0005886//plasma membrane;GO:0008021//synaptic vesicle;GO:0012505//endomembrane system;GO:0016020//membrane;GO:0016020//membrane;GO:0016020//membrane;GO:0016020//me…	GO:0000149//SNARE binding;GO:0000149//SNARE binding;GO:0000149//SNARE binding;GO:0005102//signaling receptor binding;GO:0005484//SNAP receptor activity;GO:0005484//SNAP receptor activity;GO:0005484//SNAP receptor activity;GO:0005515//protein binding;GO:0019901//protein kinase binding;GO:0019901//protein kinase binding;GO:0000149//SNARE binding;GO:0000149//SNARE binding;GO:0000149//SNARE binding;G…	ko04721(Synaptic vesicle cycle);ko04130(SNARE interactions in vesicular transport)
ENSG00000128564	36.9342	49.801	24.0675	0.483272	-1.04909	0.0309377	0.151044	7	101162509	101165569	-	2680	VGF	GO:0001541;GO:0002021;GO:0003674;GO:0005179;GO:0005184;GO:0005184;GO:0005184;GO:0005576;GO:0005615;GO:0005615;GO:0005788;GO:0005794;GO:0006091;GO:0007165;GO:0008083;GO:0009409;GO:0019953;GO:0030073;GO:0030133;GO:0030667;GO:0031410;GO:0032868;GO:0033500;GO:0042593;GO:0042742;GO:0043005;GO:0043025;GO:0043084;GO:0043231;GO:0045202;GO:0048167;GO:0048168;GO:0051591;GO:0003674;GO:0005179;GO:0005184;GO:…	-	-	T	veNOG13890	VGF nerve growth factor inducible [Source:HGNCFT Symbol;Acc:HGNC:12684]	7425	O15240	GO:0001541//ovarian follicle development;GO:0002021//response to dietary excess;GO:0006091//generation of precursor metabolites and energy;GO:0007165//signal transduction;GO:0009409//response to cold;GO:0019953//sexual reproduction;GO:0030073//insulin secretion;GO:0032868//response to insulin;GO:0033500//carbohydrate homeostasis;GO:0042593//glucose homeostasis;GO:0042742//defense response to bact…	GO:0005576//extracellular region;GO:0005615//extracellular space;GO:0005615//extracellular space;GO:0005788//endoplasmic reticulum lumen;GO:0005794//Golgi apparatus;GO:0030133//transport vesicle;GO:0030667//secretory granule membrane;GO:0031410//cytoplasmic vesicle;GO:0043005//neuron projection;GO:0043025//neuronal cell body;GO:0043231//intracellular membrane-bounded organelle;GO:0045202//synapse…	GO:0003674//molecular_function;GO:0005179//hormone activity;GO:0005184//neuropeptide hormone activity;GO:0005184//neuropeptide hormone activity;GO:0005184//neuropeptide hormone activity;GO:0008083//growth factor activity;GO:0003674//molecular_function;GO:0005179//hormone activity;GO:0005184//neuropeptide hormone activity;GO:0005184//neuropeptide hormone activity;GO:0008083//growth factor activity;	-
ENSG00000101049	12.4881	17.577	7.39928	0.420964	-1.24823	0.0314871	0.153077	20	43558968	43588237	+	5438	SGK2	GO:0000166;GO:0004672;GO:0004674;GO:0004674;GO:0005524;GO:0005524;GO:0006468;GO:0009987;GO:0016301;GO:0016310;GO:0016740;GO:0000166;GO:0001558;GO:0004672;GO:0004672;GO:0004674;GO:0004674;GO:0004674;GO:0004674;GO:0004674;GO:0005515;GO:0005524;GO:0005524;GO:0005524;GO:0005634;GO:0005654;GO:0005737;GO:0005829;GO:0006468;GO:0006468;GO:0006468;GO:0006468;GO:0006979;GO:0015459;GO:0015459;GO:0016301;GO:…	K13303	-	-	-	serum/glucocorticoid regulated kinase 2 [Source:HGNCFT Symbol;Acc:HGNC:13900]	10110	-	GO:0006468//protein phosphorylation;GO:0009987//cellular process;GO:0016310//phosphorylation;GO:0001558//regulation of cell growth;GO:0006468//protein phosphorylation;GO:0006468//protein phosphorylation;GO:0006468//protein phosphorylation;GO:0006468//protein phosphorylation;GO:0006979//response to oxidative stress;GO:0016310//phosphorylation;GO:0018105//peptidyl-serine phosphorylation;GO:0032411/…	GO:0005634//nucleus;GO:0005654//nucleoplasm;GO:0005737//cytoplasm;GO:0005829//cytosol;GO:0005634//nucleus;GO:0005654//nucleoplasm;GO:0005737//cytoplasm;GO:0005829//cytosol;GO:0005634//nucleus;GO:0005654//nucleoplasm;GO:0005737//cytoplasm;GO:0005829//cytosol;GO:0005634//nucleus;GO:0005654//nucleoplasm;GO:0005737//cytoplasm;GO:0005829//cytosol;	GO:0000166//nucleotide binding;GO:0004672//protein kinase activity;GO:0004674//protein serine/threonine kinase activity;GO:0004674//protein serine/threonine kinase activity;GO:0005524//ATP binding;GO:0005524//ATP binding;GO:0016301//kinase activity;GO:0016740//transferase activity;GO:0000166//nucleotide binding;GO:0004672//protein kinase activity;GO:0004672//protein kinase activity;GO:0004674//pr…	ko04151(PI3K-Akt signaling pathway);ko04068(FoxO signaling pathway)
ENSG00000150471	3.07241	5.47248	0.672343	0.122859	-3.02492	0.0315789	0.153431	4	61200326	62078335	+	14923	ADGRL3	GO:0001764;GO:0004888;GO:0004888;GO:0004930;GO:0004930;GO:0004930;GO:0004930;GO:0004930;GO:0005509;GO:0005515;GO:0005515;GO:0005886;GO:0005887;GO:0005887;GO:0005911;GO:0005911;GO:0007165;GO:0007166;GO:0007166;GO:0007186;GO:0007186;GO:0007186;GO:0007186;GO:0007189;GO:0007416;GO:0007416;GO:0007420;GO:0016020;GO:0016020;GO:0016020;GO:0016021;GO:0016021;GO:0016021;GO:0016021;GO:0030054;GO:0030246;GO:…	K04594	-	TW	veNOG04281	adhesion G protein-coupled receptor L3 [Source:HGNCFT Symbol;Acc:HGNC:20974]	23284	O97827	GO:0001764//neuron migration;GO:0007165//signal transduction;GO:0007166//cell surface receptor signaling pathway;GO:0007166//cell surface receptor signaling pathway;GO:0007186//G protein-coupled receptor signaling pathway;GO:0007186//G protein-coupled receptor signaling pathway;GO:0007186//G protein-coupled receptor signaling pathway;GO:0007186//G protein-coupled receptor signaling pathway;GO:000…	GO:0005886//plasma membrane;GO:0005887//integral component of plasma membrane;GO:0005887//integral component of plasma membrane;GO:0005911//cell-cell junction;GO:0005911//cell-cell junction;GO:0016020//membrane;GO:0016020//membrane;GO:0016020//membrane;GO:0016021//integral component of membrane;GO:0016021//integral component of membrane;GO:0016021//integral component of membrane;GO:0016021//integ…	GO:0004888//transmembrane signaling receptor activity;GO:0004888//transmembrane signaling receptor activity;GO:0004930//G protein-coupled receptor activity;GO:0004930//G protein-coupled receptor activity;GO:0004930//G protein-coupled receptor activity;GO:0004930//G protein-coupled receptor activity;GO:0004930//G protein-coupled receptor activity;GO:0005509//calcium ion binding;GO:0005515//protein…	-
ENSG00000188404	3.09984	5.55279	0.646882	0.116497	-3.10164	0.0318794	0.154433	1	169690665	169711702	-	2731	SELL	GO:0002020;GO:0005509;GO:0005515;GO:0005886;GO:0005886;GO:0005886;GO:0005887;GO:0005887;GO:0007155;GO:0007155;GO:0007155;GO:0007155;GO:0008201;GO:0016020;GO:0016020;GO:0016020;GO:0016021;GO:0016339;GO:0030246;GO:0030246;GO:0030667;GO:0043208;GO:0046872;GO:0050900;GO:0050900;GO:0050901;GO:0070492;GO:0002020;GO:0005509;GO:0005515;GO:0005515;GO:0005886;GO:0005886;GO:0005886;GO:0005887;GO:0005887;GO:…	K06495	-	TV	veNOG12007	selectin L [Source:HGNC Symbol;Acc:HGNC:10720]	6402	P14151	GO:0007155//cell adhesion;GO:0007155//cell adhesion;GO:0007155//cell adhesion;GO:0007155//cell adhesion;GO:0016339//calcium-dependent cell-cell adhesion via plasma membrane cell adhesion molecules;GO:0050900//leukocyte migration;GO:0050900//leukocyte migration;GO:0050901//leukocyte tethering or rolling;GO:0007155//cell adhesion;GO:0007155//cell adhesion;GO:0007155//cell adhesion;GO:0007155//cell …	GO:0005886//plasma membrane;GO:0005886//plasma membrane;GO:0005886//plasma membrane;GO:0005887//integral component of plasma membrane;GO:0005887//integral component of plasma membrane;GO:0016020//membrane;GO:0016020//membrane;GO:0016020//membrane;GO:0016021//integral component of membrane;GO:0030667//secretory granule membrane;GO:0005886//plasma membrane;GO:0005886//plasma membrane;GO:0005886//pl…	GO:0002020//protease binding;GO:0005509//calcium ion binding;GO:0005515//protein binding;GO:0008201//heparin binding;GO:0030246//carbohydrate binding;GO:0030246//carbohydrate binding;GO:0043208//glycosphingolipid binding;GO:0046872//metal ion binding;GO:0070492//oligosaccharide binding;GO:0002020//protease binding;GO:0005509//calcium ion binding;GO:0005515//protein binding;GO:0005515//protein bin…	ko04514(Cell adhesion molecules)
ENSG00000119514	5.54896	8.83882	2.2591	0.255589	-1.9681	0.0325331	0.156885	9	98807670	98850081	+	3166	GALNT12	GO:0000139;GO:0000139;GO:0004653;GO:0004653;GO:0005794;GO:0005794;GO:0006486;GO:0016020;GO:0016021;GO:0016266;GO:0016740;GO:0016757;GO:0030246;GO:0046872;	K00710	-	O	veNOG04195	polypeptide N-acetylgalactosaminyltransferase 12FT [Source:HGNC Symbol;Acc:HGNC:19877]	79695	Q8IXK2	GO:0006486//protein glycosylation;GO:0016266//O-glycan processing;	GO:0000139//Golgi membrane;GO:0000139//Golgi membrane;GO:0005794//Golgi apparatus;GO:0005794//Golgi apparatus;GO:0016020//membrane;GO:0016021//integral component of membrane;	GO:0004653//polypeptide N-acetylgalactosaminyltransferase activity;GO:0004653//polypeptide N-acetylgalactosaminyltransferase activity;GO:0016740//transferase activity;GO:0016757//glycosyltransferase activity;GO:0030246//carbohydrate binding;GO:0046872//metal ion binding;	ko00514(Other types of O-glycan biosynthesis);ko00512(Mucin type O-glycan biosynthesis)
ENSG00000158022	5.10106	8.26204	1.94009	0.23482	-2.09037	0.0334377	0.15986	1	26051301	26068436	-	2576	TRIM63	GO:0004842;GO:0005515;GO:0005634;GO:0005737;GO:0005737;GO:0005874;GO:0006936;GO:0007165;GO:0008270;GO:0008270;GO:0010614;GO:0014732;GO:0014878;GO:0014878;GO:0016567;GO:0016567;GO:0016740;GO:0030018;GO:0031430;GO:0031432;GO:0043292;GO:0046872;GO:0051384;GO:0061630;GO:0070555;	K10655	EC:2.3.2.27	O	veNOG02659	tripartite motif containing 63 [Source:HGNCFT Symbol;Acc:HGNC:16007]	84676	Q969Q1	GO:0006936//muscle contraction;GO:0007165//signal transduction;GO:0010614//negative regulation of cardiac muscle hypertrophy;GO:0014732//skeletal muscle atrophy;GO:0014878//response to electrical stimulus involved in regulation of muscle adaptation;GO:0014878//response to electrical stimulus involved in regulation of muscle adaptation;GO:0016567//protein ubiquitination;GO:0016567//protein ubiquit…	GO:0005634//nucleus;GO:0005737//cytoplasm;GO:0005737//cytoplasm;GO:0005874//microtubule;GO:0030018//Z disc;GO:0031430//M band;GO:0043292//contractile fiber;	GO:0004842//ubiquitin-protein transferase activity;GO:0005515//protein binding;GO:0008270//zinc ion binding;GO:0008270//zinc ion binding;GO:0016740//transferase activity;GO:0031432//titin binding;GO:0046872//metal ion binding;GO:0061630//ubiquitin protein ligase activity;	-
ENSG00000243696	5.06004	8.22262	1.89747	0.230762	-2.11552	0.0338281	0.161153	3	52813282	52835729	-	6334	-	GO:0002062;GO:0005634;GO:0005634;GO:0035988;GO:0042246;	-	-	S	veNOG24587;veNOG00353	novel MUSTN1-ITIH4 readthrough	-	Q8IVN3	GO:0002062//chondrocyte differentiation;GO:0035988//chondrocyte proliferation;GO:0042246//tissue regeneration;	GO:0005634//nucleus;GO:0005634//nucleus;	-	-
ENSG00000090382	1.73977	3.47953	0	0	-Inf	0.0344471	0.163282	12	69348381	69354234	+	1724	LYZ	GO:0001895;GO:0003796;GO:0003796;GO:0003796;GO:0003796;GO:0003796;GO:0003824;GO:0005576;GO:0005576;GO:0005615;GO:0006954;GO:0008152;GO:0016787;GO:0016798;GO:0019730;GO:0019835;GO:0031640;GO:0035578;GO:0035580;GO:0042742;GO:0042742;GO:0042742;GO:0042802;GO:0050829;GO:0050830;GO:0050830;GO:0070062;GO:1904724;GO:0003796;GO:0003796;GO:0003796;GO:0003824;GO:0008152;GO:0016787;GO:0016798;GO:0019835;GO:…	K13915	-	RO	veNOG19154;opiNOG31364	lysozyme [Source:HGNC Symbol;Acc:HGNC:6740]	4069	P61626	GO:0001895//retina homeostasis;GO:0006954//inflammatory response;GO:0008152//metabolic process;GO:0019730//antimicrobial humoral response;GO:0019835//cytolysis;GO:0031640//killing of cells of other organism;GO:0042742//defense response to bacterium;GO:0042742//defense response to bacterium;GO:0042742//defense response to bacterium;GO:0050829//defense response to Gram-negative bacterium;GO:0050830…	GO:0005576//extracellular region;GO:0005576//extracellular region;GO:0005615//extracellular space;GO:0035578//azurophil granule lumen;GO:0035580//specific granule lumen;GO:0070062//extracellular exosome;GO:1904724//tertiary granule lumen;	GO:0003796//lysozyme activity;GO:0003796//lysozyme activity;GO:0003796//lysozyme activity;GO:0003796//lysozyme activity;GO:0003796//lysozyme activity;GO:0003824//catalytic activity;GO:0016787//hydrolase activity;GO:0016798//hydrolase activity, acting on glycosyl bonds;GO:0042802//identical protein binding;GO:0003796//lysozyme activity;GO:0003796//lysozyme activity;GO:0003796//lysozyme activity;GO…	ko04970(Salivary secretion)
ENSG00000196104	11.9862	16.8673	7.10518	0.421241	-1.24728	0.0345029	0.163498	4	166733384	167234796	-	4482	SPOCK3	GO:0004857;GO:0005509;GO:0005509;GO:0005515;GO:0005576;GO:0005615;GO:0008191;GO:0008191;GO:0010466;GO:0010951;GO:0030414;GO:0031012;GO:2000146;GO:0004857;GO:0005509;GO:0005509;GO:0005515;GO:0005539;GO:0005576;GO:0008191;GO:0008191;GO:0010466;GO:0010951;GO:0019800;GO:0030414;GO:2000146;GO:0004857;GO:0005509;GO:0005509;GO:0005515;GO:0005576;GO:0008191;GO:0008191;GO:0010466;GO:0010951;GO:0030414;GO:…	K08136	-	R	veNOG03531	SPARC (osteonectin), cwcv and kazal like domainsFT proteoglycan 3 [Source:HGNC Symbol;Acc:HGNC:13565]	50859	Q9BQ16	GO:0010466//negative regulation of peptidase activity;GO:0010951//negative regulation of endopeptidase activity;GO:2000146//negative regulation of cell motility;GO:0010466//negative regulation of peptidase activity;GO:0010951//negative regulation of endopeptidase activity;GO:0019800//peptide cross-linking via chondroitin 4-sulfate glycosaminoglycan;GO:2000146//negative regulation of cell motility…	GO:0005576//extracellular region;GO:0005615//extracellular space;GO:0031012//extracellular matrix;GO:0005576//extracellular region;GO:0005576//extracellular region;GO:0005576//extracellular region;GO:0005615//extracellular space;GO:0031012//extracellular matrix;GO:0005576//extracellular region;GO:0005615//extracellular space;GO:0031012//extracellular matrix;GO:0005576//extracellular region;GO:000…	GO:0004857//enzyme inhibitor activity;GO:0005509//calcium ion binding;GO:0005509//calcium ion binding;GO:0005515//protein binding;GO:0008191//metalloendopeptidase inhibitor activity;GO:0008191//metalloendopeptidase inhibitor activity;GO:0030414//peptidase inhibitor activity;GO:0004857//enzyme inhibitor activity;GO:0005509//calcium ion binding;GO:0005509//calcium ion binding;GO:0005515//protein bi…	-
[truncated: 20 more rows]
