# Supplementary material for: Multi-Omics Insights into the Impact of MDH2 on Breast Cancer Progression: A Promising Druggable Target
Source: Oncol Res. 2025 Oct 22;33(11):3557–82. doi: 10.32604/or.2025.068119 (PMC12573209; doi:10.32604/or.2025.068119)
Supplement: Supplementary file 2 [file OncolRes-33-68119-s002.xlsx]

## Sheet: DEM
Supplementary File 2: List of Differential Metabolites Identified by Primary Metabolite Profiles from Mass Spectrometry (Positive Ion Mode)
Accession	B_Mean	B_Median	B_RSD	A_Mean	A_Median	A_RSD	FC	log2FC	P.value	-log10(P.value)	FDR	VIP	mz	rt	rtmin	Regulation
M101T36	4.64452e+06	4.64866e+06	8.47	3.76577e+06	3.64964e+06	6.24	1.23	0.3	0.0261393	1.58	0.392203	1.68483	100.932	35.6	0.6	Up
M103T400	2.33345e+06	2.35633e+06	2.19	2.06481e+06	1.99965e+06	6.08	1.13	0.18	0.028569	1.54	0.406064	1.67858	103.054	400.5	6.7	Up
M104T110	1.30557e+06	1.20162e+06	14.06	1.92359e+06	1.70501e+06	19.69	0.68	-0.56	0.0463291	1.33	0.482398	1.60128	104.071	109.8	1.8	Down
M104T139	9.44852e+07	1.00083e+08	16.79	3.04713e+08	3.1803e+08	28.35	0.31	-1.69	0.00466797	2.33	0.188207	1.84886	104.053	138.7	2.3	Down
M105T502	1.18088e+06	1.19949e+06	4.33	877928	858747	5.25	1.35	0.43	0.0016278	2.79	0.108396	1.88978	105.037	502	8.4	Up
M107T32	1.81684e+06	1.78096e+06	4.3	1.49569e+06	1.45528e+06	6.19	1.21	0.28	0.0104432	1.98	0.273998	1.78566	106.52	32	0.5	Up
M110T552	435998	435277	3.73	550974	551795	2.26	0.79	-0.34	0.000744	3.13	0.0790973	1.91126	110.104	552.1	9.2	Down
M111T981	6.48406e+06	6.52316e+06	1.52	7.03631e+06	6.96577e+06	4.72	0.92	-0.12	0.0464316	1.33	0.482398	1.59686	110.522	980.5	16.3	Down
M112T838	1.07652e+07	1.08605e+07	7.24	1.34326e+07	1.34001e+07	0.58	0.8	-0.32	0.0331982	1.48	0.430228	1.82986	111.522	837.7	14	Down
M113T815	2.43248e+07	2.45016e+07	8.75	3.97875e+07	4.10804e+07	7.93	0.61	-0.71	0.00206146	2.69	0.12466	1.88101	112.518	814.8	13.6	Down
M113T922	3.1649e+07	3.32131e+07	10.38	5.57376e+07	5.7031e+07	4.65	0.57	-0.82	0.00109219	2.96	0.0936368	1.90382	112.518	922.1	15.4	Down
M114T106	7.05548e+07	6.95713e+07	3.41	8.74205e+07	9.00936e+07	8.36	0.81	-0.31	0.0161156	1.79	0.322198	1.74936	113.963	105.6	1.8	Down
M114T317	2.42076e+08	2.42455e+08	2.65	2.7127e+08	2.71482e+08	3.49	0.89	-0.16	0.01091	1.96	0.277258	1.78311	113.963	317.2	5.3	Down
M114T35	2.66327e+08	2.57021e+08	8.5	4.46754e+08	4.55758e+08	3.9	0.6	-0.75	0.000619282	3.21	0.0738531	1.91553	113.963	35.4	0.6	Down
M114T65	2.399e+08	2.42561e+08	2.2	2.21149e+08	2.25537e+08	4	1.08	0.12	0.0374182	1.43	0.449178	1.63969	113.963	65	1.1	Up
M114T75	2.41047e+07	2.54286e+07	11.88	4.3283e+07	4.41735e+07	7.11	0.56	-0.84	0.00204152	2.69	0.124658	1.88424	113.962	74.7	1.2	Down
M115T183	1.43329e+07	1.39654e+07	6.42	4.29164e+07	4.40936e+07	12.98	0.33	-1.58	0.000212682	3.67	0.0562281	1.92963	114.972	183	3	Down
M115T346	4.48635e+06	4.39703e+06	3.95	3.88142e+06	3.89289e+06	2.58	1.16	0.21	0.00590085	2.23	0.204589	1.8284	114.971	346.1	5.8	Up
M115T419	1.44299e+06	1.43954e+06	5.37	1.61682e+06	1.59799e+06	2.37	0.89	-0.16	0.0276918	1.56	0.400573	1.68315	115.095	419.1	7	Down
M116T76	1.27856e+07	1.26019e+07	4.69	6.96573e+06	6.69331e+06	8.66	1.84	0.88	0.00040136	3.4	0.0703933	1.92338	116.07	76.4	1.3	Up
M116T97_3	3.3398e+06	3.35223e+06	1.12	3.76334e+06	3.77042e+06	0.74	0.89	-0.17	0.000105183	3.98	0.0423955	1.93853	116.144	97.3	1.6	Down
M117T259	756302	761993	1.44	859166	861875	1.43	0.88	-0.18	0.00040786	3.39	0.0703933	1.92347	117.091	259.4	4.3	Down
M117T32	1.27803e+06	1.28723e+06	6.42	756370	690971	18.2	1.69	0.76	0.00769262	2.11	0.233596	1.81057	116.972	32.2	0.5	Up
M118T190	7.3007e+07	7.22346e+07	3.34	8.18343e+07	8.15894e+07	0.99	0.89	-0.16	0.00459107	2.34	0.186667	1.84192	118.086	189.7	3.2	Down
M119T106_2	7.27726e+06	7.36049e+06	2.6	1.05628e+07	1.04777e+07	9.08	0.69	-0.54	0.00243688	2.61	0.138313	1.87394	119.016	105.7	1.8	Down
M120T475	1.37341e+06	1.38323e+06	1.39	1.24609e+06	1.25854e+06	4.69	1.1	0.14	0.0262827	1.58	0.392203	1.68617	120.081	475.4	7.9	Up
M122T182	3.0157e+06	2.9431e+06	5.92	2.67521e+06	2.62546e+06	4.33	1.13	0.17	0.0463612	1.33	0.482398	1.60275	121.972	182.3	3	Up
M125T72_1	1.43673e+06	1.41379e+06	5.49	1.2522e+06	1.28381e+06	5.2	1.15	0.2	0.0348594	1.46	0.437722	1.64699	124.988	72	1.2	Up
M125T896	2.86684e+06	2.84644e+06	3.7	2.29366e+06	2.21465e+06	8.16	1.25	0.32	0.011518	1.94	0.282017	1.78363	125.096	895.9	14.9	Up
M127T603	117616	117354	2.18	133575	130631	4.77	0.88	-0.18	0.0133871	1.87	0.299114	1.76178	127.015	603.4	10.1	Down
M127T72_3	6.4637e+06	6.48583e+06	4.68	9.60534e+06	9.46404e+06	4.77	0.67	-0.57	0.00050247	3.3	0.0738531	1.9184	127.003	71.9	1.2	Down
M127T976	4.999e+06	4.60058e+06	16.5	3.07479e+06	3.02055e+06	6.96	1.63	0.7	0.00869071	2.06	0.247466	1.79804	126.99	975.7	16.3	Up
M127T978	1.73152e+07	1.72838e+07	4.33	2.55842e+07	2.43299e+07	10.82	0.68	-0.56	0.00416396	2.38	0.17417	1.84685	126.972	978.1	16.3	Down
M128T72_1	4.83137e+06	5.0874e+06	12.08	6.33413e+06	6.32746e+06	3.19	0.76	-0.39	0.0210013	1.68	0.358804	1.71314	127.981	71.6	1.2	Down
M128T72_2	7.83047e+07	7.88784e+07	2.14	2.26585e+08	2.24677e+08	10.87	0.35	-1.53	7.74485e-05	4.11	0.0352139	1.94139	128.019	71.9	1.2	Down
M129T66	3.51933e+07	3.5151e+07	1.57	3.71606e+07	3.75108e+07	1.9	0.95	-0.08	0.0188107	1.73	0.344334	1.73087	129.138	66	1.1	Down
M130T118_1	398935	400768	3.08	508999	491949	7.52	0.78	-0.35	0.00634892	2.2	0.212131	1.82658	130.032	118	2	Down
M130T118_2	6.83786e+07	6.83014e+07	1.22	7.63117e+07	7.79998e+07	4.31	0.9	-0.16	0.014014	1.85	0.304826	1.76512	130.049	118.4	2	Down
M130T155_2	5.64503e+08	5.54166e+08	3.67	7.0631e+08	6.97894e+08	4.67	0.8	-0.32	0.0027532	2.56	0.146408	1.86893	130.049	155	2.6	Down
M130T546	827191	848972	6.75	1.11052e+06	1.08666e+06	6.66	0.74	-0.42	0.00581867	2.24	0.204185	1.8326	130.065	546.4	9.1	Down
M130T613	260854	271169	11.5	210098	207938	4.43	1.24	0.31	0.0437426	1.36	0.47052	1.6052	130.123	613.1	10.2	Up
M130T89	8.87425e+07	8.91906e+07	3.33	1.07746e+08	1.07477e+08	5.27	0.82	-0.28	0.00578299	2.24	0.203354	1.83403	130.049	88.8	1.5	Down
M130T966	4.0988e+07	4.08505e+07	0.66	3.73614e+07	3.73321e+07	3.42	1.1	0.13	0.00982886	2.01	0.265993	1.79142	130.159	965.7	16.1	Up
M131T184	1.11004e+07	1.12349e+07	3.86	1.34568e+07	1.34716e+07	5.52	0.82	-0.28	0.0079452	2.1	0.239119	1.81271	130.966	183.9	3.1	Down
M131T441	2.23468e+06	2.22451e+06	1.05	2.36692e+06	2.32649e+06	3.36	0.94	-0.08	0.0470954	1.33	0.484828	1.59617	131.162	441.5	7.4	Down
M131T65	2.49305e+07	2.50473e+07	2.55	3.37896e+07	3.48626e+07	10.83	0.74	-0.44	0.0103343	1.99	0.273972	1.79228	130.966	65	1.1	Down
M132T36_1	3.33614e+06	3.37522e+06	6.99	4.09552e+06	4.04851e+06	6.84	0.81	-0.3	0.0222452	1.65	0.366721	1.71423	131.93	35.7	0.6	Down
M132T378	5.53256e+06	5.17644e+06	16.39	3.10228e+06	2.97753e+06	19.02	1.78	0.83	0.0147577	1.83	0.311326	1.75554	132.102	377.6	6.3	Up
M132T64	1.1629e+07	1.17064e+07	1.52	1.50005e+07	1.49599e+07	4.3	0.78	-0.37	0.000644334	3.19	0.0741379	1.91525	131.974	64.1	1.1	Down
M132T983	775545	775348	4.18	1.00431e+06	1.04981e+06	8.69	0.77	-0.37	0.010786	1.97	0.276858	1.7881	131.93	983	16.4	Down
M133T155_2	995474	1.00431e+06	10.33	1.67978e+06	1.71854e+06	7.5	0.59	-0.75	0.00215713	2.67	0.126686	1.88237	133.016	155.1	2.6	Down
M133T174	3.88377e+06	3.96129e+06	6.36	6.1208e+06	5.73707e+06	17.35	0.63	-0.66	0.0126721	1.9	0.291518	1.77419	133.049	174.2	2.9	Down
M133T354	1.09734e+06	1.10838e+06	3.54	1.26948e+06	1.23443e+06	6.56	0.86	-0.21	0.0272818	1.56	0.398484	1.68403	133.086	354	5.9	Down
M133T76	3.44802e+07	3.32474e+07	6.53	2.63001e+07	2.6228e+07	5.68	1.31	0.39	0.00542208	2.27	0.200676	1.83445	133.097	76.4	1.3	Up
M134T200	4.77106e+07	4.69612e+07	3.35	2.46113e+07	2.45077e+07	11.14	1.94	0.95	0.000583684	3.23	0.0738531	1.91651	134.106	200.1	3.3	Up
M134T76	1.9297e+06	1.93281e+06	6.31	1.43932e+06	1.44078e+06	9.04	1.34	0.42	0.00993619	2	0.267187	1.79146	134.101	76.4	1.3	Up
M134T85	3.40081e+06	3.36501e+06	3.33	3.85049e+06	3.78684e+06	4.91	0.88	-0.18	0.0218776	1.66	0.36386	1.70933	134.064	85.4	1.4	Down
M135T86	3.04255e+06	3.04043e+06	0.69	3.25854e+06	3.29357e+06	2.98	0.93	-0.1	0.0183663	1.74	0.341854	1.73719	135.048	86	1.4	Down
M135T896	717987	754781	12.9	2.2076e+06	2.11665e+06	15.26	0.33	-1.62	0.000637493	3.2	0.0738531	1.9172	135.08	896	14.9	Down
M136T155	2.80914e+06	2.82924e+06	4.77	1.31367e+06	1.32195e+06	14.83	2.14	1.1	0.00109006	2.96	0.0936368	1.90343	135.513	155	2.6	Up
M136T386	1.18419e+07	1.1889e+07	1.09	1.29052e+07	13019767	2.75	0.92	-0.12	0.00754834	2.12	0.230873	1.81702	136.063	385.9	6.4	Down
M136T72	2.91316e+06	2.93364e+06	4.87	2.58176e+06	2.54517e+06	3.91	1.13	0.17	0.0288039	1.54	0.406595	1.67548	136.008	71.8	1.2	Up
M137T100	124764	121017	27.67	500059	541598	56.77	0.25	-2	0.0432743	1.36	0.469495	1.61483	136.589	100.2	1.7	Down
M137T102	1.90383e+06	1.89129e+06	3.25	2.41668e+06	2.42646e+06	2.7	0.79	-0.34	0.000608719	3.22	0.0738531	1.91646	137.026	102	1.7	Down
M137T266	5.00057e+06	5.02415e+06	1.33	7.74529e+06	7.71014e+06	3.12	0.65	-0.63	2.34887e-05	4.63	0.0230787	1.94768	137.059	266.3	4.4	Down
M137T36	74388.5	67605.9	36.76	3846.78	3664.02	34.69	19.34	4.27	0.000521622	3.28	0.0738531	1.91805	136.953	35.7	0.6	Up
M137T90	2.3004e+07	2.36082e+07	7.15	2.87947e+07	2.92166e+07	2.57	0.8	-0.32	0.00715482	2.15	0.226521	1.81773	137.071	89.9	1.5	Down
M138T146	1.03806e+06	1.03755e+06	1.59	1.62296e+06	1.61624e+06	3.49	0.64	-0.64	3.53452e-05	4.45	0.0230787	1.94565	138.013	145.7	2.4	Down
M138T33	1.51554e+06	1.6432e+06	15.67	2.32904e+06	2.26083e+06	9.19	0.65	-0.62	0.0160303	1.8	0.322015	1.74804	138.48	33	0.6	Down
M138T400	2.23822e+06	2.25363e+06	4.69	1.81942e+06	1.76247e+06	10.98	1.23	0.3	0.0364082	1.44	0.445193	1.64395	138.023	400.3	6.7	Up
M138T990	4.36679e+06	4.321e+06	2.93	5.53075e+06	5.54473e+06	3.4	0.79	-0.34	0.000798299	3.1	0.08134	1.91027	137.987	989.6	16.5	Down
M139T72_3	1.38228e+06	1.70066e+06	43.65	516244	530794	17.39	2.68	1.42	0.0486429	1.31	0.488445	1.58548	139.497	71.9	1.2	Up
M142T303	188030	190116	2.45	255576	262990	5.3	0.74	-0.44	0.000861644	3.06	0.0842095	1.9094	141.807	302.9	5	Down
M142T66	2.35413e+08	2.19812e+08	23.6	1.33197e+08	1.46365e+08	18.98	1.77	0.82	0.0331044	1.48	0.429722	1.66216	141.958	66.3	1.1	Up
M142T875	9.38262e+07	9.6877e+07	27.8	5.11e+07	4.92924e+07	21.33	1.84	0.88	0.0464081	1.33	0.482398	1.60303	141.983	875.3	14.6	Up
M143T367	1.06804e+06	1.0929e+06	10.54	1.873e+06	1.69696e+06	16.56	0.57	-0.81	0.00736823	2.13	0.228253	1.81477	143.118	367.1	6.1	Down
M144T335	747226	735640	4	983671	896254	15.89	0.76	-0.4	0.0426519	1.37	0.465729	1.61293	144.138	335.1	5.6	Down
M145T130	5.38695e+06	5.66287e+06	9.32	2.36084e+07	2.40225e+07	7.67	0.23	-2.13	3.20703e-05	4.49	0.0230787	1.94473	145.049	129.9	2.2	Down
M145T33	1.24234e+06	1.25522e+06	3.19	1.45509e+06	1.47126e+06	1.95	0.85	-0.23	0.00189302	2.72	0.119472	1.88267	144.957	32.7	0.5	Down
M145T816	1.46914e+07	1.47833e+07	5.9	1.01478e+07	9.42621e+06	22.19	1.45	0.53	0.0403952	1.39	0.455937	1.62016	144.982	816.4	13.6	Up
M145T848	4.11204e+07	4.09484e+07	1.12	3.82732e+07	3.84135e+07	1.07	1.07	0.1	0.00130905	2.88	0.100642	1.89763	144.981	847.8	14.1	Up
M146T111	2.98487e+07	2.82596e+07	17.69	2.00975e+07	2.07801e+07	8.37	1.49	0.57	0.0251071	1.6	0.381955	1.69014	146.027	110.7	1.8	Up
M146T316	886873	781389	43.86	1.76216e+06	1.85961e+06	10.59	0.5	-0.99	0.0437362	1.36	0.47052	1.61649	146.043	316.4	5.3	Down
M146T323	824992	825515	3.28	1.12478e+06	1.07978e+06	9.47	0.73	-0.45	0.00563014	2.25	0.203055	1.83798	145.93	322.9	5.4	Down
M146T91	859729	851817	3.71	766006	747320	4.58	1.12	0.17	0.026492	1.58	0.392275	1.69354	145.985	91	1.5	Up
M147T115	1.31297e+07	1.37502e+07	8.83	1.01344e+07	1.01664e+07	6.07	1.3	0.37	0.0151201	1.82	0.313794	1.75541	147.077	114.8	1.9	Up
M147T425	2.92433e+06	2.9424e+06	7.18	1.66715e+06	1.67625e+06	7.15	1.75	0.81	0.000673438	3.17	0.0762526	1.91099	147.077	425.2	7.1	Up
M147T865	543775	552884	7.32	401320	388840	6.84	1.35	0.44	0.0062995	2.2	0.211828	1.82694	146.98	865.2	14.4	Up
M148T32	350851	350238	4.13	424182	428857	3.21	0.83	-0.27	0.00330157	2.48	0.156028	1.86025	147.952	32.3	0.5	Down
M148T723	453936	462953	4.59	555368	522247	11.53	0.82	-0.29	0.04739	1.32	0.485497	1.59804	148.025	723.2	12.1	Down
M148T990_2	912249	903246	2.76	1.03235e+06	1.03245e+06	6.34	0.88	-0.18	0.0372584	1.43	0.449178	1.63808	148.018	989.5	16.5	Down
M150T33	1.53647e+06	1.52166e+06	3	1.7743e+06	1.83237e+06	7.65	0.87	-0.21	0.0421757	1.37	0.463221	1.61858	149.988	32.7	0.5	Down
M150T418	1.28113e+06	1.29535e+06	8.58	1.62549e+06	1.54947e+06	9.68	0.79	-0.34	0.0326403	1.49	0.426645	1.66448	150.058	418.4	7	Down
M150T96	2.90498e+06	2.83929e+06	9.29	3.67002e+06	3.8233e+06	8.52	0.79	-0.34	0.0329081	1.48	0.428199	1.66391	149.94	96.2	1.6	Down
M152T139	8.33959e+07	8.54491e+07	7.25	1.44445e+08	1.43557e+08	5.16	0.58	-0.79	0.000450343	3.35	0.0738531	1.92342	152.054	138.8	2.3	Down
M152T281	1.34559e+08	1.27281e+08	9.71	1.59053e+08	1.57166e+08	4.73	0.85	-0.24	0.0499093	1.3	0.493787	1.57925	152.057	280.7	4.7	Down
M152T83	1.66503e+07	1.72112e+07	6.92	2.68648e+07	2.63623e+07	4.82	0.62	-0.69	0.000622141	3.21	0.0738531	1.91544	151.952	83.4	1.4	Down
M152T974	506981	526603	11.5	860268	801376	20.52	0.59	-0.76	0.0176372	1.75	0.336149	1.73995	152.036	974	16.2	Down
M153T974	1.09437e+06	1.06387e+06	8.02	2.27675e+06	2.27178e+06	2.55	0.48	-1.06	0.00010521	3.98	0.0423955	1.93606	153.033	973.8	16.2	Down
M153T988	893094	926211	9.17	1.48978e+06	1.47077e+06	4.23	0.6	-0.74	0.000986141	3.01	0.0896752	1.9058	152.963	988.5	16.5	Down
M153T990	52692.8	52049.6	3.73	78816.2	85674.9	15.26	0.67	-0.58	0.014293	1.84	0.307511	1.76516	152.995	989.6	16.5	Down
M154T72_2	3.86373e+07	3.77855e+07	4.08	6.12762e+07	5.59527e+07	15.94	0.63	-0.67	0.00772248	2.11	0.234082	1.81016	153.948	72.4	1.2	Down
M154T95	2.00864e+06	1.95425e+06	7.21	2.75954e+06	2.6068e+06	14.23	0.73	-0.46	0.0252125	1.6	0.382243	1.69357	154.058	95.5	1.6	Down
M155T439	3.87784e+07	3.77016e+07	5.22	1.63495e+07	1.60638e+07	3.04	2.37	1.25	1.50808e-05	4.82	0.0230787	1.94834	154.988	438.7	7.3	Up
M155T603	388656	374645	14.83	555882	540790	12.79	0.7	-0.52	0.0318707	1.5	0.422583	1.66091	155.046	603.3	10.1	Down
M155T78	1.98909e+06	1.99372e+06	3.59	2.71018e+06	2.79411e+06	5.74	0.73	-0.45	0.00145962	2.84	0.104828	1.89591	155.079	78	1.3	Down
M155T980	3.17656e+07	3.2322e+07	9.11	3.91438e+07	3.97065e+07	3.95	0.81	-0.3	0.0221966	1.65	0.366488	1.71527	154.99	980.5	16.3	Down
M155T99	1.05683e+06	1.0839e+06	7.73	2.76536e+06	2.75827e+06	2.19	0.38	-1.39	3.40491e-05	4.47	0.0230787	1.9455	155.072	99.4	1.7	Down
M156T229	1.80215e+06	1.81754e+06	3.24	1.00972e+06	990052	5.74	1.78	0.84	0.000105274	3.98	0.0423955	1.93995	156.138	228.7	3.8	Up
M156T428	2.70233e+06	2.49379e+06	27.52	1.01378e+06	1.00768e+06	23.08	2.67	1.41	0.00899974	2.05	0.253281	1.80541	156.102	428.2	7.1	Up
M156T743	1.14073e+07	1.16474e+07	3.83	1.42015e+07	1.42866e+07	4.41	0.8	-0.32	0.00298292	2.53	0.151139	1.86668	156.12	743.2	12.4	Down
M156T774	1.70195e+07	1.68467e+07	2.68	3.33474e+06	3.27519e+06	10.48	5.1	2.35	1.22643e-05	4.91	0.0230787	1.94797	156.12	774.2	12.9	Up
M157T184	9.90391e+06	9.78682e+06	5.47	8.38714e+06	8.51967e+06	7.32	1.18	0.24	0.034516	1.46	0.435576	1.65068	156.966	183.8	3.1	Up
M157T538	193213	189821	3.95	46733.6	47396.4	15.5	4.13	2.05	0.0001098	3.96	0.042514	1.93727	157.17	537.9	9	Up
M158T367	6.48889e+06	6.47446e+06	11.59	1.00726e+07	9.85475e+06	22.51	0.64	-0.63	0.0434601	1.36	0.47052	1.6165	158.004	367.4	6.1	Down
M158T405	8.44139e+06	8.31117e+06	7.75	1.0295e+07	1.01154e+07	3.8	0.82	-0.29	0.0154594	1.81	0.315416	1.7477	158.003	405.3	6.8	Down
M158T76	570257	569846	0.2	173695	174500	2.66	3.28	1.72	0.000154585	3.81	0.0519752	1.95376	158.173	75.5	1.3	Up
M159T242_2	1.6427e+06	1.60009e+06	11.85	2.57878e+06	2.38835e+06	14.28	0.64	-0.65	0.012615	1.9	0.291091	1.7701	159.113	242.2	4	Down
M159T276	1.59551e+08	1.5946e+08	2.03	1.47439e+08	1.47155e+08	2.41	1.08	0.11	0.0121704	1.91	0.287843	1.77477	158.962	276.1	4.6	Up
M159T33	1.30419e+08	1.29716e+08	6.44	1.69503e+08	1.71211e+08	3.22	0.77	-0.38	0.00317362	2.5	0.15559	1.86706	158.963	32.7	0.5	Down
M159T380	2.26509e+07	2.16932e+07	8.23	2.76874e+07	2.70829e+07	6.73	0.82	-0.29	0.0287498	1.54	0.406595	1.68211	158.96	380.2	6.3	Down
M159T517	1.78225e+08	1.79711e+08	1.77	2.01424e+08	1.96064e+08	7.13	0.88	-0.18	0.0446013	1.35	0.473266	1.60487	158.961	517.1	8.6	Down
M159T541	7.6327e+06	8.06123e+06	15.68	4.04321e+06	3.41332e+06	37.48	1.89	0.92	0.0408675	1.39	0.458074	1.62626	158.96	540.7	9	Up
M159T990	1.28232e+08	1.28223e+08	3.11	9.86612e+07	9.73845e+07	3.89	1.3	0.38	0.000787463	3.1	0.0812143	1.90941	158.962	989.6	16.5	Up
M160T122	9.73284e+07	9.62533e+07	3.65	7.48726e+07	7.48054e+07	5.81	1.3	0.38	0.00264999	2.58	0.145647	1.87066	160.133	122.3	2	Up
M160T351	2.79528e+06	2.84469e+06	6.48	907144	904608	4.18	3.08	1.62	1.51848e-05	4.82	0.0230787	1.94768	160.097	350.8	5.8	Up
M160T464	1.61403e+06	1.53372e+06	9.39	802598	769411	35.91	2.01	1.01	0.0272671	1.56	0.398484	1.69015	160.133	464.3	7.7	Up
M160T546	42512.1	41846.8	2.87	118157	119965	4.66	0.36	-1.47	5.57447e-06	5.25	0.0230787	1.95119	160.076	546.3	9.1	Down
M160T75	9.35741e+06	9.30848e+06	1.9	8.19685e+06	8.41039e+06	7.39	1.14	0.19	0.0402069	1.4	0.455703	1.62375	159.967	74.9	1.2	Up
M162T137	1.19994e+07	1.16057e+07	6.51	1.56491e+07	1.59696e+07	9.39	0.77	-0.38	0.0164715	1.78	0.325107	1.74773	162.022	136.9	2.3	Down
M162T159	6.29571e+06	6.26312e+06	0.97	6.69065e+06	6.68664e+06	0.81	0.94	-0.09	0.00112035	2.95	0.0936368	1.90394	162.076	158.8	2.6	Down
M162T290	1.25663e+06	1.1592e+06	24.83	3.05328e+06	2.63796e+06	28.22	0.41	-1.28	0.0130436	1.88	0.296531	1.76385	162.076	289.8	4.8	Down
M162T326	3.53856e+06	3.51499e+06	1.21	3.92542e+06	3.9136e+06	0.99	0.9	-0.15	0.00032252	3.49	0.06446	1.92603	161.971	325.6	5.4	Down
M162T406	2.3152e+06	2.28586e+06	3.59	3.66275e+06	3.60974e+06	7.72	0.63	-0.66	0.000720056	3.14	0.0776256	1.91088	162.002	406.3	6.8	Down
M162T77	618221	613056	2.19	569138	574708	1.87	1.09	0.12	0.00763803	2.12	0.233194	1.81346	162.132	76.7	1.3	Up
M163T249	1.18786e+06	1.18921e+06	2.32	1.53234e+06	1.5647e+06	5.67	0.78	-0.37	0.00210239	2.68	0.124766	1.88279	162.56	248.7	4.1	Down
M163T541	401705	350849	41.96	793155	776625	9.29	0.51	-0.98	0.0381221	1.42	0.451518	1.64112	163.112	540.8	9	Down
M163T653	444139	441690	8.25	536459	551291	6.98	0.83	-0.27	0.0393206	1.41	0.454816	1.63072	163.114	652.5	10.9	Down
M163T691	1.15723e+06	1.14715e+06	2.03	1.07341e+06	1.06802e+06	1.51	1.08	0.11	0.00664498	2.18	0.216996	1.82699	163.148	690.7	11.5	Up
M163T720	2.68698e+06	2.60321e+06	11.85	3.37093e+06	3.2666e+06	7.54	0.8	-0.33	0.0450338	1.35	0.475754	1.60035	163.112	719.8	12	Down
M164T441	412700	416914	2.63	500652	500070	2.6	0.82	-0.28	0.000839427	3.08	0.083518	1.90694	163.543	441.3	7.4	Down
M164T575	809380	811696	1.32	735665	742165	5.54	1.1	0.14	0.0436414	1.36	0.47052	1.60649	164.136	575	9.6	Up
M164T63_2	794674	835980	13.44	328764	255875	43.68	2.42	1.27	0.0195103	1.71	0.347578	1.73259	163.998	63.1	1.1	Up
M165T167	83695.8	82382.2	3.98	103307	99078.8	11.09	0.81	-0.3	0.0359213	1.44	0.442617	1.64194	164.972	166.9	2.8	Down
M165T72	2.24693e+06	2.24963e+06	7.22	1.9376e+06	1.87902e+06	5.51	1.16	0.21	0.047769	1.32	0.485848	1.59471	165.051	71.8	1.2	Up
M165T745	368767	374522	16.02	786116	672769	29.27	0.47	-1.09	0.0162419	1.79	0.323195	1.74634	165.164	744.8	12.4	Down
M166T84	9.80631e+06	9.79201e+06	3.4	1.46191e+07	1.43768e+07	4.44	0.67	-0.58	0.000240082	3.62	0.0597168	1.9294	165.988	83.6	1.4	Down
M167T191	1.09568e+07	1.07498e+07	21.57	3.59533e+06	3.56048e+06	23.24	3.05	1.61	0.00376742	2.42	0.165864	1.85028	167.059	191.1	3.2	Up
M168T510	4.7931e+06	4.97576e+06	12.3	3.14704e+06	3.07117e+06	8.11	1.52	0.61	0.00849947	2.07	0.244906	1.79967	167.975	510	8.5	Up
M169T240	2.17582e+06	2.197e+06	7.7	3.8998e+06	4.12144e+06	15.75	0.56	-0.84	0.00540068	2.27	0.200676	1.83989	168.98	240.2	4	Down
M169T35	1.53811e+06	1.52641e+06	4.7	1.90784e+06	1.98779e+06	8.43	0.81	-0.31	0.0197047	1.71	0.34971	1.72845	169.006	35.4	0.6	Down
M170T113	1.19136e+07	1.20728e+07	2.92	9.93931e+06	1.01797e+07	4.94	1.2	0.26	0.00564242	2.25	0.203055	1.83449	170.118	113.1	1.9	Up
M170T155	844245	837304	3.3	703398	727794	7.55	1.2	0.26	0.0190936	1.72	0.346193	1.72366	169.536	155	2.6	Up
M170T405	1.20197e+07	1.18021e+07	4.63	1.07675e+07	1.07177e+07	2.66	1.12	0.16	0.0230728	1.64	0.370399	1.70981	169.977	404.6	6.7	Up
M170T63	4.60273e+06	4.61528e+06	4.17	3.50979e+06	3.70183e+06	12.22	1.31	0.39	0.0232842	1.63	0.37113	1.70502	169.998	62.8	1	Up
M170T73	8.64186e+06	8.548e+06	2.24	9.25922e+06	9.313e+06	3.28	0.93	-0.1	0.0401732	1.4	0.455703	1.62707	169.931	73.3	1.2	Down
M171T140	1.05925e+07	6.31307e+06	70.2	3.26064e+07	3.01705e+07	27.83	0.32	-1.62	0.0362668	1.44	0.444505	1.64662	170.977	140.3	2.3	Down
M171T36	266607	266092	4.7	437558	420801	7.94	0.61	-0.71	0.000709054	3.15	0.0773738	1.91302	170.985	35.6	0.6	Down
M171T486	3.59472e+06	3.61961e+06	4.24	4.23455e+06	4.25493e+06	8.16	0.85	-0.24	0.0385565	1.41	0.452192	1.62702	171.121	486	8.1	Down
M171T72_1	1.81548e+06	1.73499e+06	8.64	2.65602e+06	2.61379e+06	9.02	0.68	-0.55	0.00587429	2.23	0.204589	1.83424	171.005	71.8	1.2	Down
M171T89	2146142	2.08756e+06	8.9	2.77469e+06	2.71059e+06	4.47	0.77	-0.37	0.0102574	1.99	0.27236	1.788	171.046	88.9	1.5	Down
M171T976	6.80473e+06	7.04641e+06	6.24	7.9179e+06	7.97152e+06	4.98	0.86	-0.22	0.0313109	1.5	0.41865	1.66269	171.006	975.7	16.3	Down
M172T307	227368	228179	11.24	175673	170167	8.84	1.29	0.37	0.0358556	1.45	0.442617	1.64077	172.12	307.3	5.1	Up
M172T72	6.53449e+06	7.04492e+06	14.15	9.44323e+06	9.86481e+06	8.16	0.69	-0.53	0.019202	1.72	0.346577	1.73069	171.959	72.4	1.2	Down
M172T73	2.56442e+07	2.55197e+07	1.37	2.88049e+07	2.95721e+07	5.18	0.89	-0.17	0.0212151	1.67	0.360998	1.72001	171.932	73.3	1.2	Down
M173T75	1.78913e+07	1.83465e+07	8.74	2.22748e+07	2.22099e+07	2.07	0.8	-0.32	0.0137761	1.86	0.304188	1.76468	173.03	74.6	1.2	Down
M174T146	626727	593184	15.07	896767	961041	15.67	0.7	-0.52	0.0486675	1.31	0.488445	1.59118	174.112	146.1	2.4	Down
M175T145	3.37844e+06	3.23756e+06	7.83	7.44436e+06	7.82223e+06	13.29	0.45	-1.14	0.000996722	3	0.0901527	1.90656	175.001	144.8	2.4	Down
M175T540	797953	795239	13.11	1.19701e+06	1.21695e+06	9.16	0.67	-0.59	0.0117922	1.93	0.283426	1.77812	175.188	539.9	9	Down
M175T656	198852	198979	1.51	151013	150314	5.83	1.32	0.4	0.00134539	2.87	0.101399	1.89421	175.169	656.2	10.9	Up
M175T982	2.11742e+07	2.12339e+07	4.6	2.83007e+07	2.96325e+07	10.14	0.75	-0.42	0.0121333	1.92	0.287843	1.77897	174.957	982	16.4	Down
M176T209	264764	282629	12.87	200862	205403	7.83	1.32	0.4	0.0390109	1.41	0.453492	1.63282	176.111	208.9	3.5	Up
M176T480	2.64685e+06	2.6743e+06	2.22	2.03626e+06	1.99882e+06	6.7	1.3	0.38	0.00283997	2.55	0.147061	1.86793	176.128	480.3	8	Up
M177T383	1.31336e+07	1.31147e+07	1.08	1.72314e+07	1.73437e+07	2.45	0.76	-0.39	6.29566e-05	4.2	0.0295791	1.94071	177.077	383.2	6.4	Down
M178T768	1.36317e+06	1.36853e+06	3.32	1.19208e+06	1.22066e+06	4.35	1.14	0.19	0.0135121	1.87	0.299925	1.76614	178.123	767.7	12.8	Up
M179T357	4.25388e+06	4.21999e+06	1.45	4.56943e+06	4.59362e+06	2.52	0.93	-0.1	0.013164	1.88	0.297226	1.76834	178.548	357	6	Down
M179T543	3.12638e+06	3.13383e+06	1.12	3.61295e+06	3.68531e+06	3.56	0.87	-0.21	0.00266941	2.57	0.145647	1.8691	179.064	543.2	9.1	Down
M179T82	3.21626e+06	3.05897e+06	14.12	4.611e+06	4.65975e+06	10.65	0.7	-0.52	0.022846	1.64	0.369822	1.70962	179.062	81.8	1.4	Down
M179T977	2.32546e+07	2.47533e+07	25.85	7.27261e+06	7.16772e+06	3.39	3.2	1.68	0.0180472	1.74	0.339256	1.87727	178.99	977.2	16.3	Up
M179T982	2.29893e+06	2.31556e+06	3.6	2.52719e+06	2.51955e+06	2.74	0.91	-0.14	0.0223675	1.65	0.368019	1.71594	178.949	982	16.4	Down
M180T429	4.36672e+06	4.35175e+06	1.85	3.38685e+06	3.33865e+06	7.9	1.29	0.37	0.00530963	2.27	0.198494	1.83523	180.102	428.5	7.1	Up
M180T462	2.70066e+06	2.71759e+06	2.77	2.47189e+06	2.49285e+06	2.49	1.09	0.13	0.015028	1.82	0.313794	1.75958	180.065	462.1	7.7	Up
M180T472	1.1086e+06	1.10393e+06	4.45	1.24283e+06	1.24616e+06	1.21	0.89	-0.16	0.0124178	1.91	0.290504	1.76928	180.102	472	7.9	Down
M181T120	2.30665e+06	2.3956e+06	8.4	957847	1.03868e+06	24.8	2.41	1.27	0.00522526	2.28	0.196931	1.83586	181.108	120.4	2	Up
M181T35	5.84955e+06	6281792	22.74	3.7072e+06	3.89873e+06	9.89	1.58	0.66	0.0445268	1.35	0.473069	1.60342	180.989	35.3	0.6	Up
M181T527	323975	318200	7.29	226882	235668	10.75	1.43	0.51	0.00930235	2.03	0.257934	1.79753	181.101	526.7	8.8	Up
M181T883	2.76262e+06	2.7578e+06	17.89	5.20276e+06	4.90819e+06	17.08	0.53	-0.91	0.0110163	1.96	0.277977	1.78335	181.159	882.9	14.7	Down
M182T990	126191	127336	2.8	438673	485764	20.1	0.29	-1.8	0.00917209	2.04	0.256137	1.91673	182.029	989.6	16.5	Down
M183T39	5.0039e+07	5.14862e+07	9.6	8.1538e+07	8.18176e+07	5.13	0.61	-0.7	0.00155967	2.81	0.10637	1.89327	182.962	38.6	0.6	Down
M184T417	1.68944e+06	1.66937e+06	3.37	1.32037e+06	1.35339e+06	7.35	1.28	0.36	0.00635485	2.2	0.212131	1.82581	184.169	416.8	6.9	Up
M184T777	118100	118633	1.6	124434	124094	1.98	0.95	-0.08	0.02371	1.63	0.374446	1.70048	184.169	777	12.9	Down
M184T873	1.10198e+07	1.12779e+07	4.33	13270805	1.33196e+07	3.41	0.83	-0.27	0.00441774	2.35	0.181804	1.84882	184.072	872.8	14.5	Down
M185T32	278666	346714	49.75	1.06105e+07	8.76866e+06	37.3	0.03	-5.25	0.000896911	3.05	0.0858088	1.90334	184.984	32.2	0.5	Down
M185T494	411217	404909	2.94	315819	322450	6.91	1.3	0.38	0.00377544	2.42	0.165864	1.85609	185.128	494.2	8.2	Up
M185T575	3.22433e+06	3.1914e+06	1.81	3.41769e+06	3.45211e+06	2.44	0.94	-0.08	0.0297766	1.53	0.410131	1.67896	185.116	574.7	9.6	Down
M186T369	709467	745400	9.88	211662	215735	19.3	3.35	1.74	0.000696101	3.16	0.0769533	1.91247	186.185	369.3	6.2	Up
M186T615	6.06127e+07	5.94803e+07	4.4	4.80758e+07	4.90708e+07	6.17	1.26	0.33	0.0061778	2.21	0.209822	1.8277	186.221	614.5	10.2	Up
M186T815	2.53069e+06	2.6038e+06	7.05	3.4427e+06	3.40081e+06	4.77	0.74	-0.44	0.00342499	2.47	0.158439	1.8602	186.185	814.8	13.6	Down
M186T966	1.06954e+07	1.07815e+07	5.21	1.394e+07	1.39065e+07	14.42	0.77	-0.38	0.0438139	1.36	0.47052	1.61187	186.221	966.2	16.1	Down
M187T212	3.88641e+07	3.26907e+07	41.08	8.24619e+07	8.30695e+07	24.17	0.47	-1.09	0.04234	1.37	0.464723	1.60807	186.956	212.3	3.5	Down
M187T879	2.16348e+08	2.17279e+08	1.32	2.22649e+08	2.22973e+08	0.38	0.97	-0.04	0.0225941	1.65	0.368892	1.70335	186.98	878.7	14.6	Down
M188T107	969314	971152	10.63	1382109	1.38165e+06	9.78	0.7	-0.51	0.0132586	1.88	0.297421	1.77086	188.092	106.6	1.8	Down
M188T369	120495	118629	3.79	159137	154262	6.79	0.76	-0.4	0.00331169	2.48	0.156028	1.86008	188.037	369.3	6.2	Down
M188T442	109625	110387	4.73	149784	145757	6.46	0.73	-0.45	0.00245555	2.61	0.13832	1.87185	188	442.1	7.4	Down
M188T546	338410	337243	1.46	386760	389081	1.67	0.87	-0.19	0.000484057	3.32	0.0738531	1.91908	188.071	546.4	9.1	Down
M188T615	84486.6	81527.4	8.2	63388.2	61234.4	15.36	1.33	0.41	0.0414275	1.38	0.460564	1.62498	188.228	614.7	10.2	Up
M188T83_1	1.04234e+06	1.04175e+06	16.05	1.40944e+06	1.44311e+06	9.01	0.74	-0.44	0.0458737	1.34	0.480736	1.59542	187.99	83.1	1.4	Down
M188T971	3.2925e+06	3.32377e+06	6.75	4.65025e+06	4.3804e+06	13.38	0.71	-0.5	0.0157341	1.8	0.317689	1.75062	187.984	970.9	16.2	Down
M189T141	1.73413e+06	1.7639e+06	9.77	9.37383e+06	8.53346e+06	20.4	0.18	-2.43	0.000187299	3.73	0.0546203	1.93229	188.987	140.6	2.3	Down
M190T100	662787	660458	1.78	1.04783e+06	1.10922e+06	11.23	0.63	-0.66	0.0193063	1.71	0.346665	1.87512	190.119	99.8	1.7	Down
M190T187_3	234844	255473	45.16	54129.1	53238.8	10.32	4.34	2.12	0.0108687	1.96	0.276858	1.78303	190.499	186.5	3.1	Up
M190T971	1.11315e+07	1.10804e+07	1.79	1.26511e+07	1.30048e+07	5.36	0.88	-0.18	0.0184853	1.73	0.341854	1.73553	189.982	971	16.2	Down
M191T242	9.52065e+06	9.85782e+06	11.04	1.51316e+07	1.57812e+07	13.27	0.63	-0.67	0.0109645	1.96	0.277624	1.78759	190.99	241.9	4	Down
M191T971	5.6219e+07	5.59067e+07	1.5	6.34723e+07	6.5477e+07	5.6	0.89	-0.18	0.0240673	1.62	0.375834	1.70405	190.977	970.8	16.2	Down
M192T333	229449	228477	2.24	286702	295303	6.83	0.8	-0.32	0.00632379	2.2	0.212131	1.82919	191.993	333	5.6	Down
M192T86	765813	745946	5.12	1.01303e+06	1.07128e+06	12.4	0.76	-0.4	0.0262309	1.58	0.392203	1.69173	192.039	85.7	1.4	Down
M193T335	55388.5	53575.7	5.84	78914.3	81605.1	17.68	0.7	-0.51	0.0361085	1.44	0.443428	1.64436	193.069	334.9	5.6	Down
M194T111	1.73159e+06	1.87668e+06	19.51	3.18228e+06	3.14755e+06	6.05	0.54	-0.88	0.00765765	2.12	0.233287	1.80852	194.028	110.9	1.8	Down
M194T172_2	1.37267e+07	1.36393e+07	1.9	1.99959e+07	2.02178e+07	2.04	0.69	-0.54	2.00588e-05	4.7	0.0230787	1.94608	194.066	172.2	2.9	Down
M194T418	574114	548338	9.05	766063	732320	12.65	0.75	-0.42	0.031093	1.51	0.416725	1.67005	194.065	418.4	7	Down
M194T72_2	6.69131e+06	6.48549e+06	7.04	5.94078e+06	5.90235e+06	1.2	1.13	0.17	0.0443107	1.35	0.47206	1.61472	193.977	72.4	1.2	Up
M195T333	1.17456e+06	1.29473e+06	19.9	1.79287e+06	1.81382e+06	11.92	0.66	-0.61	0.0378222	1.42	0.450193	1.64158	195.121	333.1	5.6	Down
M195T493	1.13383e+06	1.14921e+06	3.52	1.69774e+06	1.72393e+06	2.99	0.67	-0.58	0.000115124	3.94	0.042514	1.93624	195.084	492.9	8.2	Down
M196T118	3.36075e+06	3.56293e+06	14.92	2.12381e+06	2.18009e+06	13.17	1.58	0.66	0.0185338	1.73	0.341854	1.73027	196.043	118	2	Up
M196T730	439361	429470	7.75	531194	529990	4.8	0.83	-0.27	0.0214874	1.67	0.362527	1.71762	196.052	729.5	12.2	Down
M196T97	414977	421256	4.75	503648	509766	3.99	0.82	-0.28	0.00584187	2.23	0.204378	1.83181	196.008	96.9	1.6	Down
M197T408	2.2826e+06	2286899	3.27	1.86982e+06	1.75368e+06	11.2	1.22	0.29	0.0363266	1.44	0.444915	1.64438	197.128	408.1	6.8	Up
M197T841	1.78248e+06	1.73697e+06	16.17	3.33419e+06	3.37241e+06	14.8	0.53	-0.9	0.00780538	2.11	0.23575	1.81126	197.117	840.5	14	Down
M198T104	6.5641e+06	6.74731e+06	7.23	5.23702e+06	5.4659e+06	7.6	1.25	0.33	0.021735	1.66	0.363799	1.70978	198.087	103.9	1.7	Up
M198T114	6.93447e+06	6.70127e+06	7.45	3.26763e+06	3.58017e+06	18.02	2.12	1.09	0.00300241	2.52	0.151139	1.86471	198.099	113.8	1.9	Up
M198T180	988056	993880	2.46	859850	835605	8.59	1.15	0.2	0.0499686	1.3	0.493787	1.58428	198.089	180.1	3	Up
M198T73	7.97245e+07	7.58986e+07	12.08	1.10372e+08	1.08437e+08	12.81	0.72	-0.47	0.031552	1.5	0.419496	1.66176	197.926	73	1.2	Down
M199T192	8.37977e+06	8.33876e+06	2.26	1.25188e+07	1.27923e+07	5.39	0.67	-0.58	0.00030189	3.52	0.0643913	1.92673	198.971	191.9	3.2	Down
M199T295	325233	313583	8.74	171315	184447	17.2	1.9	0.92	0.00501417	2.3	0.192565	1.83907	199.053	294.9	4.9	Up
M199T396	1.0014e+06	935517	12.02	1.31794e+06	1.29425e+06	4.98	0.76	-0.4	0.0189142	1.72	0.344733	1.72615	199.156	396.1	6.6	Down
M199T78_1	3.42582e+06	3.25469e+06	8.79	5.29077e+06	4.91393e+06	12.49	0.65	-0.63	0.00725672	2.14	0.227297	1.81391	198.957	78	1.3	Down
M200T152	1.74673e+06	1.80322e+06	53.98	500755	532630	11.4	3.49	1.8	0.0373072	1.43	0.449178	1.63385	199.624	151.5	2.5	Up
M200T427	1.01456e+06	1.00599e+06	2.62	877356	864710	3.62	1.16	0.21	0.00474024	2.32	0.188207	1.84289	200.165	426.8	7.1	Up
M200T63	3.41424e+07	3.36393e+07	3.24	4.44118e+07	4.45553e+07	4.71	0.77	-0.38	0.00135244	2.87	0.101399	1.89486	199.987	62.5	1	Down
M200T75	790606	815707	14.44	1.05652e+06	1.0702e+06	7.7	0.75	-0.42	0.0382538	1.42	0.451518	1.63002	200.103	74.9	1.2	Down
M201T196	3.92098e+06	3.81489e+06	7.37	1.92371e+06	2.32605e+06	37.27	2.04	1.03	0.0399221	1.4	0.455703	1.62168	200.972	195.8	3.3	Up
M201T64_2	1.31771e+06	1.06516e+06	33.68	3.41191e+06	3.40745e+06	0.54	0.39	-1.37	0.0322519	1.49	0.42452	1.83796	200.995	63.6	1.1	Down
M201T649	771029	717816	17.25	1.5826e+06	1.63316e+06	16.11	0.49	-1.04	0.00611803	2.21	0.20863	1.82757	201.167	648.5	10.8	Down
M201T66_1	4.67248e+06	4.6903e+06	3.61	8.87467e+06	8.58386e+06	13.6	0.53	-0.93	0.00135537	2.87	0.101399	1.89385	200.766	66.3	1.1	Down
M201T84	500044	479424	7.36	867289	851964	9.94	0.58	-0.79	0.00146529	2.83	0.104828	1.89203	200.911	84	1.4	Down
M201T976	2.41637e+07	2.5668e+07	11.93	3.80682e+07	4.15524e+07	21.39	0.63	-0.66	0.0425332	1.37	0.465469	1.61959	200.972	975.7	16.3	Down
M202T159_1	753794	747798	8.44	565620	574989	2.98	1.33	0.41	0.00522774	2.28	0.196931	1.84179	202.011	159.4	2.7	Up
M202T307	624810	631667	3.57	802347	828905	7.93	0.78	-0.36	0.00834938	2.08	0.243485	1.81076	202.118	307.2	5.1	Down
M202T435	947564	961915	3.27	1.16484e+06	1.17162e+06	3.23	0.81	-0.3	0.00151233	2.82	0.105266	1.89433	202.044	434.7	7.2	Down
M203T391	118970	119409	3.5	164157	165056	11.19	0.72	-0.46	0.0095828	2.02	0.261847	1.80166	203.091	391.3	6.5	Down
M203T707	227459	229113	5.67	282822	281173	3.68	0.8	-0.31	0.00505151	2.3	0.19287	1.84051	203.091	706.5	11.8	Down
M203T71	253791	249685	7.24	306890	300241	4.29	0.83	-0.27	0.016511	1.78	0.325107	1.74898	202.971	71.5	1.2	Down
M203T970	613918	599891	6.02	732568	722202	4.16	0.84	-0.25	0.0131796	1.88	0.297226	1.77213	202.996	970.4	16.2	Down
M204T310	9.64398e+06	8.07765e+06	30.06	1.7332e+07	1.8164e+07	12.65	0.56	-0.85	0.0276382	1.56	0.400573	1.68463	204.087	309.8	5.2	Down
M204T366	355021	357462	34	696867	703293	7.18	0.51	-0.97	0.027602	1.56	0.400573	1.6884	204.143	365.9	6.1	Down
M204T371	169495	191329	25.36	280948	274502	8.99	0.6	-0.73	0.035429	1.45	0.440947	1.65178	204.123	371	6.2	Down
M204T85	488124	489208	0.62	567845	562579	6.06	0.86	-0.22	0.0484908	1.31	0.488445	1.77284	203.931	84.7	1.4	Down
M204T974	877740	801938	19.6	1.90579e+06	2.1192e+06	29.01	0.46	-1.12	0.0245986	1.61	0.37755	1.69894	203.971	973.9	16.2	Down
M205T181	342773	354522	16.26	851345	896308	27.77	0.4	-1.31	0.0106823	1.97	0.275271	1.78583	205.118	181.3	3	Down
M205T440	538745	546607	5.95	824524	749355	24.85	0.65	-0.61	0.0455849	1.34	0.479194	1.60335	205.143	439.6	7.3	Down
M205T61	1.26888e+06	1.3197e+06	8.6	2.10594e+06	2.17456e+06	8.67	0.6	-0.73	0.00218099	2.66	0.127644	1.87896	204.967	61.3	1	Down
M206T398	3.34253e+08	3.37716e+08	8.81	5.89837e+08	5.55027e+08	11.9	0.57	-0.82	0.00255265	2.59	0.142494	1.8778	206.1	397.9	6.6	Down
M207T971	9.04557e+07	9.1853e+07	7.14	1.11697e+08	1.11787e+08	3.63	0.81	-0.3	0.0104954	1.98	0.273998	1.79004	207.017	971.2	16.2	Down
M208T72	2.26873e+06	2.27567e+06	3.91	2.6331e+06	2.6531e+06	2.24	0.86	-0.21	0.00462139	2.34	0.187045	1.8449	207.993	72.1	1.2	Down
M208T85	3.54043e+06	3.6217e+06	7.51	5.00179e+06	5.27548e+06	14.69	0.71	-0.5	0.0263765	1.58	0.392203	1.6914	208.06	84.7	1.4	Down
M209T82	238433	227901	16.86	77734.8	88316.2	26.04	3.07	1.62	0.00400477	2.4	0.17192	1.8513	208.884	81.7	1.4	Up
M209T883_3	3.15581e+06	3.19074e+06	2.29	2.6695e+06	2.7123e+06	7.93	1.18	0.24	0.0247633	1.61	0.378703	1.69835	209.178	882.9	14.7	Up
M210T990	398290	399965	25.71	604588	622343	5.36	0.66	-0.6	0.0480272	1.32	0.486426	1.60071	210.024	989.6	16.5	Down
M211T89	2.02795e+06	1.98766e+06	10.38	2.96489e+06	3.02239e+06	4.17	0.68	-0.55	0.00395637	2.4	0.170709	1.85451	210.977	89.1	1.5	Down
M211T971	6.39345e+06	6.57602e+06	6.12	1.15823e+07	1.08232e+07	24.37	0.55	-0.86	0.0152516	1.82	0.314327	1.748	211.01	971.5	16.2	Down
M212T107	734148	735184	6.82	565559	591772	11.7	1.3	0.38	0.0302259	1.52	0.413292	1.67758	212.104	107.2	1.8	Up
M212T133	604595	606121	4.83	3.43961e+06	2.66389e+06	54.75	0.18	-2.51	0.0303335	1.52	0.413426	1.83442	212.003	133.5	2.2	Down
M212T172	5.9511e+06	6.25403e+06	16.41	9.77094e+06	1.06338e+07	15.41	0.61	-0.72	0.0218774	1.66	0.36386	1.71021	212.053	172.4	2.9	Down
M212T701	330068	333594	2.17	422337	426001	3.97	0.78	-0.36	0.000725265	3.14	0.07764	1.91198	212.02	700.9	11.7	Down
M213T172	2.58409e+06	2.50395e+06	14.66	3.72425e+06	3.73748e+06	2.65	0.69	-0.53	0.011773	1.93	0.283426	1.78323	213.056	172.3	2.9	Down
M213T348	2.50693e+06	2.47167e+06	8.23	4.37359e+06	4.4569e+06	9.44	0.57	-0.8	0.00157622	2.8	0.10637	1.8916	213.16	347.7	5.8	Down
M213T701	2.22843e+06	2.13007e+06	16.01	629019	600299	9.85	3.54	1.82	0.000288105	3.54	0.0640403	1.92704	213.149	701	11.7	Up
M213T83_2	3.3306e+07	3.33114e+07	1.75	4.21151e+07	4.38918e+07	8.56	0.79	-0.34	0.0109172	1.96	0.277258	1.78999	213.075	83.1	1.4	Down
M213T990	770851	778542	2.12	640627	657077	5.99	1.2	0.27	0.00753665	2.12	0.230873	1.81105	213.435	989.6	16.5	Up
M214T246	5.35369e+06	5.287e+06	3.09	7.87527e+06	7.81066e+06	7.34	0.68	-0.56	0.00110097	2.96	0.0936368	1.90389	214.001	245.5	4.1	Down
M214T328	463720	470442	5.18	398619	392412	6.53	1.16	0.22	0.034227	1.47	0.434734	1.65897	214.001	327.7	5.5	Up
M214T872	4.25524e+07	4.16249e+07	10.92	3.3057e+07	3.31859e+07	8.78	1.29	0.36	0.0355274	1.45	0.440983	1.64659	214.216	872	14.5	Up
M214T98	2.58113e+06	2.64942e+06	7.64	1.60829e+06	1.60053e+06	5.57	1.6	0.68	0.00102728	2.99	0.0919332	1.90679	214.051	97.5	1.6	Up
M215T705_2	4.60849e+06	4.34667e+06	16.95	6.78991e+06	6.52432e+06	10.32	0.68	-0.56	0.0243173	1.61	0.375849	1.69715	215.183	705.2	11.8	Down
M215T72	9.89877e+06	9.80304e+06	3.7	1.15761e+07	1.18907e+07	5.13	0.86	-0.23	0.0132508	1.88	0.297421	1.76097	214.917	71.8	1.2	Down
M216T129	2.57507e+06	2.62503e+06	5.21	1.93837e+06	1.89081e+06	11.19	1.33	0.41	0.0152853	1.82	0.314327	1.74812	215.583	128.9	2.1	Up
M216T191	4.60701e+06	4.48416e+06	8.16	7.70715e+06	7.64117e+06	3.26	0.6	-0.74	0.000496946	3.3	0.0738531	1.91986	215.98	191.4	3.2	Down
M216T336	988557	982248	2.07	795879	781178	5.89	1.24	0.31	0.00363729	2.44	0.162069	1.85516	216.196	335.8	5.6	Up
M216T593_1	1.89606e+06	1.83275e+06	6.19	1.56249e+06	1.50985e+06	8.82	1.21	0.28	0.0332197	1.48	0.430228	1.65227	216.159	593.2	9.9	Up
M216T593_2	348441	352860	7.9	290729	286831	2.36	1.2	0.26	0.0203717	1.69	0.353764	1.7206	216.196	593.3	9.9	Up
M217T193	1.87514e+06	1.70205e+06	18.65	3.7511e+06	3.69573e+06	4.92	0.5	-1	0.00276534	2.56	0.146408	1.86737	216.982	192.5	3.2	Down
M217T309	21106.4	20938.2	10.93	14245.8	15386.8	20	1.48	0.57	0.0433334	1.36	0.469834	1.61545	216.581	309.2	5.2	Up
M217T549	4.46331e+06	4.46354e+06	5.98	3.68514e+06	3.81502e+06	8.31	1.21	0.28	0.0326142	1.49	0.426645	1.65479	217.107	548.5	9.1	Up
M217T72	9.96914e+06	9.81235e+06	8.6	3.06675e+06	3.04569e+06	24.86	3.25	1.7	0.00148342	2.83	0.104828	1.88893	216.95	71.7	1.2	Up
M217T827	2.47508e+06	2.38921e+06	8.66	1.85824e+06	1.83625e+06	4.56	1.33	0.41	0.00685643	2.16	0.220475	1.81541	217.18	826.5	13.8	Up
M217T99	1.70715e+06	1.71601e+06	5.52	2.34711e+06	2.35754e+06	8.05	0.73	-0.46	0.00500056	2.3	0.192565	1.84101	216.631	99.2	1.7	Down
M218T154	451301	436196	7.54	757144	691638	20.81	0.6	-0.75	0.0147205	1.83	0.311326	1.75767	218.024	154.5	2.6	Down
M218T558	15257.6	15470.5	48.03	152908	146632	16.44	0.1	-3.33	0.00178574	2.75	0.114409	1.88522	218.111	557.7	9.3	Down
M219T123	2.11987e+07	2.0961e+07	1.98	2.98749e+07	30462718	6.04	0.71	-0.49	0.000776874	3.11	0.0806138	1.9105	219.097	123.2	2.1	Down
M219T167	5.13652e+06	5.25138e+06	4.73	6.30479e+06	6.12266e+06	7.75	0.81	-0.3	0.0172392	1.76	0.331722	1.74756	219.133	166.6	2.8	Down
M219T439	628942	634500	2.89	712822	716896	3.95	0.88	-0.18	0.0117284	1.93	0.283426	1.78188	219.107	438.6	7.3	Down
M219T72_1	1.9652e+06	1.99555e+06	6.85	2.34012e+06	2.36322e+06	4.85	0.84	-0.25	0.0231548	1.64	0.370722	1.7065	218.948	71.8	1.2	Down
M219T83	1.41763e+07	1.41737e+07	3.87	2.14703e+07	2.12309e+07	7.73	0.66	-0.6	0.00113558	2.94	0.0937382	1.9033	219.083	82.6	1.4	Down
M219T876	1.90922e+07	1.94269e+07	4.57	1.46553e+07	1.40322e+07	9.44	1.3	0.38	0.0110455	1.96	0.278011	1.78544	219.174	876.5	14.6	Up
M220T293	53025.6	55478.9	17.1	78205	74777.2	9.74	0.68	-0.56	0.0275165	1.56	0.400573	1.68942	219.956	292.6	4.9	Down
M220T298	3.15376e+06	3.2769e+06	10.73	2.01327e+06	2.05315e+06	4.44	1.57	0.65	0.00294187	2.53	0.150329	1.86439	220.064	297.6	5	Up
M220T352_2	794706	782912	5.43	1.23072e+06	1.20128e+06	8.21	0.65	-0.63	0.00147539	2.83	0.104828	1.89632	220.107	351.7	5.9	Down
M220T441	1.35669e+06	1.36943e+06	4.85	1.70195e+06	1.70972e+06	4.9	0.8	-0.33	0.00479708	2.32	0.188851	1.84714	220.118	440.5	7.3	Down
M221T187	2.89488e+06	2.94085e+06	9.22	3.73623e+06	3.87482e+06	8.26	0.77	-0.37	0.0246539	1.61	0.378057	1.70286	221.092	186.8	3.1	Down
M221T272_2	618384	580270	12.96	917891	958456	11.44	0.67	-0.57	0.0164898	1.78	0.325107	1.75171	221.091	272.1	4.5	Down
M222T123_2	1.72483e+07	1.68707e+07	3.99	2.69983e+07	2.65567e+07	7.68	0.64	-0.65	0.000834856	3.08	0.083518	1.90951	222.011	123.1	2.1	Down
M222T192	1.22044e+06	1.25922e+06	11.89	1.56879e+06	1.56757e+06	3.6	0.78	-0.36	0.0254529	1.59	0.384728	1.69703	221.987	191.9	3.2	Down
M222T310	1.38839e+06	1.39356e+06	2.35	1.13875e+06	1.13927e+06	0.8	1.22	0.29	0.000159791	3.8	0.0519752	1.93194	221.642	310.5	5.2	Up
M222T357	8.76039e+06	8.72013e+06	3.34	7.81184e+06	7.70306e+06	3.25	1.12	0.17	0.0128178	1.89	0.29337	1.77555	222.122	357	6	Up
M222T397	8.46607e+06	8.63356e+06	4.5	7.08793e+06	7.15771e+06	3.74	1.19	0.26	0.00654249	2.18	0.215291	1.82376	221.577	397.5	6.6	Up
M222T649	1.18123e+06	1.19529e+06	2.92	1.80656e+06	1.90156e+06	10.24	0.65	-0.61	0.00265943	2.58	0.145647	1.87477	222.147	648.7	10.8	Down
M222T975	2.46958e+06	2.37137e+06	10.41	3.33768e+06	3.1586e+06	9.77	0.74	-0.43	0.0199961	1.7	0.350846	1.71974	221.994	975.2	16.3	Down
M223T318	44008.4	36190.2	45.53	650398	629553	17.59	0.07	-3.89	0.00051332	3.29	0.0738531	1.91553	222.644	318.3	5.3	Down
M223T769	1.47186e+06	1.43371e+06	5.33	1.11494e+06	1.1224e+06	3.29	1.32	0.4	0.00150586	2.82	0.105248	1.89104	222.554	769.4	12.8	Up
M223T831	9.50471e+06	9.57448e+06	1.37	1.25755e+07	1.2547e+07	6.67	0.76	-0.4	0.00209085	2.68	0.12466	1.88212	223.064	831.3	13.9	Down
M223T85_1	1.61173e+07	1.61955e+07	6.55	2.48526e+07	2.22095e+07	18.96	0.65	-0.62	0.0190885	1.72	0.346193	1.73201	223.032	84.8	1.4	Down
M224T231	4.6027e+06	4.48952e+06	9.84	5.62935e+06	5.63171e+06	2.35	0.82	-0.29	0.0239289	1.62	0.375448	1.70428	224.128	231.1	3.9	Down
M224T85	5.64537e+07	5.91987e+07	32.86	1.90985e+07	1.96604e+07	5.12	2.96	1.56	0.034151	1.47	0.434734	1.81937	224.027	84.8	1.4	Up
M225T252	99217.5	98955.6	0.92	103637	103170	1.09	0.96	-0.06	0.00599159	2.22	0.205979	1.82775	225.069	251.9	4.2	Down
M225T84	90939.6	94147.5	8.32	147416	160978	18.71	0.62	-0.7	0.0195222	1.71	0.347578	1.72834	225.031	84.5	1.4	Down
M226T293	439680	419371	9.5	556302	558254	6.4	0.79	-0.34	0.0220973	1.66	0.365351	1.71448	225.964	292.6	4.9	Down
M226T72_2	4.0924e+06	4.06077e+06	4.66	4.55593e+06	4.58707e+06	3	0.9	-0.15	0.0279632	1.55	0.400573	1.68956	225.986	71.7	1.2	Down
M227T203	673333	687557	12.11	856935	847992	8.17	0.79	-0.35	0.0461722	1.34	0.481857	1.5926	227.011	202.9	3.4	Down
M227T63	769172	779513	14.93	1.10681e+06	1.01724e+06	15.07	0.69	-0.53	0.0399244	1.4	0.455703	1.6203	226.974	62.9	1	Down
M228T155_2	2.26853e+07	2.25707e+07	2.81	2.73288e+07	2.66515e+07	7.95	0.83	-0.27	0.018433	1.73	0.341854	1.73478	227.998	155.1	2.6	Down
M228T316	1.19267e+06	1.16891e+06	4.97	1.51042e+06	1.5247e+06	7.79	0.79	-0.34	0.0117569	1.93	0.283426	1.77996	227.995	315.9	5.3	Down
M228T331_1	2.69563e+06	2.67358e+06	2.21	2.98368e+06	2.97479e+06	3.6	0.9	-0.15	0.0141634	1.85	0.306343	1.76129	227.983	331.2	5.5	Down
M229T860	4.14998e+06	4.16811e+06	5.4	4.86092e+06	4.82537e+06	4.8	0.85	-0.23	0.0192107	1.72	0.346577	1.72688	229.199	860.1	14.3	Down
M230T130	1.39748e+06	1.40651e+06	7.04	2.01751e+06	2.13538e+06	11.76	0.69	-0.53	0.0111135	1.95	0.278812	1.78354	229.962	129.6	2.2	Down
M230T150	1.32564e+06	1.40617e+06	11.3	928953	899470	9.69	1.43	0.51	0.015299	1.82	0.314327	1.75511	229.635	150.1	2.5	Up
M230T172	2.52063e+06	2.57672e+06	4.93	3.1608e+06	3.09526e+06	5.11	0.8	-0.33	0.00526823	2.28	0.197576	1.83958	230.024	172	2.9	Down
M230T745_1	695117	699188	8.54	872883	885230	5.58	0.8	-0.33	0.0181838	1.74	0.340599	1.74163	230.182	744.9	12.4	Down
M230T96	8.03899e+06	8.13196e+06	7.17	6.72273e+06	6.57812e+06	7.77	1.2	0.26	0.0424079	1.37	0.465007	1.61556	229.906	96.1	1.6	Up
M231T76	533563	398575	53.78	1.10705e+06	1.06434e+06	9.05	0.48	-1.05	0.0496034	1.3	0.49235	1.58296	231.065	76.4	1.3	Down
M232T116	8.97831e+06	8.99008e+06	2.6	1.04916e+07	1.04856e+07	5.43	0.86	-0.22	0.0111855	1.95	0.279455	1.78016	231.974	115.8	1.9	Down
M232T199	6.60992e+06	6.38426e+06	7.81	7.69367e+06	7.73683e+06	4.43	0.86	-0.22	0.0401433	1.4	0.455703	1.63427	232.026	199.5	3.3	Down
M232T987	371536	382953	7.74	451628	469326	8.15	0.82	-0.28	0.0425455	1.37	0.465469	1.61587	231.952	987.2	16.5	Down
M233T130	8.04856e+06	7.83734e+06	5.06	6.32507e+06	6.19535e+06	13.2	1.27	0.35	0.0383691	1.42	0.451852	1.63108	232.599	129.7	2.2	Up
M233T155	993.59	822.27	44.26	19088.5	19686.2	45.93	0.05	-4.26	0.00155904	2.81	0.10637	1.89259	233.004	154.7	2.6	Down
M233T432	3.92592e+06	4.31522e+06	21.9	891957	967745	20.97	4.4	2.14	0.00141069	2.85	0.102846	1.89203	233.095	432.3	7.2	Up
M233T486	2.31298e+06	2.35461e+06	18.78	5.79247e+06	4.78867e+06	37.69	0.4	-1.32	0.0188451	1.72	0.34459	1.72889	233.185	486	8.1	Down
M233T72	6.91013e+06	6.84244e+06	3.69	7.96e+06	8.03161e+06	1.64	0.87	-0.2	0.00361426	2.44	0.162069	1.8556	232.928	71.6	1.2	Down
M233T878	439382	443573	23.92	3.36262e+06	2.41349e+06	72.55	0.13	-2.94	0.0119572	1.92	0.286061	1.77748	233.19	878.4	14.6	Down
M233T92	772526	748148	11.47	541679	556899	16.66	1.43	0.51	0.0384691	1.41	0.451852	1.62627	233.063	91.7	1.5	Up
M234T215	81663.5	79735.7	25.82	155595	149563	22.02	0.52	-0.93	0.0292391	1.53	0.407868	1.6708	234.116	215.4	3.6	Down
M234T572	33947.3	34774.9	7.48	26455.8	26278.8	4.43	1.28	0.36	0.0081503	2.09	0.240717	1.80415	234.149	572.4	9.5	Up
M234T83	1.27282e+06	1.29082e+06	5.51	1.84166e+06	1.85991e+06	6.2	0.69	-0.53	0.00157851	2.8	0.10637	1.89369	233.974	83.4	1.4	Down
M235T104	1.4576e+07	1.45807e+07	1.57	1.79398e+07	1.82294e+07	5.5	0.81	-0.3	0.00346449	2.46	0.158439	1.86031	234.957	103.5	1.7	Down
M235T155	785393	804302	4.82	878444	882722	2.7	0.89	-0.16	0.0251584	1.6	0.381982	1.69185	234.54	154.9	2.6	Down
M235T412	671077	666032	1.38	525215	529374	1.51	1.28	0.35	3.1743e-05	4.5	0.0230787	1.94542	235.185	411.7	6.9	Up
M236T76	2.34513e+06	2.32358e+06	3.09	3.24836e+06	3.19703e+06	3.17	0.72	-0.47	0.000211867	3.67	0.0562281	1.93364	235.963	75.8	1.3	Down
M236T84	4.93988e+06	4.90675e+06	4.97	3.75104e+06	3.53932e+06	10.57	1.32	0.4	0.0134883	1.87	0.299925	1.7705	236.024	84.3	1.4	Up
M237T346	449592	467888	8.79	556056	561177	7.34	0.81	-0.31	0.0340373	1.47	0.434734	1.65508	236.641	346.3	5.8	Down
M237T384	441582	465485	10.55	326837	334797	8.99	1.35	0.43	0.0218781	1.66	0.36386	1.71562	236.578	383.9	6.4	Up
M237T420	370830	391375	9.81	524631	529093	3.35	0.71	-0.5	0.00473521	2.32	0.188207	1.84591	236.754	420.5	7	Down
M238T101	6.1831e+06	6.19007e+06	1.97	2.17865e+06	2.38571e+06	35.39	2.84	1.5	0.041108	1.39	0.458944	1.79887	238.481	100.6	1.7	Up
M238T577	278058	284769	5.86	386720	393786	4.59	0.72	-0.48	0.00162708	2.79	0.108396	1.89248	238.089	577.3	9.6	Down
M238T84	839274	826672	5.02	915867	906275	2.15	0.92	-0.13	0.0479322	1.32	0.486205	1.59728	237.973	84.3	1.4	Down
M239T284	5.06581e+06	5.12355e+06	3.34	6.35743e+06	6.5053e+06	7.97	0.8	-0.33	0.0113065	1.95	0.279589	1.78541	239.102	284.3	4.7	Down
M239T323_2	291652	283787	8.38	356354	349901	4.02	0.82	-0.29	0.0187273	1.73	0.343551	1.73922	239.496	323	5.4	Down
M239T357	316250	313019	3.93	483554	523451	14.73	0.65	-0.61	0.0105784	1.98	0.274658	1.78713	239.091	356.9	5.9	Down
M240T103	4.29893e+06	4.51006e+06	8.56	6.18875e+06	6.16234e+06	3.45	0.69	-0.53	0.00254646	2.59	0.142494	1.87098	239.935	103	1.7	Down
M240T753	2.49495e+06	2.62382e+06	14.43	4.2588e+06	3.61097e+06	26.81	0.59	-0.77	0.0376091	1.42	0.449517	1.62839	240.196	753.3	12.6	Down
M241T192	9.1649e+06	9.27146e+06	3.8	6.85533e+06	6.84029e+06	12.03	1.34	0.42	0.0157398	1.8	0.317689	1.75	241.154	191.7	3.2	Up
M241T72_3	1.13835e+06	1.00176e+06	26.53	7.78972e+06	7.69151e+06	7.77	0.15	-2.77	0.000216083	3.67	0.0562281	1.93244	240.967	71.6	1.2	Down
M242T103	551293	563760	12.43	376630	390259	7.86	1.46	0.55	0.0121554	1.92	0.287843	1.77465	242.077	102.8	1.7	Up
M242T119	127341	120884	9.79	174843	172444	3.86	0.73	-0.46	0.00575195	2.24	0.203351	1.83478	241.981	119.2	2	Down
M242T989	1.58924e+06	1.59766e+06	3.03	2.00242e+06	2.0029e+06	2.22	0.79	-0.33	0.000444492	3.35	0.0738531	1.92083	242.034	989.3	16.5	Down
M243T102	3.35131e+06	3.47807e+06	29.38	1.59128e+06	1.66521e+06	10.4	2.11	1.07	0.0197778	1.7	0.349868	1.72966	243.158	102.3	1.7	Up
M243T120_1	3.82323e+07	3.70613e+07	8.45	4.90393e+07	5.01098e+07	4.85	0.78	-0.36	0.0108592	1.96	0.276858	1.7842	242.642	119.7	2	Down
M243T235	945524	972566	6.45	1.18501e+06	1.1707e+06	9.26	0.8	-0.33	0.026388	1.58	0.392203	1.69296	242.997	235.4	3.9	Down
M243T317	65328.2	61865.2	19.99	115874	122053	14.19	0.56	-0.83	0.0149298	1.83	0.312916	1.7601	243.481	316.8	5.3	Down
M243T724	906959	938339	9.68	1.28277e+06	1.32983e+06	16.83	0.71	-0.5	0.0427345	1.37	0.466036	1.61737	243.159	724.2	12.1	Down
M243T81	4.64051e+08	4.50013e+08	5.58	6.59074e+08	6.69053e+08	4.11	0.7	-0.51	0.000907366	3.04	0.0858088	1.90734	242.925	80.9	1.3	Down
M244T74	3.29083e+06	3.26664e+06	1.77	3.12058e+06	3.12009e+06	0.53	1.05	0.08	0.00753741	2.12	0.230873	1.81669	243.636	73.6	1.2	Up
M244T770_2	1.30452e+06	1.35369e+06	11.92	1.7238e+06	1.67003e+06	10.9	0.76	-0.4	0.0410139	1.39	0.458197	1.62405	244.011	769.7	12.8	Down
M244T980	1.71613e+07	1.68638e+07	6.72	3.00701e+06	2.97221e+06	10.54	5.71	2.51	1.69455e-05	4.77	0.0230787	1.94713	243.922	980.5	16.3	Up
M245T259	419010	414034	8.73	797953	815542	4.52	0.53	-0.93	0.000337575	3.47	0.0648834	1.92568	244.998	258.9	4.3	Down
M245T312	266874	257696	15.68	375954	386870	8.89	0.71	-0.49	0.0281245	1.55	0.401772	1.68783	245.034	312	5.2	Down
M245T758	164938	161359	9.6	1.11085e+06	1.11173e+06	12.33	0.15	-2.75	2.96693e-05	4.53	0.0230787	1.94689	245.266	757.9	12.6	Down
M245T84	801546	819430	4.99	5285028	4.89497e+06	16.87	0.15	-2.72	4.43144e-05	4.35	0.0249844	1.94325	245.015	84	1.4	Down
M246T118	1.87258e+06	1.92057e+06	4.86	2.12145e+06	2.14616e+06	5.47	0.88	-0.18	0.0434317	1.36	0.47052	1.61452	246.117	117.7	2	Down
M246T174	261537	257460	32.69	83696.1	103551	43.62	3.12	1.64	0.031236	1.51	0.418144	1.6648	246.08	173.9	2.9	Up
M246T245	1.16351e+06	1.11556e+06	10.64	755470	736423	14.17	1.54	0.62	0.0124839	1.9	0.290782	1.76959	246.135	245.1	4.1	Up
M246T378	8.64958e+07	8.94882e+07	9.09	1.30516e+08	1.35229e+08	12.68	0.66	-0.59	0.0116114	1.94	0.282583	1.7819	246.144	377.7	6.3	Down
M246T440	1.8513e+06	1.88539e+06	17.53	711518	650838	33.3	2.6	1.38	0.0102412	1.99	0.272357	1.79136	246.139	440	7.3	Up
M246T448	1.66813e+06	1.66549e+06	1.75	1.36295e+06	1.39211e+06	3.76	1.22	0.29	0.00110458	2.96	0.0936368	1.90201	246.206	447.9	7.5	Up
M246T72_2	611676	644339	9.27	1.09964e+06	1.1416e+06	8.48	0.56	-0.85	0.00140679	2.85	0.102846	1.89658	245.994	71.6	1.2	Down
M247T378	9.1164e+06	8.78608e+06	10.01	1.47259e+07	1.51759e+07	14.22	0.62	-0.69	0.0094699	2.02	0.26087	1.7972	247.147	377.8	6.3	Down
M247T446_1	290765	290945	5.22	524252	543119	11.77	0.55	-0.85	0.00154164	2.81	0.106298	1.89357	247.111	446.4	7.4	Down
M247T514	639353	656335	6.69	822196	812000	4.7	0.78	-0.36	0.00610774	2.21	0.20863	1.82792	247.111	513.8	8.6	Down
M247T678	2.2514e+06	2.29523e+06	4.97	1.86362e+06	1.96064e+06	9.68	1.21	0.27	0.0413327	1.38	0.459935	1.62246	247.246	677.7	11.3	Up
M247T72	1.02345e+06	1.01705e+06	7.03	1.43574e+06	1.35001e+06	10.63	0.71	-0.49	0.00955766	2.02	0.261583	1.80248	246.944	71.9	1.2	Down
M247T77	928332	971602	9.66	1.80702e+06	1.80685e+06	7.16	0.51	-0.96	0.000705583	3.15	0.0773738	1.91299	247.037	76.7	1.3	Down
M248T155	1.00791e+06	1.07192e+06	14.03	3.91324e+06	3.93506e+06	2.23	0.26	-1.96	0.0032212	2.49	0.156028	1.93922	247.985	155.3	2.6	Down
M248T328	3.18421e+06	3.21661e+06	5.66	4.34793e+06	4.36074e+06	1.71	0.73	-0.45	0.000814313	3.09	0.0824748	1.90778	248.132	328.1	5.5	Down
M248T72	843150	865257	5.21	713441	741722	8.12	1.18	0.24	0.0416247	1.38	0.460609	1.61878	247.893	71.8	1.2	Up
M249T769_2	3.47764e+06	3.17381e+06	21.07	7.04039e+06	6.21672e+06	22.09	0.49	-1.02	0.0138803	1.86	0.304563	1.76029	249.205	769.4	12.8	Down
M249T983	485830	472945	4.9	601133	581493	8.62	0.81	-0.31	0.0198657	1.7	0.350357	1.72929	248.878	983.4	16.4	Down
M250T116	3.4599e+06	3.47311e+06	1.44	5.43307e+06	5.49929e+06	3.67	0.64	-0.65	3.95165e-05	4.4	0.0238708	1.94358	250.085	115.7	1.9	Down
M250T129	1.2603e+07	1.13226e+07	20.89	6.33614e+06	6.84194e+06	34.18	1.99	0.99	0.0437899	1.36	0.47052	1.60494	250.129	128.9	2.1	Up
M250T75	4.77178e+06	4.77279e+06	4.13	5.27821e+06	5.28685e+06	2.11	0.9	-0.15	0.0194182	1.71	0.34696	1.72298	249.939	75.2	1.3	Down
M251T155	6.36794e+06	6379030	0.34	8.46665e+06	8.43151e+06	0.98	0.75	-0.41	1.13821e-06	5.94	0.0109111	1.95289	251.013	155.1	2.6	Down
M251T161	836476	872634	7.7	1.33627e+06	1.33318e+06	2.27	0.63	-0.68	0.000577314	3.24	0.0738531	1.91812	250.989	160.7	2.7	Down
M251T72	6.07843e+06	6.39187e+06	16.58	1.07328e+07	1.02396e+07	9.24	0.57	-0.82	0.00698521	2.16	0.223342	1.82189	250.959	71.9	1.2	Down
M251T777	3.32546e+06	3.37525e+06	5.82	2.59236e+06	2.64964e+06	5.95	1.28	0.36	0.00690644	2.16	0.221241	1.81834	251.165	776.9	12.9	Up
M252T275	835884	831714	2.15	758029	756696	3.08	1.1	0.14	0.0106362	1.97	0.274658	1.78894	252.109	275.1	4.6	Up
M252T335	483112	493934	6.37	801350	816359	5.34	0.6	-0.73	0.000482739	3.32	0.0738531	1.91861	252.098	335.3	5.6	Down
M252T694_1	163840	164716	19.71	847763	1.11469e+06	57.5	0.19	-2.37	0.0349167	1.46	0.437983	1.64347	251.732	693.6	11.6	Down
M252T72_2	4102674	4.16483e+06	3.36	3.54552e+06	3.53749e+06	6.41	1.16	0.21	0.0247291	1.61	0.378703	1.69528	251.961	71.9	1.2	Up
M254T109_1	513056	519514	3.59	649100	651060	1.7	0.79	-0.34	0.000521873	3.28	0.0738531	1.91649	253.993	108.5	1.8	Down
M254T145_1	7.71531e+06	7.58841e+06	7.79	9.46347e+06	9.60125e+06	8.3	0.82	-0.29	0.036441	1.44	0.445193	1.64499	253.973	145.1	2.4	Down
M254T426	3.31883e+06	3.28789e+06	2.32	5.33158e+06	5.51216e+06	12.48	0.62	-0.68	0.00340287	2.47	0.158121	1.86329	254.102	425.9	7.1	Down
M255T109	1.37762e+06	1.36364e+06	3.06	2.06495e+06	2.05015e+06	7.22	0.67	-0.58	0.000866291	3.06	0.0842095	1.90636	254.992	109	1.8	Down
M255T346	3.97071e+06	3.87748e+06	4.98	4.61308e+06	4.73071e+06	7.67	0.86	-0.22	0.0492992	1.31	0.491075	1.58735	255.09	346.5	5.8	Down
M255T426	375577	372690	4.41	642278	717029	20.68	0.58	-0.77	0.0163865	1.79	0.32475	1.75114	255.105	426	7.1	Down
M256T116	299141	296089	1.77	333675	333015	5.88	0.9	-0.16	0.0378535	1.42	0.450249	1.6314	255.992	116.1	1.9	Down
M256T72	1.35204e+07	1.33096e+07	5.36	1.98126e+07	1.96224e+07	7.53	0.68	-0.55	0.00197932	2.7	0.121739	1.88052	255.939	71.9	1.2	Down
M256T976	8.4182e+06	8.60397e+06	6.28	1.00566e+07	9.9022e+06	5.83	0.84	-0.26	0.0230815	1.64	0.370399	1.70456	255.944	975.7	16.3	Down
M257T801_1	1.13049e+07	1.03713e+07	26.43	6.71464e+06	6.5723e+06	18.11	1.68	0.75	0.0477336	1.32	0.485848	1.59166	256.582	801.1	13.4	Up
M258T376	115324	119817	15.24	75333.6	79182	10.35	1.53	0.61	0.0186673	1.73	0.343297	1.7324	257.582	375.8	6.3	Up
M258T389	617932	598977	8.32	855942	857664	2.92	0.72	-0.47	0.00282556	2.55	0.147061	1.87102	257.853	389.2	6.5	Down
M258T401_2	130275	132992	5.77	198308	194163	9.72	0.66	-0.61	0.00299546	2.52	0.151139	1.86686	257.853	401.1	6.7	Down
M258T441	254006	258870	5.89	362905	367608	6.62	0.7	-0.51	0.002339	2.63	0.134108	1.87716	257.7	441.2	7.4	Down
M258T678	24004.1	22131.4	14.43	16081.3	17077.3	13.31	1.49	0.58	0.0243322	1.61	0.375849	1.70057	258.279	677.7	11.3	Up
M258T985	1.12026e+06	1.48968e+06	61.02	171495	177506	14.82	6.53	2.71	0.0308989	1.51	0.41565	1.67285	257.928	984.7	16.4	Up
M259T155	1.54928e+06	1.38335e+06	40.11	1.28332e+07	9.69651e+06	45.04	0.12	-3.05	0.00310461	2.51	0.155359	1.86586	259.092	154.8	2.6	Down
M259T293	2.92545e+06	2.87867e+06	5.64	5.33565e+06	4.96625e+06	13.91	0.55	-0.87	0.00209314	2.68	0.12466	1.87831	258.983	292.6	4.9	Down
M259T332	258530	261186	7.42	387426	393568	12.08	0.67	-0.58	0.00844665	2.07	0.244217	1.80698	259.014	332.5	5.5	Down
M259T398	2.94635e+06	2.94501e+06	5.2	3.33822e+06	3.40165e+06	4.67	0.88	-0.18	0.0369777	1.43	0.447703	1.63961	258.662	397.7	6.6	Down
M259T475	6288.79	6995.26	23.56	39920.1	41003.9	66.94	0.16	-2.67	0.0315131	1.5	0.419496	1.65758	259.108	475.4	7.9	Down
M259T484	3.65638e+06	3.51285e+06	13.72	4.83491e+06	5.01023e+06	10.48	0.76	-0.4	0.0472324	1.33	0.485057	1.59677	259.151	484.2	8.1	Down
M259T62	2.85638e+06	2.87969e+06	8.5	4.08063e+06	4.03681e+06	8.75	0.7	-0.51	0.00720681	2.14	0.226573	1.81488	258.886	61.8	1	Down
M259T81	2.93615e+08	2.99778e+08	4.16	4.09757e+08	4.10809e+08	0.76	0.72	-0.48	0.000174044	3.76	0.0534706	1.93354	258.899	81.2	1.4	Down
M260T109	313345	299274	24.44	506564	487981	6.36	0.62	-0.69	0.0258087	1.59	0.38869	1.68882	260.493	109.1	1.8	Down
M260T38	340169	337834	1.42	290904	295186	6.44	1.17	0.23	0.0148705	1.83	0.312447	1.75361	259.894	37.6	0.6	Up
M260T741	2.32127e+06	2.27381e+06	6.17	1.86131e+06	1.90011e+06	5.43	1.25	0.32	0.00964951	2.02	0.263245	1.79695	260.003	740.9	12.3	Up
M260T81	3.3499e+06	3.33524e+06	5.96	4.58174e+06	4.62694e+06	7.52	0.73	-0.45	0.00495662	2.3	0.192285	1.84119	259.903	81.2	1.4	Down
M260T88	4.95241e+06	5.03958e+06	11.95	1.00014e+07	8.41294e+06	37.56	0.5	-1.01	0.0372182	1.43	0.449178	1.63603	260.114	87.6	1.5	Down
M261T716	63029	64345.3	4.28	39634.3	36248.9	16.13	1.59	0.67	0.00713048	2.15	0.226276	1.81334	261.262	716	11.9	Up
M261T84	867591	827743	12.44	1.22316e+06	1.19548e+06	15.07	0.71	-0.5	0.0373866	1.43	0.449178	1.6421	260.986	83.7	1.4	Down
M262T301	422828	405684	13.71	329650	319589	6.17	1.28	0.36	0.0454555	1.34	0.478428	1.61186	262.165	301.1	5	Up
M262T84	1.75833e+06	1.71869e+06	6.62	1.44841e+06	1.4185e+06	3.58	1.21	0.28	0.0108423	1.96	0.276858	1.78909	261.983	84.1	1.4	Up
M263T101	4.41028e+07	3.88655e+07	25.95	9.71258e+07	9.56358e+07	23.65	0.45	-1.14	0.0161835	1.79	0.323003	1.74539	263.087	101.1	1.7	Down
M263T108_1	1.67141e+06	1.58616e+06	28.1	2.87048e+06	2.85924e+06	12.01	0.58	-0.78	0.0326288	1.49	0.426645	1.66112	262.995	108.4	1.8	Down
M263T433	31844.3	30744.3	9.97	25731.3	26386	4.52	1.24	0.31	0.0277966	1.56	0.400573	1.67832	263.204	433	7.2	Up
M263T494	215060	205034	9.43	123108	115645	27.34	1.75	0.8	0.0241486	1.62	0.375834	1.7017	263.032	493.5	8.2	Up
M263T72	6357.08	6501.22	17.02	11526	12501.6	25.68	0.55	-0.86	0.0377181	1.42	0.449517	1.64199	262.95	71.6	1.2	Down
M264T410_2	1.51567e+07	1.48301e+07	18.28	3.32653e+07	3.3565e+07	11.71	0.46	-1.13	0.00320922	2.49	0.156028	1.86597	263.935	409.5	6.8	Down
M264T425_1	1.91441e+06	1.91016e+06	6.09	1.29189e+06	1.2992e+06	6.01	1.48	0.57	0.00136086	2.87	0.101399	1.89196	263.783	425.3	7.1	Up
M264T692	6.07036e+06	6.07431e+06	3.76	7.26813e+06	7.32782e+06	10.04	0.84	-0.26	0.0469562	1.33	0.484336	1.59789	264.232	692.1	11.5	Down
M264T72_2	1.7478e+07	1.72524e+07	10.13	2.39358e+07	2.35903e+07	7.17	0.73	-0.45	0.0113293	1.95	0.279744	1.78411	263.946	71.8	1.2	Down
M264T770_1	223358	193124	62.28	2.35003e+06	2.34032e+06	80.48	0.1	-3.4	0.0479108	1.32	0.486205	1.58567	263.581	769.7	12.8	Down
M265T357	837188	855463	4.91	954344	937925	3.82	0.88	-0.19	0.0220665	1.66	0.365199	1.71332	265.176	356.9	5.9	Down
M265T72_1	357257	352309	16.49	553935	563558	9.36	0.64	-0.63	0.0155223	1.81	0.315938	1.7554	264.934	72.1	1.2	Down
M266T155_1	1.27258e+06	1.32233e+06	16.91	1.80124e+06	1.76017e+06	8.46	0.71	-0.5	0.0341	1.47	0.434734	1.6461	265.998	155	2.6	Down
M267T35	1.16138e+06	1.28124e+06	21.73	4.48649e+06	4.56689e+06	11.38	0.26	-1.95	0.000830553	3.08	0.083518	1.91011	266.905	35.3	0.6	Down
M267T425_2	8.76124e+06	8.58403e+06	7.81	1.04238e+07	1.04101e+07	1.51	0.84	-0.25	0.0180171	1.74	0.339256	1.74064	267.116	425.1	7.1	Down
M267T72_1	2.46936e+06	2152538	37.02	423215	191327	113.6	5.83	2.54	0.0361265	1.44	0.443428	1.64374	266.93	71.9	1.2	Up
M268T155	889944	812057	73.84	122795	147260	38.19	7.25	2.86	0.0339712	1.47	0.434734	1.64913	268.022	155	2.6	Up
M268T243	5.164e+08	5.20371e+08	4.25	3.93794e+08	4.17686e+08	14.54	1.31	0.39	0.0381006	1.42	0.451518	1.63299	268.103	242.8	4	Up
M268T303	569278	599870	11.94	421251	423039	4.07	1.35	0.43	0.016967	1.77	0.329217	1.73896	268.103	303.2	5.1	Up
M268T333	115345	107943	36.84	264036	280584	17.61	0.44	-1.19	0.0224463	1.65	0.36828	1.70223	267.61	332.9	5.5	Down
M269T243	6.9274e+07	7.00788e+07	5.45	1.02947e+08	1.10619e+08	21.06	0.67	-0.57	0.0462321	1.34	0.481857	1.59339	269.107	242.8	4	Down
M269T312_1	1.93799e+07	1.92734e+07	1.36	3.05229e+07	3.02134e+07	2.77	0.63	-0.66	1.38093e-05	4.86	0.0230787	1.94881	269.088	311.6	5.2	Down
M269T72	1.05496e+06	1.07963e+06	14.71	1.78883e+06	1.72085e+06	6.66	0.59	-0.76	0.00490574	2.31	0.190749	1.84259	268.93	71.9	1.2	Down
M270T308	1.92368e+07	1.97221e+07	5.41	2.1878e+07	2.1599e+07	2.66	0.88	-0.19	0.0212727	1.67	0.36102	1.71661	270.145	307.5	5.1	Down
M270T711	145749	144361	1.71	232905	230987	3.88	0.63	-0.68	4.29169e-05	4.37	0.0249844	1.94452	270.106	711	11.8	Down
M271T155	1.81251e+07	1.79756e+07	1.62	2.84372e+07	2.79213e+07	3.48	0.64	-0.65	3.34819e-05	4.48	0.0230787	1.94565	271.001	155	2.6	Down
M271T331	5.25037e+07	5.22782e+07	7.07	6.24529e+07	6.16432e+07	4.79	0.84	-0.25	0.0237929	1.62	0.375054	1.69863	271.075	330.9	5.5	Down
M272T331	2.15904e+06	2.17357e+06	4.34	1.77202e+06	1.84643e+06	7.74	1.22	0.28	0.0189729	1.72	0.345062	1.72385	272.078	331	5.5	Up
M272T418	365870	375409	8.86	223337	235667	21.54	1.64	0.71	0.023014	1.64	0.370371	1.70693	272.007	418.4	7	Up
M272T444	203883	192908	18.99	478420	501598	12.55	0.43	-1.23	0.00276992	2.56	0.146408	1.87275	271.697	444.4	7.4	Down
M272T562	87572.2	90587.1	25.95	26303.7	17605.1	65.02	3.33	1.74	0.0263674	1.58	0.392203	1.6821	272.113	561.7	9.4	Up
M272T72	3.05589e+06	3.43819e+06	21.86	1.58751e+06	1.35989e+06	31.08	1.92	0.94	0.0374001	1.43	0.449178	1.64529	271.917	71.9	1.2	Up
M273T155_1	844216	816911	10.21	1.1164e+06	1.09465e+06	5.34	0.76	-0.4	0.0125545	1.9	0.291091	1.77541	272.976	154.7	2.6	Down
M273T333	852960	832729	4.2	1.22356e+06	1.20477e+06	3.18	0.7	-0.52	0.000277207	3.56	0.0633606	1.92845	272.592	333.4	5.6	Down
M273T359_2	305249	306050	5.04	354813	355439	1.78	0.86	-0.22	0.00811195	2.09	0.240717	1.81191	272.853	359.3	6	Down
M273T83	89117.3	88132.4	6.37	151380	148697	9.54	0.59	-0.76	0.00129699	2.89	0.100347	1.89719	272.955	83.1	1.4	Down
M274T72	9530.16	9012.14	11.89	5661.59	5761.75	25.92	1.68	0.75	0.0332868	1.48	0.430438	1.65874	273.951	71.9	1.2	Up
M274T742_1	729681	714515	5.33	1.05604e+06	1.06246e+06	2.55	0.69	-0.53	0.000393679	3.4	0.0700914	1.92448	274.006	741.8	12.4	Down
M275T282	1.50941e+06	1.55322e+06	6.5	1.95766e+06	1.91519e+06	5.19	0.77	-0.38	0.00573245	2.24	0.203268	1.83093	275.018	281.5	4.7	Down
M275T36	2.43206e+06	2.4446e+06	6.94	4.03232e+06	4.06264e+06	13.73	0.6	-0.73	0.0050699	2.3	0.193136	1.84336	274.901	35.5	0.6	Down
M276T82	2.55364e+06	2.43721e+06	21.19	4.2021e+06	4.05233e+06	6.52	0.61	-0.72	0.0152892	1.82	0.314327	1.75714	275.877	81.5	1.4	Down
M276T85	593276	595856	6	708898	730908	8.49	0.84	-0.26	0.044348	1.35	0.47206	1.60728	276	84.5	1.4	Down
M277T535	7.206e+06	7.39667e+06	8.13	5.42654e+06	5.23735e+06	9.94	1.33	0.41	0.0182795	1.74	0.341634	1.72867	276.615	534.9	8.9	Up
M277T660	41342.6	41746.3	4.48	49760.7	47852.1	8.78	0.83	-0.27	0.0307335	1.51	0.41565	1.66452	277.002	660.1	11	Down
M278T145	324458	323510	14.97	571025	553808	7.49	0.57	-0.82	0.0041342	2.38	0.174099	1.85407	277.997	145.1	2.4	Down
M278T375	304285	298565	8.3	483609	494859	13.28	0.63	-0.67	0.00742764	2.13	0.229673	1.81018	277.711	374.9	6.2	Down
M278T797	1.00357e+07	1.04475e+07	10.91	7.54182e+06	7.64581e+06	9.81	1.33	0.41	0.0303099	1.52	0.413426	1.66413	277.6	797.1	13.3	Up
M278T809	3.36378e+06	3.29877e+06	3.51	3.95648e+06	3.83793e+06	8.73	0.85	-0.23	0.0400043	1.4	0.455703	1.63144	277.622	808.6	13.5	Down
M278T84	1.51514e+06	1.47801e+06	10.45	1.85644e+06	1.84017e+06	2.83	0.82	-0.29	0.028649	1.54	0.406595	1.68079	277.918	83.7	1.4	Down
M279T148	1.70898e+06	1.8465e+06	15.77	9.32489e+06	8521727	26.05	0.18	-2.45	0.000635929	3.2	0.0738531	1.91087	278.571	147.6	2.5	Down
M279T309	300531	319743	23.72	634377	537132	30.02	0.47	-1.08	0.0278112	1.56	0.400573	1.68101	279.476	309.3	5.2	Down
M280T72_2	1.71121e+07	1.64322e+07	7.6	1.40708e+07	1.45504e+07	7.08	1.22	0.28	0.030979	1.51	0.415857	1.66667	279.924	71.6	1.2	Up
M280T823_2	3.26332e+07	3.00229e+07	15.95	5.15546e+07	5.18222e+07	1.86	0.63	-0.66	0.0328474	1.48	0.428194	1.82879	280.11	823.1	13.7	Down
M280T85	9.88162e+06	9.72722e+06	3.98	7.81486e+06	7.78835e+06	12.17	1.26	0.34	0.0320134	1.49	0.423285	1.66065	279.987	85.4	1.4	Up
M280T928	9.78207e+07	1.05438e+08	19.14	2.88876e+08	3.00401e+08	24.34	0.34	-1.56	0.00471509	2.33	0.188207	1.84527	280.263	928.3	15.5	Down
M281T129_1	2.77179e+07	3.3925e+07	55.12	4.39664e+06	3.68319e+06	39.53	6.3	2.66	0.0212817	1.67	0.36102	1.71655	280.641	129.2	2.2	Up
M281T413_2	1.56509e+06	1.49781e+06	9.18	2.741e+06	2.70301e+06	6.77	0.57	-0.81	0.000971337	3.01	0.0896333	1.90304	281.191	413.4	6.9	Down
M282T447	323040	326159	5.05	384198	389190	6.62	0.84	-0.25	0.0235689	1.63	0.372913	1.70527	281.783	447	7.4	Down
M282T72_2	1.01358e+07	1.02415e+07	3.25	2.10838e+07	2.22595e+07	11.77	0.48	-1.06	0.000568804	3.25	0.0738531	1.91458	281.942	72.1	1.2	Down
M282T982	2.44245e+06	2.45144e+06	1.51	1.76407e+06	1.72959e+06	4.31	1.38	0.47	0.000237844	3.62	0.0597168	1.92905	281.913	982.2	16.4	Up
M283T381	1.2056e+06	1.22266e+06	4.44	1.45218e+06	1.5098e+06	7.07	0.83	-0.27	0.0196534	1.71	0.349545	1.72731	282.647	381.1	6.4	Down
M283T502	217343	224095	6.32	280819	289854	8.3	0.77	-0.37	0.0142747	1.85	0.307511	1.75724	283.007	502.4	8.4	Down
M283T570	635619	614731	10.97	978589	1.05802e+06	19.99	0.65	-0.62	0.0379421	1.42	0.450986	1.63059	283.049	570.5	9.5	Down
M283T868	470026	479024	9.1	563833	576670	6.3	0.83	-0.26	0.0476602	1.32	0.485848	1.60184	283.281	868	14.5	Down
M283T87	1.53879e+07	1.50747e+07	5.58	1.94295e+07	1.92952e+07	1.95	0.79	-0.34	0.00226495	2.64	0.130749	1.878	283.021	87.1	1.5	Down
M284T72_1	8.40501e+06	8.29854e+06	3.45	7.3221e+06	7.19538e+06	3.95	1.15	0.2	0.0100065	2	0.268226	1.78651	283.908	71.8	1.2	Up
M284T72_2	1.63662e+07	1.63503e+07	3.68	1.30672e+07	1.25175e+07	10.85	1.25	0.32	0.0242748	1.61	0.375849	1.7007	283.939	72.1	1.2	Up
M284T785	4.4763e+06	4.64539e+06	7.84	3.47959e+06	3.5455e+06	6.26	1.29	0.36	0.0131697	1.88	0.297226	1.77047	284.285	784.7	13.1	Up
M285T107_1	691564	667016	13.98	1.09328e+06	1.06402e+06	20.6	0.63	-0.66	0.0341911	1.47	0.434734	1.647	285.119	107.1	1.8	Down
M285T438_1	4.72628e+06	4.72354e+06	8.72	2.15248e+06	2.4006e+06	26.95	2.2	1.13	0.0104689	1.98	0.273998	1.78493	284.519	437.8	7.3	Up
M285T72_1	1.88831e+06	1.81841e+06	11.14	1.23811e+06	1.14875e+06	24.21	1.53	0.61	0.0431418	1.37	0.468658	1.61461	284.858	72.2	1.2	Up
M285T797	280323	234493	36.07	114269	119848	17.43	2.45	1.29	0.0174127	1.76	0.334138	1.74227	285.297	797.1	13.3	Up
M285T973	2.85653e+07	2.84957e+07	0.98	5.33602e+07	5.27735e+07	2.52	0.54	-0.9	2.29136e-06	5.64	0.0129187	1.95127	284.91	973.2	16.2	Down
M286T318	21979.3	22057.9	2.9	17159.3	17045.3	7.86	1.28	0.36	0.00667201	2.18	0.21702	1.82046	286.086	318.2	5.3	Up
M286T72_1	180921	191680	14.24	275234	287226	17.83	0.66	-0.61	0.0391166	1.41	0.453785	1.63358	285.859	72.2	1.2	Down
M287T308	185549	194061	16.05	253258	257661	7.09	0.73	-0.45	0.0387474	1.41	0.453014	1.63477	286.655	307.6	5.1	Down
M287T588	756684	766612	4.95	574047	589489	5.06	1.32	0.4	0.00261692	2.58	0.144787	1.8762	287.214	588	9.8	Up
M288T252	1.72204e+06	1.25595e+06	51.52	4.20577e+06	4.46524e+06	21.37	0.41	-1.29	0.0345292	1.46	0.435576	1.65616	288.065	251.8	4.2	Down
M288T72	7036.97	7388.62	12.25	3262.32	3095.41	18.39	2.16	1.11	0.00365072	2.44	0.162069	1.85651	287.859	72.2	1.2	Up
M289T35	563851	589071	18.45	1.42412e+06	1.36805e+06	8.11	0.4	-1.34	0.00147248	2.83	0.104828	1.89306	288.89	35.3	0.6	Down
M289T72_1	252160	241547	8.04	296275	295737	1.54	0.85	-0.23	0.024369	1.61	0.376074	1.70413	288.858	72.2	1.2	Down
M290T35	481598	476517	6.79	720511	675767	15.11	0.67	-0.58	0.0129707	1.89	0.29527	1.76992	289.889	34.7	0.6	Down
M290T570	32840.4	29858.7	25.84	321752	297130	19.21	0.1	-3.29	0.000213783	3.67	0.0562281	1.92963	290.268	569.6	9.5	Down
M290T757	3.62914e+06	3.53398e+06	7.06	2.87973e+06	2.90002e+06	5.68	1.26	0.33	0.0113023	1.95	0.279589	1.78051	290.295	757	12.6	Up
M290T827	3.22824e+06	3.30463e+06	8.79	4.03116e+06	4.05759e+06	7.74	0.8	-0.32	0.031446	1.5	0.419496	1.66403	289.63	827.2	13.8	Down
M291T418	217465	221654	11.63	309926	319566	13.51	0.7	-0.51	0.0287507	1.54	0.406595	1.67865	290.985	418.4	7	Down
M291T82	2.46593e+06	2.45132e+06	4.27	4.15587e+06	4.20659e+06	4.24	0.59	-0.75	0.000115623	3.94	0.042514	1.93754	290.846	81.7	1.4	Down
M291T975_1	4.59232e+06	4.64928e+06	2.61	4.98597e+06	4.96243e+06	4.28	0.92	-0.12	0.0474226	1.32	0.485536	1.58694	290.639	974.8	16.2	Down
M292T629	15371.5	15270.8	8.98	75813.6	73089.6	12.6	0.2	-2.3	5.50263e-05	4.26	0.0282035	1.94224	292.19	628.8	10.5	Down
M292T640	243583	241264	1.89	213878	209723	3.55	1.14	0.19	0.00478704	2.32	0.188851	1.84373	292.226	640	10.7	Up
M292T701	19844.5	7472.29	120.25	215164	147182	89.55	0.09	-3.44	0.042983	1.37	0.467835	1.60943	292.18	701	11.7	Down
M292T96	2.34515e+07	2.49656e+07	18.87	3.37813e+07	3.1975e+07	10.26	0.69	-0.53	0.0437911	1.36	0.47052	1.61221	292.102	95.8	1.6	Down
M293T444	962747	986479	12.49	1.55e+06	1.55846e+06	11.54	0.62	-0.69	0.00878777	2.06	0.248556	1.7972	292.693	444.3	7.4	Down
M294T863	4.34087e+06	4.341e+06	9.31	5.71425e+06	5.73754e+06	2.22	0.76	-0.4	0.0074555	2.13	0.230069	1.81725	293.625	863.4	14.4	Down
M295T348	75319.6	70811.3	12.68	106012	97332	16.07	0.71	-0.49	0.0411863	1.39	0.459229	1.62374	295.18	348.3	5.8	Down
M295T447_1	1.90917e+07	1.90847e+07	6.39	2.68776e+07	2.63299e+07	12.84	0.71	-0.49	0.0147187	1.83	0.311326	1.75642	294.861	447.4	7.5	Down
M295T521	8.83498e+06	9.74951e+06	21.28	1.88008e+07	1.80707e+07	21.8	0.47	-1.09	0.0141109	1.85	0.305599	1.76267	295.195	521.2	8.7	Down
M295T758	7.27415e+06	7.14415e+06	6.82	4.02277e+06	4.3317e+06	17.96	1.81	0.85	0.00665843	2.18	0.216996	1.81995	295.216	758.5	12.6	Up
M296T36	1.74769e+07	1.67264e+07	37.5	3.45976e+07	3.46462e+07	21.79	0.51	-0.99	0.048997	1.31	0.489762	1.58368	295.894	35.6	0.6	Down
M296T521_1	1.01939e+06	916274	30.6	2.49382e+06	2.6252e+06	10.83	0.41	-1.29	0.0071784	2.14	0.226521	1.82196	295.697	521.3	8.7	Down
M296T521_2	100537	103936	9.65	123171	119549	5.12	0.82	-0.29	0.0328601	1.48	0.428194	1.65465	296.199	521.4	8.7	Down
M296T80	15192.5	15601.1	14.48	9212.69	9679.9	11.79	1.65	0.72	0.0110005	1.96	0.277977	1.78003	295.941	80.3	1.3	Up
M297T807	1.46745e+06	1.45673e+06	3.93	1.23656e+06	1.24144e+06	1.26	1.19	0.25	0.00196873	2.71	0.121739	1.88178	297.11	806.7	13.4	Up
M298T501	4.10487e+06	4.20801e+06	9.24	2.06582e+06	2.0682e+06	7.54	1.99	0.99	0.000601614	3.22	0.0738531	1.91686	298.221	501.3	8.4	Up
M298T61	2.66702e+06	2.76155e+06	6.42	3.05681e+06	3.06068e+06	3.69	0.87	-0.2	0.0340903	1.47	0.434734	1.65793	297.898	61	1	Down
M299T191	2.45502e+06	2.57249e+06	13.53	4.58691e+06	4.86511e+06	12.81	0.54	-0.9	0.00500727	2.3	0.192565	1.84377	298.987	191.5	3.2	Down
M299T87	1.25849e+07	1.24245e+07	11.48	3.16552e+07	3.02662e+07	7.84	0.4	-1.33	0.000312173	3.51	0.0643913	1.9289	298.992	87.1	1.5	Down
M300T155	449912	447497	1.57	536367	559578	9.13	0.84	-0.25	0.0345528	1.46	0.435576	1.65307	300.074	154.6	2.6	Down
M300T33	9938.11	3317.31	121.34	302657	290397	12.72	0.03	-4.93	0.0291487	1.54	0.407868	1.83721	299.89	32.9	0.5	Down
M300T482_1	1.50829e+06	1.72446e+06	46.75	4.10601e+06	4.35696e+06	14.54	0.37	-1.44	0.0323447	1.49	0.425081	1.66434	299.7	482.2	8	Down
M300T794	8.35505e+08	8.26216e+08	4.59	5.99108e+08	6.12475e+08	12.42	1.39	0.48	0.0123519	1.91	0.290504	1.77183	300.288	794	13.2	Up
M300T990	74526.9	72718.2	8.63	147250	142848	11.83	0.51	-0.98	0.00123097	2.91	0.0968399	1.89785	299.912	989.6	16.5	Down
M301T575_1	2.52875e+06	2.46699e+06	9.7	3.12385e+06	3.02587e+06	8.07	0.81	-0.3	0.041512	1.38	0.460564	1.62902	300.778	574.8	9.6	Down
M302T147	6.72192e+06	6.48874e+06	8.4	8.49284e+06	8.36309e+06	9.03	0.79	-0.34	0.0292846	1.53	0.407868	1.67474	302.134	147.1	2.5	Down
M302T451	107799	102548	12.41	71470.7	76746.2	16.2	1.51	0.59	0.026299	1.58	0.392203	1.68958	301.702	450.9	7.5	Up
M303T310_1	1.15517e+06	1.21682e+06	16	3.05095e+06	2.90823e+06	13.27	0.38	-1.4	0.00133554	2.87	0.101298	1.89593	303.003	309.9	5.2	Down
M303T363	814063	834077	6.73	534090	543266	13.52	1.52	0.61	0.00868724	2.06	0.247466	1.79792	303.495	363.1	6.1	Up
M303T564	374723	374742	11.02	467840	473528	5.71	0.8	-0.32	0.0354893	1.45	0.440983	1.64953	303.145	564.4	9.4	Down
M304T127	1.13493e+06	1.11929e+06	3.32	1.28807e+06	1.32889e+06	6.28	0.88	-0.18	0.0390384	1.41	0.453499	1.63685	303.952	126.7	2.1	Down
M304T353_1	1.10846e+06	1.10211e+06	11.54	1.47333e+06	1.38895e+06	11.33	0.75	-0.41	0.036478	1.44	0.445193	1.64237	304.132	353.3	5.9	Down
M304T36	631479	614652	6.85	877224	887622	5.34	0.72	-0.47	0.00271651	2.57	0.145912	1.87412	303.904	35.7	0.6	Down
M304T397	249475	253965	3.9	185519	177967	10.74	1.34	0.43	0.009863	2.01	0.26602	1.79298	304.014	397.5	6.6	Up
M304T59	1.5862e+07	1.49628e+07	10.47	1.98012e+07	1.9789e+07	5.81	0.8	-0.32	0.0296332	1.53	0.40949	1.67108	303.882	59	1	Down
M304T792_1	3.17005e+06	3.24915e+06	4.34	2.66518e+06	2.59675e+06	7.25	1.19	0.25	0.0226669	1.64	0.369353	1.71143	303.644	791.8	13.2	Up
M305T35	444618	484519	46.86	3.86873e+06	3.74222e+06	7.84	0.11	-3.12	0.0177215	1.75	0.336789	1.88057	304.89	35.2	0.6	Down
M305T496_2	5.65585e+06	5.68625e+06	2.16	9.42709e+06	9.67052e+06	6.38	0.6	-0.74	0.000208377	3.68	0.0562281	1.93198	304.872	496.2	8.3	Down
M305T72_1	1.41424e+06	1.45944e+06	10.14	2.46271e+06	2.5682e+06	13.52	0.57	-0.8	0.00540035	2.27	0.200676	1.83533	304.868	72.2	1.2	Down
M305T766	1.15589e+06	1.16046e+06	1.13	944964	916630	5.54	1.22	0.29	0.00327129	2.49	0.156028	1.8588	305.287	766	12.8	Up
M305T803	1.35253e+08	1.37363e+08	6.26	105215128	1.05256e+08	3.78	1.29	0.36	0.00419867	2.38	0.174917	1.8485	305.302	802.6	13.4	Up
M306T36	853126	900164	12.43	1.67912e+06	1.61376e+06	7.66	0.51	-0.98	0.00139369	2.86	0.102821	1.89209	305.899	35.6	0.6	Down
M306T369	2.67716e+06	3.00231e+06	23.71	8.57071e+06	8394284	20.84	0.31	-1.68	0.00364613	2.44	0.162069	1.85302	305.866	368.5	6.1	Down
M306T496	507335	503853	1.58	556015	553582	1.01	0.91	-0.13	0.00105994	2.97	0.0929616	1.89999	305.541	495.9	8.3	Down
M306T692_2	593525	642549	14.31	1.16368e+06	1.05648e+06	21.66	0.51	-0.97	0.010797	1.97	0.276858	1.7853	306.279	692.1	11.5	Down
M306T802	1.67588e+07	1.66673e+07	7.57	2.90528e+07	2.3753e+07	33.05	0.58	-0.79	0.0476051	1.32	0.485848	1.59363	306.306	802.5	13.4	Down
M307T108	133059	126187	14.8	83478.5	85079.5	9.93	1.59	0.67	0.0103918	1.98	0.273998	1.79386	307.132	108.5	1.8	Up
M307T167	310608	316016	16.75	142096	145910	12.65	2.19	1.13	0.00330898	2.48	0.156028	1.85684	306.53	167.4	2.8	Up
M307T196	758685	756330	5.66	910824	924818	6.27	0.83	-0.26	0.0204734	1.69	0.354166	1.72542	307.102	195.5	3.3	Down
M307T388	40264.8	41304.6	14.84	56187.7	56132.5	6.35	0.72	-0.48	0.0235665	1.63	0.372913	1.70849	307.094	387.9	6.5	Down
M308T116_1	6.1003e+06	6.37697e+06	8.48	7.15304e+06	7.02186e+06	4.48	0.85	-0.23	0.046237	1.34	0.481857	1.6088	307.988	115.5	1.9	Down
M308T167	2.10163e+08	2.03219e+08	8.72	4.87518e+08	4.96419e+08	12.5	0.43	-1.21	0.000695802	3.16	0.0769533	1.91332	308.082	167.5	2.8	Down
M308T74	805658	809531	1.06	1.12838e+06	1.16484e+06	6.25	0.71	-0.49	0.000846454	3.07	0.0837247	1.90829	307.907	73.8	1.2	Down
M309T72_3	5269.3	4907.71	14.06	11622.4	10614	32.3	0.45	-1.14	0.0181509	1.74	0.340359	1.73825	309.065	71.9	1.2	Down
M309T763	818303	786708	8.34	284531	311476	40.98	2.88	1.52	0.0151813	1.82	0.313908	1.74901	309.205	763	12.7	Up
M310T167	1.49597e+06	1.41348e+06	12.64	781852	790615	26.73	1.91	0.94	0.0187666	1.73	0.343899	1.73341	309.582	167.5	2.8	Up
M310T439_1	3.56145e+06	3.66811e+06	8.07	4509622	4.51785e+06	11.17	0.79	-0.34	0.0437366	1.36	0.47052	1.61942	309.685	438.6	7.3	Down
M310T545	5.13551e+06	5.09793e+06	13.01	6.46935e+06	6.36523e+06	5.53	0.79	-0.33	0.0446333	1.35	0.473309	1.59906	310.129	544.8	9.1	Down
M310T72_1	3.13122e+06	3.14073e+06	0.55	3.42316e+06	3.38986e+06	3.36	0.91	-0.13	0.0104291	1.98	0.273998	1.7926	309.906	72.4	1.2	Down
M311T108_1	1.58349e+06	1.60552e+06	3.44	1.74308e+06	1.76103e+06	3.06	0.91	-0.14	0.0230508	1.64	0.370399	1.70808	310.983	107.7	1.8	Down
M311T108_2	8.64982e+06	8.7095e+06	7.33	6.69639e+06	7.0147e+06	10.33	1.29	0.37	0.0262053	1.58	0.392203	1.68414	311.453	108.1	1.8	Up
M311T81_2	4.1415e+07	4.11274e+07	2.25	3.69417e+07	3.79283e+07	5.03	1.12	0.16	0.0233026	1.63	0.37113	1.71237	310.922	80.9	1.3	Up
M311T975_1	1.10447e+07	1.08708e+07	5.72	8.45537e+06	8.48598e+06	12.88	1.31	0.39	0.0293955	1.53	0.407868	1.67127	310.651	974.7	16.2	Up
M312T367	1.76068e+06	1.69074e+06	8.89	2.06476e+06	2.03955e+06	3.25	0.85	-0.23	0.0393443	1.41	0.454816	1.63113	312.191	367.5	6.1	Down
M312T869	4.50603e+07	4.49064e+07	6.23	2.87142e+07	3.04668e+07	12.73	1.57	0.65	0.00575885	2.24	0.203351	1.83039	312.362	869.3	14.5	Up
M312T976	103212	104702	5.15	132592	127993	6.65	0.78	-0.36	0.00660661	2.18	0.216558	1.82704	312.134	975.9	16.3	Down
M313T116	403878	406491	14.65	3.96257e+06	3.99824e+06	4.95	0.1	-3.29	1.441e-05	4.84	0.0230787	1.94919	312.966	115.7	1.9	Down
M313T509	310181	334956	14.01	401051	403095	6.67	0.77	-0.37	0.0479847	1.32	0.486288	1.59543	313.154	509.2	8.5	Down
M313T81	1.20407e+07	1.18012e+07	12.14	1.72893e+07	1.70422e+07	15.33	0.7	-0.52	0.0330955	1.48	0.429722	1.6476	312.913	80.9	1.3	Down
M313T84	1.57887e+06	1.59328e+06	6.16	1.86849e+06	1.86377e+06	6.2	0.84	-0.24	0.0292212	1.53	0.407868	1.68152	313	83.7	1.4	Down
M314T106	1.76646e+06	1.74375e+06	8.41	2.18323e+06	2.2673e+06	7.03	0.81	-0.31	0.028805	1.54	0.406595	1.68329	314.084	106	1.8	Down
M314T386	1.14669e+06	1.11173e+06	9.37	1.36228e+06	1.3441e+06	2.45	0.84	-0.25	0.0334895	1.48	0.43141	1.64821	314.091	386.1	6.4	Down
M314T439_2	253087	286530	26.46	116308	124267	24.24	2.18	1.12	0.026733	1.57	0.39387	1.68838	314.128	438.8	7.3	Up
M314T455	252483	268287	11.23	463501	436297	12.15	0.54	-0.88	0.00316068	2.5	0.15541	1.86247	313.668	455.5	7.6	Down
M314T972	117891	133228	41.73	1.43663e+06	1.80866e+06	63.02	0.08	-3.61	0.0169157	1.77	0.328865	1.74407	313.891	972.1	16.2	Down
M315T135	8.00343e+07	8.30395e+07	6.76	5.77042e+07	6.12733e+07	13.82	1.39	0.47	0.0228088	1.64	0.369822	1.71051	315.017	135.5	2.3	Up
M315T215	516019	501600	5.8	584052	572662	3.78	0.88	-0.18	0.0342671	1.47	0.434734	1.65538	315.094	214.8	3.6	Down
M315T282	1.87344e+06	1.90308e+06	4.18	2.27478e+06	2.22473e+06	3.86	0.82	-0.28	0.0041249	2.38	0.174099	1.84654	315.092	281.6	4.7	Down
M315T394	367875	377861	10.04	278881	268053	11.17	1.32	0.4	0.0326917	1.49	0.42669	1.66564	315.108	394.5	6.6	Up
M315T504_1	1.27688e+07	1.30285e+07	4.49	2.32081e+07	2.44429e+07	22.35	0.55	-0.86	0.0139952	1.85	0.304826	1.76779	314.716	504.2	8.4	Down
M315T92	993237	1.07456e+06	17.05	1.58166e+06	1.57787e+06	3.8	0.63	-0.67	0.0111361	1.95	0.278812	1.77768	315.058	92.1	1.5	Down
M316T72_2	12403.9	9512.94	62.38	197200	192388	38.67	0.06	-3.99	0.00244839	2.61	0.13832	1.87275	316.055	71.9	1.2	Down
M316T971	1.64241e+06	1.07261e+06	71.31	8.83001e+06	8.54422e+06	6.65	0.19	-2.43	0.0396053	1.4	0.455535	1.80727	315.928	971.2	16.2	Down
M317T357_2	1.22743e+06	1.27793e+06	7.51	1.64123e+06	1.63472e+06	3.7	0.75	-0.42	0.00405388	2.39	0.172606	1.85278	317.064	357	6	Down
M317T72_2	541649	505236	11.93	143984	145050	20.96	3.76	1.91	0.000686701	3.16	0.0769196	1.90925	316.912	72.1	1.2	Up
M318T852	3.43263e+07	3.41012e+07	8.14	2.39983e+07	2.38005e+07	14.57	1.43	0.52	0.0197247	1.7	0.34971	1.7305	317.658	852.1	14.2	Up
M319T155	3.81321e+06	3.86672e+06	2.95	4.43121e+06	4.51143e+06	3.43	0.86	-0.22	0.00471695	2.33	0.188207	1.84114	319.07	154.8	2.6	Down
M319T36_2	2.52978e+06	2.53218e+06	5.67	1.91234e+06	2.05233e+06	13.16	1.32	0.4	0.0294435	1.53	0.407868	1.67573	318.908	35.5	0.6	Up
M320T108_2	1.76515e+06	1.72881e+06	4.53	1.28845e+06	1.3987e+06	16.42	1.37	0.45	0.0352287	1.45	0.440072	1.64603	320.457	108.2	1.8	Up
M320T943	243117	218570	22.42	358130	356331	7.01	0.68	-0.56	0.0366259	1.44	0.445997	1.6452	320.288	943.2	15.7	Down
M321T72	579743	623174	20.23	869565	894626	7.81	0.67	-0.58	0.0344023	1.46	0.435576	1.6519	320.937	72.1	1.2	Down
M321T739	155633	188590	39.71	430013	458608	14.65	0.36	-1.47	0.0200073	1.7	0.350846	1.72896	321.155	739.1	12.3	Down
M322T104	144597	144594	17.65	338982	374041	36.9	0.43	-1.23	0.0369695	1.43	0.447703	1.64223	322.124	104.2	1.7	Down
M322T116	6.90185e+06	6.87074e+06	7.27	9.72889e+06	9.42375e+06	15.68	0.71	-0.5	0.0268397	1.57	0.394753	1.68289	321.961	115.8	1.9	Down
M322T123	1.08938e+07	1.10869e+07	7.83	3.98271e+06	3.99558e+06	0.97	2.74	1.45	0.00182363	2.74	0.115524	1.94558	322.16	122.9	2	Up
M322T188	2.47e+08	2.48346e+08	1.73	3.30233e+08	3.31106e+08	1.63	0.75	-0.42	2.9896e-05	4.52	0.0230787	1.94476	322.076	188.2	3.1	Down
M322T520	1.65443e+07	1.75254e+07	13.99	2.20906e+07	2.25323e+07	4.59	0.75	-0.42	0.0289114	1.54	0.407167	1.67159	322.1	520.5	8.7	Down
M322T86	2.20985e+06	2.17586e+06	7.66	1.77087e+06	1.78467e+06	10.18	1.25	0.32	0.0390075	1.41	0.453492	1.62959	321.892	85.6	1.4	Up
M323T103	1.08776e+07	1.11207e+07	5.86	1.24811e+07	1.24086e+07	3.89	0.87	-0.2	0.0280089	1.55	0.40078	1.6773	322.993	103.2	1.7	Down
M323T116	5.35041e+06	5.82957e+06	21.01	8.13446e+06	8.29935e+06	6.27	0.66	-0.6	0.0326253	1.49	0.426645	1.66403	322.969	115.7	1.9	Down
M323T204	1.35142e+07	1.35512e+07	5.04	2.0816e+07	2.07906e+07	0.67	0.65	-0.62	0.0039896	2.4	0.171705	1.93605	323.11	204.3	3.4	Down
M323T223	8.70884e+06	8.48795e+06	11.27	2.55406e+06	2.44446e+06	9.56	3.41	1.77	0.000127418	3.89	0.0448988	1.93585	323.18	223.4	3.7	Up
M323T230	1.00817e+06	994272	4.46	1.24257e+06	1.24371e+06	2.56	0.81	-0.3	0.00208281	2.68	0.12466	1.88001	323.09	230.1	3.8	Down
M323T282	718965	714139	2.08	974864	927297	9.35	0.74	-0.44	0.00504044	2.3	0.19287	1.83782	323.007	281.6	4.7	Down
M323T335	44675.7	39785.6	24.4	244065	229744	18.25	0.18	-2.45	0.000538794	3.27	0.0738531	1.91525	322.939	334.6	5.6	Down
M323T34	145436	148699	4.49	210675	198392	12.13	0.69	-0.53	0.00734187	2.13	0.228205	1.81269	322.879	34.1	0.6	Down
M323T418	11258.7	10916.5	59.61	136189	119550	82.02	0.08	-3.6	0.0300943	1.52	0.412492	1.66604	323.471	418.4	7	Down
M323T521_1	4.83927e+06	5.05491e+06	14.47	9.398e+06	9.71097e+06	9.94	0.51	-0.96	0.00311396	2.51	0.155367	1.86591	322.596	520.7	8.7	Down
M323T82	2.21772e+06	2.21818e+06	11.05	3.33913e+06	3.1972e+06	19.34	0.66	-0.59	0.0342873	1.46	0.434734	1.6478	322.885	82	1.4	Down
M324T174	837221	860524	7.22	1.85374e+06	1.79401e+06	8.88	0.45	-1.15	0.000271094	3.57	0.0628122	1.92852	324.018	174.4	2.9	Down
M324T318_1	715428	700566	5.69	919788	953072	8.04	0.78	-0.36	0.0121997	1.91	0.287843	1.77611	323.569	318.2	5.3	Down
M324T36	4.27842e+06	4.29528e+06	2.86	4.69169e+06	4.78182e+06	3.85	0.91	-0.13	0.0301497	1.52	0.412917	1.66188	324.041	35.9	0.6	Down
M324T83	5.90935e+06	5.20056e+06	21.58	3.10564e+06	3.43857e+06	19.4	1.9	0.93	0.0189266	1.72	0.344733	1.72776	323.964	83.1	1.4	Up
M324T92	4.38011e+06	4.3039e+06	3.16	6.18317e+06	6.0188e+06	5.04	0.71	-0.5	0.000529114	3.28	0.0738531	1.91495	324.044	91.8	1.5	Down
M325T301	2.25435e+06	2.33334e+06	9.69	3.20861e+06	3.43069e+06	12.5	0.7	-0.51	0.0207091	1.68	0.356054	1.72401	325.055	301.3	5	Down
M325T35	483678	501705	12.34	788121	717793	15.8	0.61	-0.7	0.0132275	1.88	0.297421	1.76442	325.041	34.7	0.6	Down
M325T973	514552	521083	13.81	824388	763897	18.15	0.62	-0.68	0.0225825	1.65	0.368892	1.71352	324.883	972.9	16.2	Down
M326T118	859388	867442	2.77	1.05698e+06	1.0637e+06	3.3	0.81	-0.3	0.00117333	2.93	0.0952783	1.9032	326.001	117.7	2	Down
M326T144	1.79385e+06	1.80892e+06	4.5	1.557e+06	1.53811e+06	3.97	1.15	0.2	0.0150983	1.82	0.313794	1.75657	325.993	144.2	2.4	Up
M326T973	1.75116e+06	1.21499e+06	71.4	7.35806e+06	7.36759e+06	11.78	0.24	-2.07	0.0161018	1.79	0.322198	1.75467	325.936	973.2	16.2	Down
M327T36	112459	108352	6.36	204661	191288	17.75	0.55	-0.86	0.00502077	2.3	0.192565	1.83668	326.919	35.9	0.6	Down
M328T513_1	21923.8	18049.2	47.78	93153.1	91648	41.95	0.24	-2.09	0.0166772	1.78	0.327458	1.73952	327.706	513.1	8.6	Down
M328T81	1.11331e+07	1.15047e+07	10.66	8.11997e+06	8.0151e+06	12.93	1.37	0.46	0.0313933	1.5	0.41942	1.66943	327.89	81.2	1.4	Up
M330T106	963423	994809	6.59	1.21017e+06	1.21368e+06	6.27	0.8	-0.33	0.0127245	1.9	0.291725	1.77673	330.059	106	1.8	Down
M330T448	3995.07	3362.86	61.2	69702.4	59610.4	47.05	0.06	-4.12	0.0028357	2.55	0.147061	1.86872	330.165	448.2	7.5	Down
M330T72_2	1.15927e+06	1.17968e+06	4.71	861785	880234	5.56	1.35	0.43	0.00223748	2.65	0.130344	1.87707	329.916	72.2	1.2	Up
M330T99_1	137595	109002	76.64	434835	417472	19.96	0.32	-1.66	0.0499437	1.3	0.493787	1.58748	330.139	98.9	1.6	Down
M331T281	2.31867e+06	2.34683e+06	4.08	3.04246e+06	3.0486e+06	11.46	0.76	-0.39	0.019315	1.71	0.346665	1.73167	331.014	281.4	4.7	Down
M331T439_2	776863	778218	10.84	1.02387e+06	963153	11.79	0.76	-0.4	0.0392126	1.41	0.454586	1.6285	331.141	438.6	7.3	Down
M331T789	384924	376967	7.96	548151	560616	5.97	0.7	-0.51	0.00348173	2.46	0.158439	1.86363	331.002	789.3	13.2	Down
M332T296	190345	193261	9.8	146354	146464	10.97	1.3	0.38	0.0371378	1.43	0.448678	1.64311	331.554	296.3	4.9	Up
M332T829_2	3.94777e+09	4.11804e+09	18.09	2.68405e+09	2.50549e+09	13.68	1.47	0.56	0.0461006	1.34	0.481857	1.60869	332.33	829.4	13.8	Up
M333T591_1	1.66911e+06	1.54226e+06	23.98	3.70768e+06	3.76024e+06	10.04	0.45	-1.15	0.00512394	2.29	0.194756	1.83801	333.2	591.2	9.9	Down
M333T829	4.18968e+07	3.41327e+07	58.02	3.13297e+08	1.60947e+08	90.83	0.13	-2.9	0.0341447	1.47	0.434734	1.64931	333.333	829.4	13.8	Down
M334T311	500839	503715	5.35	432198	442462	4.87	1.16	0.21	0.0250741	1.6	0.381955	1.69987	333.982	310.6	5.2	Up
M334T493	218879	227455	7.83	173040	173323	8.24	1.26	0.34	0.0241105	1.62	0.375834	1.70496	334.024	492.9	8.2	Up
M334T686	190265	184786	9.46	294243	287038	7.09	0.65	-0.63	0.00287883	2.54	0.147709	1.8689	334.237	685.6	11.4	Down
M335T365_1	4.42973e+06	4.17963e+06	14.04	6580935	6.4801e+06	3.27	0.67	-0.57	0.00766864	2.12	0.233287	1.81765	334.762	365.3	6.1	Down
M335T415_1	3.561e+06	3.60995e+06	5.33	2.8583e+06	2.77705e+06	4.94	1.25	0.32	0.00636344	2.2	0.212131	1.82573	334.729	415.1	6.9	Up
M335T713	1.04959e+06	1.06564e+06	2.88	785585	760252	10.59	1.34	0.42	0.00929382	2.03	0.257934	1.79496	335.152	713.1	11.9	Up
M335T972	3.83218e+07	3.8453e+07	6.87	5.1898e+07	5.32457e+07	10.37	0.74	-0.44	0.0145783	1.84	0.310943	1.76162	334.911	972	16.2	Down
M336T167_1	2.3558e+06	2.4349e+06	9.61	3.4365e+06	3.4072e+06	9.37	0.69	-0.54	0.00853141	2.07	0.245409	1.80624	335.543	167.3	2.8	Down
M336T167_2	1.61192e+06	1.47135e+06	20.17	2.62304e+06	2.63666e+06	21.17	0.61	-0.7	0.0445156	1.35	0.473069	1.61385	336.04	167.5	2.8	Down
M336T439_1	8.03008e+06	8.23794e+06	5.4	1.09922e+07	1.04873e+07	14.61	0.73	-0.45	0.0250495	1.6	0.381955	1.69318	335.639	438.6	7.3	Down
M336T453	3.19869e+06	3.34873e+06	9.41	2.45886e+06	2.47854e+06	10.77	1.3	0.38	0.0349579	1.46	0.437983	1.6475	336.192	453.4	7.6	Up
M336T468	348532	368938	17.1	533066	579185	17.79	0.65	-0.61	0.0479478	1.32	0.486205	1.59865	335.71	467.5	7.8	Down
M336T86	1.67633e+06	1.65388e+06	7.75	1.22781e+06	1.17733e+06	8.77	1.37	0.45	0.00939526	2.03	0.260074	1.79243	336.14	86	1.4	Up
M336T929	1.93468e+07	2.05158e+07	14.36	2.78159e+07	2.81463e+07	4.57	0.7	-0.52	0.0151155	1.82	0.313794	1.75813	336.325	929	15.5	Down
M337T397	4.8985e+06	5.20011e+06	11.59	2.69119e+06	2.46783e+06	17.36	1.82	0.86	0.00706223	2.15	0.224531	1.81653	337.139	396.9	6.6	Up
M337T465_1	6.53631e+06	6.63521e+06	2.82	1.06854e+07	1.00037e+07	13.19	0.61	-0.71	0.00300218	2.52	0.151139	1.8648	337.1	464.9	7.7	Down
M337T466	79884.3	83636.6	8.89	116991	115178	11.42	0.68	-0.55	0.0106925	1.97	0.275271	1.78643	336.714	466.1	7.8	Down
M337T917	1.55909e+07	1.63129e+07	8.08	8.98265e+06	8.49481e+06	12.72	1.74	0.8	0.00296923	2.53	0.151139	1.86492	337.143	916.9	15.3	Up
M338T107	387419	382560	2.3	288165	274940	8.6	1.34	0.43	0.00405798	2.39	0.172606	1.84873	337.941	107	1.8	Up
M338T414	40172.4	39205	6.37	80730.9	71495.8	32.02	0.5	-1.01	0.0209333	1.68	0.358804	1.71912	338.133	414.4	6.9	Down
M338T439_1	537809	518978	7.06	735348	727791	3.86	0.73	-0.45	0.00236136	2.63	0.134697	1.87842	337.645	438.8	7.3	Down
M338T439_2	487021	495907	4.48	258635	233470	18.3	1.88	0.91	0.00354425	2.45	0.15986	1.85793	338.141	438.6	7.3	Up
M338T511_2	3.06776e+06	3.5554e+06	36.36	769645	768305	2.21	3.99	1.99	0.0315708	1.5	0.419496	1.83449	337.877	511.4	8.5	Up
M338T836_2	3.15429e+07	3.06962e+07	4.79	2.25212e+07	2.26005e+07	1.88	1.4	0.49	0.000331561	3.48	0.06446	1.92656	338.351	836.5	13.9	Up
M339T155	1.61015e+06	1.65072e+06	7.62	2.21153e+06	2.18445e+06	6.58	0.73	-0.46	0.00560056	2.25	0.203055	1.83163	339.029	155	2.6	Down
M339T735	1.44074e+06	1.40639e+06	13.03	747916	679420	34.47	1.93	0.95	0.0296251	1.53	0.40949	1.67698	339.242	734.7	12.2	Up
M339T82	568509	529088	14.75	4.11433e+06	4.0838e+06	8.02	0.14	-2.86	3.02264e-05	4.52	0.0230787	1.9462	338.859	82	1.4	Down
M339T889	2.94885e+06	3.19154e+06	19.82	6.59451e+06	6.01594e+06	29.15	0.45	-1.16	0.0176696	1.75	0.33618	1.73889	339.207	889	14.8	Down
M340T137	3.38858e+07	3.61811e+07	20.69	5.55356e+07	5.75004e+07	8.81	0.61	-0.71	0.0209544	1.68	0.358804	1.72245	340.08	136.6	2.3	Down
M340T910	155479	154953	1.84	175199	169110	7.02	0.89	-0.17	0.0458481	1.34	0.480736	1.60681	340.391	909.8	15.2	Down
M340T92	980697	1.00138e+06	6.31	1.26853e+06	1.25002e+06	7.08	0.77	-0.37	0.00943257	2.03	0.260265	1.79282	340.018	91.5	1.5	Down
M341T479	433252	445963	6.23	61107.3	74322.8	45.43	7.09	2.83	0.0228977	1.64	0.369907	1.85927	341.115	479.1	8	Up
M341T856	4.06101e+06	4.03688e+06	2.21	3.38872e+06	3.48899e+06	7.04	1.2	0.26	0.0136216	1.87	0.301566	1.76537	341.315	856.4	14.3	Up
M342T244	1.18893e+06	1.20116e+06	9.03	1.89941e+06	1.81004e+06	16.12	0.63	-0.68	0.0116342	1.93	0.282668	1.78281	342.164	244.2	4.1	Down
M342T354	597.44	450.7	43.12	90993.2	86344.3	16.78	0.01	-7.25	3.41318e-05	4.47	0.0230787	1.94652	342.117	353.7	5.9	Down
M343T609_1	48476.1	41137.9	35.76	293826	353057	57.32	0.16	-2.6	0.025485	1.59	0.384869	1.69305	342.744	609.2	10.2	Down
M344T112	324022	328998	3.96	422919	426205	1.76	0.77	-0.38	0.000453489	3.34	0.0738531	1.91735	344.016	112.4	1.9	Down
M344T174	2.27483e+07	2.16244e+07	13.41	3.15621e+07	3.15918e+07	2.82	0.72	-0.47	0.0124909	1.9	0.290782	1.77775	343.993	174.2	2.9	Down
M344T214	2.23976e+07	2.18768e+07	12.84	3.32461e+07	3.37387e+07	12.04	0.67	-0.57	0.0177849	1.75	0.337229	1.74523	344.133	213.6	3.6	Down
M344T415	1.46803e+06	1.45251e+06	8.46	1.8048e+06	1.74097e+06	6.43	0.81	-0.3	0.026923	1.57	0.395291	1.69287	344.181	415.3	6.9	Down
M344T790	1.80762e+07	1.79329e+07	2.03	1.5906e+07	1.65356e+07	7.03	1.14	0.18	0.0397276	1.4	0.455703	1.62435	344.279	790.4	13.2	Up
M344T84	201300	202008	19.14	1.61748e+06	1.73005e+06	21.78	0.12	-3.01	0.000286912	3.54	0.0640403	1.92736	343.945	83.7	1.4	Down
M344T941	1.02607e+07	1.03284e+07	3.5	1.40895e+07	1.37747e+07	8.04	0.73	-0.46	0.00326051	2.49	0.156028	1.86451	344.315	941.2	15.7	Down
M345T317	2.23484e+06	2.38354e+06	16.77	1.03875e+06	908398	25.48	2.15	1.11	0.0108659	1.96	0.276858	1.78863	345.08	317.1	5.3	Up
M345T93	1.30804e+07	1.28065e+07	9.81	4.55875e+06	4.76974e+06	29.91	2.87	1.52	0.00497522	2.3	0.192565	1.83933	345.105	93.3	1.6	Up
M346T109_1	1.52703e+07	1.52402e+07	7.58	1.93355e+07	1.85888e+07	6.87	0.79	-0.34	0.0156888	1.8	0.3175	1.75258	345.893	108.5	1.8	Down
M346T174	3.32571e+06	3.22124e+06	18.88	5.01193e+06	4.99739e+06	3.57	0.66	-0.59	0.0185031	1.73	0.341854	1.73959	346.004	174.2	2.9	Down
M346T325	37267.8	34002.4	31.38	19714.5	20419.6	14.44	1.89	0.92	0.0353679	1.45	0.44051	1.6443	346.196	324.7	5.4	Up
M346T347	321060	331188	12.71	450773	427269	14.26	0.71	-0.49	0.0371281	1.43	0.448678	1.63394	345.582	346.7	5.8	Down
M347T113	2.07723e+07	2.16718e+07	12.85	3.44513e+07	3.5871e+07	10.42	0.6	-0.73	0.0067594	2.17	0.218601	1.82492	347.024	112.6	1.9	Down
M348T123_2	2.82837e+09	2.92156e+09	15.76	4.36816e+09	4.0891e+09	11.55	0.65	-0.63	0.0183734	1.74	0.341854	1.73457	348.07	123	2	Down
M348T322_2	5.25426e+06	5.20663e+06	8.32	3.91831e+06	3.79185e+06	8.26	1.34	0.42	0.0118674	1.93	0.284716	1.77651	348.04	322.5	5.4	Up
M348T556	447581	447130	5.78	304715	318674	16.59	1.47	0.55	0.0202265	1.69	0.352939	1.7226	347.555	556	9.3	Up
M349T123	2.74931e+08	2.86387e+08	15.55	3.94557e+08	3.90979e+08	4.85	0.7	-0.52	0.0192406	1.72	0.346577	1.72694	349.072	123	2	Down
M349T128_1	1.07071e+07	1.10473e+07	10.93	1.52437e+07	1.56811e+07	5.85	0.7	-0.51	0.00830035	2.08	0.242893	1.8116	349.045	127.8	2.1	Down
M349T188	2.72806e+06	2.79758e+06	4.66	3.49992e+06	3.5039e+06	2.19	0.78	-0.36	0.00114833	2.94	0.0938299	1.89909	349.034	187.8	3.1	Down
M349T322_2	94432.7	89726.9	11.82	117889	118941	6.08	0.8	-0.32	0.0403251	1.39	0.455937	1.63214	349.04	322.5	5.4	Down
M349T394	3.60497e+06	3.77943e+06	11.36	2.84681e+06	2.89986e+06	4.13	1.27	0.34	0.0321364	1.49	0.42366	1.65972	349.074	394.5	6.6	Up
M349T84	2.22187e+06	2.31249e+06	12.07	5.19041e+06	5.16039e+06	3.36	0.43	-1.22	0.000331555	3.48	0.06446	1.92537	349.052	84.3	1.4	Down
M350T78	470288	485652	7.97	723677	731524	2.37	0.65	-0.62	0.000908111	3.04	0.0858088	1.90523	349.891	77.8	1.3	Down
M351T123	4.02023e+06	3.91893e+06	6.88	6.81824e+06	6.68522e+06	6.16	0.59	-0.76	0.000550096	3.26	0.0738531	1.91774	351.077	122.9	2	Down
M351T223	1.37229e+06	1.33292e+06	18.92	3.42031e+06	3.17437e+06	12.88	0.4	-1.32	0.00210968	2.68	0.124766	1.88509	351.175	223.4	3.7	Down
M351T311	5.23098e+06	4.93718e+06	10.54	6.32387e+06	6183525	6.12	0.83	-0.27	0.0490225	1.31	0.489762	1.5847	351.041	310.8	5.2	Down
M351T99	972275	963584	5.54	1.27883e+06	1.31434e+06	7.99	0.76	-0.4	0.00864046	2.06	0.247284	1.80463	351.069	98.9	1.6	Down
M352T297	1.48114e+06	1.44681e+06	8.06	1.06323e+06	1.08358e+06	13.11	1.39	0.48	0.0202824	1.69	0.352939	1.71575	351.569	296.7	4.9	Up
M352T410_3	1.10449e+06	1.14811e+06	7.06	786547	802382	14.3	1.4	0.49	0.0215561	1.67	0.362785	1.71036	352.245	409.6	6.8	Up
M352T577_3	1.62654e+07	1.61791e+07	14.6	7.51482e+06	7.09409e+06	15.99	2.16	1.11	0.00330069	2.48	0.156028	1.86201	351.892	576.6	9.6	Up
M352T81	9.32294e+06	9.07356e+06	12.69	2.35934e+07	2.41636e+07	14.75	0.4	-1.34	0.00122248	2.91	0.0968002	1.90119	351.989	81.2	1.4	Down
M352T971	702821	731314	8.78	1.45929e+06	1.33436e+06	17.16	0.48	-1.05	0.00261941	2.58	0.144787	1.86984	352.177	971.2	16.2	Down
M353T325_2	1.78667e+06	1.79891e+06	2	1.14889e+06	1.07371e+06	11.8	1.56	0.64	0.0026679	2.57	0.145647	1.87404	353.177	324.9	5.4	Up
M353T358	524091	528947	12.01	770384	756942	3.52	0.68	-0.56	0.00593498	2.23	0.205285	1.83153	352.701	358.1	6	Down
M353T85	2.94038e+07	3.11873e+07	13.96	1.09978e+07	1.12017e+07	7.16	2.67	1.42	0.00048233	3.32	0.0738531	1.91692	353.049	85.3	1.4	Up
M354T546	9.49731e+06	9.10552e+06	15.71	1.83831e+06	1.03344e+06	84.11	5.17	2.37	0.0157785	1.8	0.31809	1.75349	354.119	545.9	9.1	Up
M354T72_3	2.00946e+06	2.02501e+06	5.2	2.59825e+06	2.77061e+06	12.66	0.77	-0.37	0.0369746	1.43	0.447703	1.64584	353.947	71.6	1.2	Down
M354T85	31260.5	34553.9	28.21	325653	258281	46.56	0.1	-3.38	0.00171657	2.77	0.111241	1.89066	354.055	85.2	1.4	Down
M355T546_2	721708	751645	11.19	1.13375e+06	1.03528e+06	23.36	0.64	-0.65	0.0395117	1.4	0.455246	1.62334	355.125	545.9	9.1	Down
M355T974	1.09712e+07	1.08989e+07	2.33	2.202e+07	2.15905e+07	8.46	0.5	-1.01	0.000156862	3.8	0.0519752	1.93387	354.93	973.8	16.2	Down
M357T358	1.27713e+06	1.27389e+06	11.37	736958	699457	13.56	1.73	0.79	0.00541509	2.27	0.200676	1.83476	357.213	357.6	6	Up
M357T518	5.51207e+06	5.36588e+06	8.87	1.82503e+06	1.96108e+06	26.49	3.02	1.59	0.00283745	2.55	0.147061	1.86796	357.236	518	8.6	Up
M357T78	1.1879e+06	1.17878e+06	9.49	1433654	1.42658e+06	5.69	0.83	-0.27	0.0407162	1.39	0.456983	1.61885	356.907	77.8	1.3	Down
M357T983	3.23657e+06	3.17752e+06	14.29	5.02023e+06	5.06717e+06	11.12	0.64	-0.63	0.0134743	1.87	0.299925	1.76955	356.841	983	16.4	Down
M358T374	24565.7	20559.8	40.35	8631.31	9567.68	21.64	2.85	1.51	0.0171997	1.76	0.331396	1.74359	358.159	373.8	6.2	Up
M358T426	1.01764e+06	782160	49.49	3.41837e+06	3.8463e+06	31.55	0.3	-1.75	0.0204776	1.69	0.354166	1.71472	358.198	426	7.1	Down
M358T483	827838	803406	10.83	1.04676e+06	1076631	8.99	0.79	-0.34	0.0440155	1.36	0.470706	1.60973	358.196	483.4	8.1	Down
M358T845_1	2.93067e+08	2.90177e+08	4.68	1.49309e+08	1.52418e+08	7.14	1.96	0.97	0.000170607	3.77	0.0534706	1.9334	358.367	845.1	14.1	Up
M358T86	2.75368e+06	2.75344e+06	5.94	3.67891e+06	3.69441e+06	9.8	0.75	-0.42	0.0124154	1.91	0.290504	1.77267	357.962	85.6	1.4	Down
M359T282	1.06295e+06	1.01128e+06	11.43	1.59095e+06	1.60686e+06	6.46	0.67	-0.58	0.00550246	2.26	0.202086	1.84035	359.009	281.6	4.7	Down
M359T355	55651.5	56768.5	9.63	22916.7	20817	42.5	2.43	1.28	0.0197956	1.7	0.349868	1.72117	359.103	354.9	5.9	Up
M359T714	387651	367840	24.48	216425	222162	24.4	1.79	0.84	0.0446975	1.35	0.473635	1.60929	359.252	714	11.9	Up
M360T116	29175.9	29178.7	11.27	59110.6	62346.3	11.3	0.49	-1.02	0.00168791	2.77	0.109805	1.8875	360.174	115.7	1.9	Down
M360T144	44064.8	53805.2	61.77	1419.9	1408.79	62.98	31.03	4.96	0.00679691	2.17	0.218977	1.82258	360.139	144.2	2.4	Up
M360T187	864756	866181	4.6	667795	640886	14.87	1.29	0.37	0.0397702	1.4	0.455703	1.62652	360.032	187.1	3.1	Up
M360T296	448063	415370	15.27	310339	312149	9.53	1.44	0.53	0.0233008	1.63	0.37113	1.6975	360.024	295.9	4.9	Up
M360T324	549309	594568	21.71	121009	117854	5.11	4.54	2.18	0.000404129	3.39	0.0703933	1.92447	360.139	323.8	5.4	Up
M360T354	312134	292576	12.68	552019	553569	13.56	0.57	-0.82	0.00584836	2.23	0.204378	1.83213	360.106	354.4	5.9	Down
M361T712_2	403054	403794	3.68	332495	336735	2.7	1.21	0.28	0.00190526	2.72	0.119798	1.88701	361.253	712.5	11.9	Up
M361T82	2.42794e+06	2.47162e+06	3.12	3.11415e+06	3.1311e+06	3.1	0.78	-0.36	0.000623608	3.21	0.0738531	1.91294	360.832	81.7	1.4	Down
M361T879	1.14033e+07	1.14409e+07	14.98	7.68783e+06	7.46531e+06	12.11	1.48	0.57	0.0244931	1.61	0.376615	1.69796	361.22	879.3	14.7	Up
M362T100_2	3.61454e+06	3.62375e+06	4.49	4.8108e+06	4.79646e+06	5.52	0.75	-0.41	0.0022555	2.65	0.130649	1.8767	362.075	100.5	1.7	Down
M362T138	2.21358e+07	2.16715e+07	13.74	2.93245e+07	3.01236e+07	10.27	0.75	-0.41	0.0460411	1.34	0.481857	1.60186	362.009	138	2.3	Down
M362T235	23086.7	31311.4	62.92	3439.49	3764.54	31.33	6.71	2.75	0.0398916	1.4	0.455703	1.63171	362.085	234.7	3.9	Up
M362T241	3.86039e+06	3.92531e+06	10.65	2.38492e+06	2.54787e+06	18.89	1.62	0.69	0.0201859	1.69	0.352711	1.72244	362.155	241.3	4	Up
M362T36_1	1594208	1.57786e+06	6.88	2.66821e+06	2.78024e+06	14.19	0.6	-0.74	0.0055344	2.26	0.202616	1.83854	361.55	35.9	0.6	Down
M362T36_2	190215	185482	8.21	253150	253393	4.36	0.75	-0.41	0.00563074	2.25	0.203055	1.83294	362.049	36.1	0.6	Down
M363T127	1.34824e+06	1.36573e+06	33.48	300439	272639	20.81	4.49	2.17	0.00325406	2.49	0.156028	1.86459	363.057	127	2.1	Up
M363T80_1	2.08949e+08	2.09776e+08	4.55	1.39431e+08	1.37917e+08	12.8	1.5	0.58	0.00640961	2.19	0.212573	1.83049	362.924	80.3	1.3	Up
M364T152	5.80024e+06	5.81791e+06	8.45	4.59945e+06	4.66975e+06	8.79	1.26	0.33	0.0309038	1.51	0.41565	1.66904	364.062	152.3	2.5	Up
M364T325	6509.63	6036.09	40.52	19842.2	18787.8	40.33	0.33	-1.61	0.0291604	1.54	0.407868	1.67708	364.191	324.8	5.4	Down
M364T36	193985	193222	1.8	174343	169936	6.19	1.11	0.15	0.042497	1.37	0.465469	1.61716	363.788	35.8	0.6	Up
M364T867	7.84972e+06	7.76887e+06	4.95	1.0357e+07	1.02263e+07	3.47	0.76	-0.4	0.00132037	2.88	0.101053	1.89477	364.341	866.5	14.4	Down
M365T147	1.25441e+07	1.19161e+07	9.03	1.79877e+07	1.8799e+07	8.6	0.7	-0.52	0.00748125	2.13	0.230069	1.81793	365.113	146.5	2.4	Down
M366T127	1.02816e+07	1.0563e+07	6.2	1.28349e+07	1.32129e+07	9.57	0.8	-0.32	0.0308144	1.51	0.41565	1.67103	366.067	127.3	2.1	Down
M366T813	6.39703e+07	6.29173e+07	5.58	4.12854e+07	4.15758e+07	4.73	1.55	0.63	0.000484722	3.31	0.0738531	1.91913	366.29	812.6	13.5	Up
M366T90	1.04121e+06	1.08657e+06	7.79	579519	587926	4.1	1.8	0.85	0.000354435	3.45	0.0658782	1.92329	366.109	90	1.5	Up
M366T906	4.80548e+07	4.79858e+07	2.4	2.76899e+07	2.89414e+07	14.54	1.74	0.8	0.0213017	1.67	0.36102	1.86174	366.372	906.1	15.1	Up
M367T155_2	2.61503e+06	2.6251e+06	4.89	3.18032e+06	3.19145e+06	3.04	0.82	-0.28	0.00417043	2.38	0.17417	1.84785	367.034	155	2.6	Down
M367T281	1.43648e+06	1.48356e+06	6.98	805721	828603	6.76	1.78	0.83	0.000540605	3.27	0.0738531	1.91736	367.017	281.5	4.7	Up
M367T906	4.3842e+07	4.2182e+07	12.04	2.12708e+07	2.31889e+07	19.89	2.06	1.04	0.00642425	2.19	0.212641	1.82454	367.376	906.3	15.1	Up
M368T108	1.37268e+06	1.28242e+06	12.91	481486	497368	50.09	2.85	1.51	0.027839	1.56	0.400573	1.68732	367.924	108.2	1.8	Up
M368T333_1	442554	455395	11.86	598809	585267	8.82	0.74	-0.44	0.0242665	1.61	0.375849	1.70452	368.097	333	5.6	Down
M368T388	43377.3	41714.7	31.57	10092.1	10176.1	3.93	4.3	2.1	0.0151135	1.82	0.313794	1.89365	368.18	388.1	6.5	Up
M368T82	4.49707e+06	4.51128e+06	9.6	5.56883e+06	5.66566e+06	4.41	0.81	-0.31	0.0244425	1.61	0.376178	1.69417	367.962	81.7	1.4	Down
M368T848	1.82051e+07	1.74135e+07	11.73	1.38787e+07	1.38579e+07	12.22	1.31	0.39	0.0485581	1.31	0.488445	1.58592	368.35	848.3	14.1	Up
M368T86	3.01356e+07	3.00103e+07	2.68	3.30775e+07	3.27525e+07	3.31	0.91	-0.13	0.0190965	1.72	0.346193	1.72499	368.142	85.9	1.4	Down
M369T128	4.01121e+06	4.01074e+06	4.27	5.66956e+06	5.67456e+06	3.22	0.71	-0.5	0.000361146	3.44	0.0661702	1.92568	369.132	127.6	2.1	Down
M369T312	297541	320635	27.36	49173.2	58256.4	38.94	6.05	2.6	0.00436683	2.36	0.180148	1.84593	369.185	311.7	5.2	Up
M369T333	1.37861e+06	1.35414e+06	11.95	640416	568626	29.01	2.15	1.11	0.0105329	1.98	0.274506	1.79021	368.603	333	5.6	Up
M369T606	168790	166346	6.7	214098	198572	12.78	0.79	-0.34	0.04472	1.35	0.473635	1.60825	369.079	606	10.1	Down
M369T911_1	2.55036e+07	1.86146e+07	50.47	4.29791e+08	3.66299e+08	78.95	0.06	-4.07	0.0113673	1.94	0.279837	1.77702	369.349	911.5	15.2	Down
M369T911_2	4.88634e+08	4.83616e+08	11.45	2.16431e+08	2.25153e+08	25.85	2.26	1.17	0.00816905	2.09	0.240717	1.80836	369.362	911.3	15.2	Up
M370T113	562906	560012	1.44	855639	870047	9.65	0.66	-0.6	0.0163969	1.79	0.32475	1.88768	370.1	112.8	1.9	Down
M371T909	1.16907e+07	1.13367e+07	7.12	8.8426e+06	8.79183e+06	8.35	1.32	0.4	0.0112206	1.95	0.279589	1.77731	371.298	908.9	15.1	Up
M371T930	1.84085e+07	1.82693e+07	8.39	8.6231e+06	8.69144e+06	20.79	2.13	1.09	0.00427838	2.37	0.177364	1.8459	371.1	930.1	15.5	Up
M372T379_1	3.06819e+06	2.74862e+06	19.39	4.70254e+06	4.78276e+06	9.4	0.65	-0.62	0.022321	1.65	0.367611	1.71522	371.607	378.9	6.3	Down
M372T83	4.09509e+06	3.98454e+06	5.29	1.52994e+06	1.40317e+06	14.55	2.68	1.42	0.000331006	3.48	0.06446	1.92425	371.885	82.9	1.4	Up
M372T880	6.566e+06	6.85473e+06	9.15	9.48604e+06	1.00232e+07	14.48	0.69	-0.53	0.0241066	1.62	0.375834	1.70119	372.303	879.5	14.7	Down
M372T911_1	2.73725e+07	2.75165e+07	1.7	2.57161e+07	2.55817e+07	1.83	1.06	0.09	0.0123573	1.91	0.290504	1.77395	372.285	910.5	15.2	Up
M373T114_2	61224.7	46681.6	43.61	2.33511e+06	2.31313e+06	2.02	0.03	-5.25	0.00386684	2.41	0.168566	1.93887	373.046	114.3	1.9	Down
M373T972	259419	262275	2.19	275886	272781	2.83	0.94	-0.09	0.0406128	1.39	0.456445	1.6158	372.793	972.3	16.2	Down
M373T976_1	3.77626e+06	3.77092e+06	7.13	5.28044e+06	5.26314e+06	14.11	0.72	-0.48	0.0227116	1.64	0.369724	1.70968	372.745	975.7	16.3	Down
M374T391_1	3.0222e+06	3.13248e+06	11.92	4.43912e+06	4.25653e+06	18.01	0.68	-0.55	0.0380957	1.42	0.451518	1.64287	373.708	390.5	6.5	Down
M375T145	1.05491e+06	1.01697e+06	13.84	1.73755e+06	1.70238e+06	19.87	0.61	-0.72	0.0239658	1.62	0.375679	1.7025	375.008	144.8	2.4	Down
M375T546	166121	168594	3.82	184488	181519	3.2	0.9	-0.15	0.0219638	1.66	0.364927	1.71149	375.097	545.8	9.1	Down
M375T798	167105	159351	9.02	211270	199150	11.4	0.79	-0.34	0.0464048	1.33	0.482398	1.5951	375.329	797.9	13.3	Down
M376T189	4.95043e+06	4.99441e+06	4.44	5.93733e+06	6.0304e+06	3.32	0.83	-0.26	0.00485024	2.31	0.189594	1.84135	375.995	188.9	3.1	Down
M376T302	24714	24258.7	46.15	283817	340727	59.9	0.09	-3.52	0.0133538	1.87	0.299114	1.76579	376.118	301.6	5	Down
M376T360	290105	275952	16.61	54636.4	52143.4	33.83	5.31	2.41	0.00146352	2.83	0.104828	1.89104	375.637	360.2	6	Up
M376T398	3.873e+06	3.69478e+06	12.1	4.98962e+06	5.08835e+06	9.96	0.78	-0.37	0.0470935	1.33	0.484828	1.60653	376.219	398.3	6.6	Down
M376T794_2	4.64943e+06	4.58769e+06	5.45	3.79682e+06	3.83799e+06	2.88	1.22	0.29	0.00467654	2.33	0.188207	1.84663	376.271	794.3	13.2	Up
M377T105	4.59263e+06	4.75174e+06	16.22	3.10495e+06	3.0911e+06	11.6	1.48	0.56	0.0304686	1.52	0.414598	1.66685	377.129	105.4	1.8	Up
M378T100	49640.6	50792.2	21.9	30654.3	32189	17.55	1.62	0.7	0.0475652	1.32	0.485848	1.58885	378.16	100.3	1.7	Up
M378T332	115981	130613	30.62	757975	789344	17.46	0.15	-2.71	0.00105332	2.98	0.0929616	1.90401	378.131	332	5.5	Down
M378T407	946382	900165	13.88	631155	581672	18.11	1.5	0.58	0.0324975	1.49	0.426446	1.65641	377.69	407	6.8	Up
M378T457	1.29109e+06	1.31575e+06	7.04	2.59185e+06	2.41033e+06	13.65	0.5	-1.01	0.00132963	2.88	0.101298	1.89776	378.166	456.5	7.6	Down
M379T255	303442	299008	16.41	739003	751403	18.47	0.41	-1.28	0.00357969	2.45	0.161029	1.85823	379.126	254.6	4.2	Down
M379T398	2.89401e+06	2.85985e+06	3.37	2.23236e+06	2.2316e+06	2.63	1.3	0.37	0.000456023	3.34	0.0738531	1.92068	378.714	398.1	6.6	Up
M379T457	321971	271705	27.33	168337	182737	25.32	1.91	0.94	0.0403806	1.39	0.455937	1.62363	379.17	456.5	7.6	Up
M380T285	2.11011e+06	2.0801e+06	10.85	1.14077e+06	1.11055e+06	5.9	1.85	0.89	0.000980578	3.01	0.0896513	1.90046	380.11	285.4	4.8	Up
M380T332_1	1.36797e+06	1.35718e+06	3.71	1.02626e+06	992508	6.07	1.33	0.41	0.00207194	2.68	0.12466	1.87754	379.747	332.4	5.5	Up
M380T81	1.30837e+07	1.31811e+07	17.4	2.13836e+07	2.17243e+07	8.37	0.61	-0.71	0.0116483	1.93	0.282668	1.78304	379.901	80.8	1.3	Down
M380T84_1	9.13182e+06	8.71055e+06	9.68	1.20066e+07	1.20776e+07	5.07	0.76	-0.39	0.0112457	1.95	0.279589	1.78124	379.985	84	1.4	Down
M380T85	890655	908913	6.56	1.2825e+06	1.22244e+06	12.67	0.69	-0.53	0.011224	1.95	0.279589	1.77945	379.943	84.8	1.4	Down
M380T934	8.8437e+07	8.62427e+07	5.62	1.16895e+08	1.18781e+08	8.92	0.76	-0.4	0.0106245	1.97	0.274658	1.78375	380.337	934	15.6	Down
M381T362_1	9.947e+06	9.7169e+06	6.76	8.68134e+06	8.72636e+06	4.25	1.15	0.2	0.0416256	1.38	0.460609	1.62336	380.709	362.1	6	Up
M381T411_1	952499	1.02264e+06	14.56	1.58086e+06	1.53622e+06	7.25	0.6	-0.73	0.00623562	2.21	0.210688	1.82909	380.702	410.7	6.8	Down
M381T496	1.78223e+06	1.83218e+06	5.18	390302	433830	28.45	4.57	2.19	0.00109314	2.96	0.0936368	1.90068	381.099	495.9	8.3	Up
M381T89	1.63317e+07	1.58165e+07	6.55	2.14686e+07	2.14495e+07	14.64	0.76	-0.39	0.0449675	1.35	0.475363	1.60425	381.078	89.1	1.5	Down
M382T106	862514	852754	8.72	1.27505e+06	1.2603e+06	6.31	0.68	-0.56	0.00316075	2.5	0.15541	1.86288	382.09	105.9	1.8	Down
M382T691_2	650904	551274	52.56	207314	165919	48.85	3.14	1.65	0.0478397	1.32	0.485982	1.58802	382.165	691.1	11.5	Up
M383T318	159388	136852	28.48	31294.9	31124.2	18.67	5.09	2.35	0.00103979	2.98	0.0925633	1.9	383.159	317.6	5.3	Up
M385T187	1.33225e+06	1.34027e+06	2.42	1.01466e+06	979371	6.3	1.31	0.39	0.00206002	2.69	0.12466	1.88258	385.005	187.4	3.1	Up
M385T314	1.01381e+06	1.06175e+06	10.21	723531	703568	6.41	1.4	0.49	0.00913183	2.04	0.255721	1.80188	384.566	313.7	5.2	Up
M385T351_2	2.54955e+06	2.55628e+06	0.75	1.51996e+06	1.51689e+06	1.78	1.68	0.75	1.29018e-06	5.89	0.0109111	1.95245	384.546	351.2	5.9	Up
M385T390_3	813233	818862	19.43	1.9734e+06	1.83073e+06	19.38	0.41	-1.28	0.00486483	2.31	0.189594	1.84118	385.286	389.5	6.5	Down
M385T494	1.04104e+06	1.02441e+06	4.3	1.17551e+06	1.17055e+06	4.08	0.89	-0.18	0.0232919	1.63	0.37113	1.70616	384.651	494.4	8.2	Down
M385T976	3.08809e+06	3.20726e+06	7.21	4.49083e+06	4.58905e+06	4.21	0.69	-0.54	0.00157381	2.8	0.10637	1.89322	384.745	975.7	16.3	Down
M386T174_3	486393	476821	8.18	384838	393965	11.51	1.26	0.34	0.0454955	1.34	0.478551	1.60001	386.084	174.4	2.9	Up
M386T281	2.6585e+06	2.48932e+06	19.24	4.04089e+06	3.61717e+06	19.1	0.66	-0.6	0.0497622	1.3	0.492786	1.5872	386.014	281.4	4.7	Down
M386T313_1	3.51247e+06	3.46394e+06	4.5	1.80168e+06	1.77073e+06	9.66	1.95	0.96	0.000389899	3.41	0.0700914	1.9232	385.716	313.1	5.2	Up
M386T623_2	5.16162e+06	5.03997e+06	9.64	6.23223e+06	6.27645e+06	3.32	0.83	-0.27	0.0303259	1.52	0.413426	1.6666	385.758	622.8	10.4	Down
M386T83	1.58867e+06	1.61382e+06	4.2	2.28193e+06	2.29483e+06	1.04	0.7	-0.52	0.000136441	3.87	0.047097	1.93433	385.922	83.2	1.4	Down
M386T943	1.68704e+06	1.68714e+06	0.11	1.93001e+06	1.93317e+06	3.9	0.87	-0.19	0.0270344	1.57	0.396131	1.8489	386.296	942.7	15.7	Down
M387T322	146995	145553	7.96	218034	222670	3.81	0.67	-0.57	0.00147238	2.83	0.104828	1.8967	386.999	322.5	5.4	Down
M387T443	15915.2	15777.5	10.92	208922	222465	33.86	0.08	-3.71	0.000344154	3.46	0.0654047	1.9252	386.734	443.3	7.4	Down
M387T515	45303.8	56615.9	47.41	282157	313453	30.23	0.16	-2.64	0.00866642	2.06	0.247466	1.80149	386.665	515	8.6	Down
M387T833	1.77617e+07	1.76024e+07	4.6	1.14978e+07	1.21205e+07	13.87	1.54	0.63	0.00728287	2.14	0.227694	1.81732	387.289	832.9	13.9	Up
M388T194	850412	789178	15.19	5.53019e+06	6.07356e+06	53.07	0.15	-2.7	0.0101539	1.99	0.270969	1.79387	388.108	194.1	3.2	Down
M388T369	53778.4	57034.6	17.32	85760.4	85604.2	8.6	0.63	-0.67	0.0150693	1.82	0.313794	1.75665	388.206	369	6.2	Down
M389T78	1.27604e+06	1491560	72.85	121818	128083	60.76	10.47	3.39	0.0481183	1.32	0.48703	1.59559	388.854	78.5	1.3	Up
M390T444_2	742502	867100	51.65	157806	185563	30.54	4.71	2.23	0.0263366	1.58	0.392203	1.68769	389.922	444.4	7.4	Up
M391T146	1.94789e+06	1.86743e+06	7.37	1.25269e+06	1.32698e+06	15.4	1.55	0.64	0.0117689	1.93	0.283426	1.77899	390.999	146.2	2.4	Up
M391T948	1.87143e+08	1.901e+08	7	1.58975e+08	1.6116e+08	3.45	1.18	0.24	0.0238734	1.62	0.375273	1.7029	391.282	948.2	15.8	Up
M392T432_1	155221	156334	5.25	943395	736207	51.55	0.16	-2.6	0.0241526	1.62	0.375834	1.8566	392.227	431.9	7.2	Down
M392T83	4.33307e+06	4.11378e+06	14.13	5.45736e+06	5.4586e+06	3.09	0.79	-0.33	0.0436911	1.36	0.47052	1.60445	391.952	82.8	1.4	Down
M393T225	7529.82	5079.55	70.75	37365.3	36337.8	21.85	0.2	-2.31	0.0124404	1.91	0.29063	1.76935	393.131	225.1	3.8	Down
M393T794_3	7.31494e+06	7.62033e+06	7.8	1.27372e+07	1.30997e+07	8.15	0.57	-0.8	0.00113907	2.94	0.0937382	1.90162	393.299	794.3	13.2	Down
M393T84	1.90341e+06	1.06702e+06	91.82	285822	267305	39.69	6.66	2.74	0.0397471	1.4	0.455703	1.62796	393.037	83.9	1.4	Up
M394T463_1	314987	322658	4.34	72462.7	55906.2	53.5	4.35	2.12	0.0321342	1.49	0.42366	1.83021	393.925	462.5	7.7	Up
M394T492	23726.8	17695.6	46.37	124800	156257	48.43	0.19	-2.4	0.0201029	1.7	0.351625	1.7168	393.728	491.8	8.2	Down
M394T955	671241	662286	9.06	425797	483143	24.5	1.58	0.66	0.04378	1.36	0.47052	1.61074	394.3	955.1	15.9	Up
M395T124	19838.3	19942.1	3	52802.2	46626.8	32.29	0.38	-1.41	0.0326096	1.49	0.426645	1.83209	395.141	123.9	2.1	Down
M396T425	1.53645e+06	1.49969e+06	5.1	1.72915e+06	1.7284e+06	0.83	0.89	-0.17	0.0155682	1.81	0.316491	1.75152	395.672	425.3	7.1	Down
M397T155	921859	947758	7.81	1.73612e+06	1.39866e+06	34.56	0.53	-0.91	0.0354585	1.45	0.440983	1.64239	397.055	154.8	2.6	Down
M397T175_1	340543	330147	11.85	462827	443758	9.96	0.74	-0.44	0.0245454	1.61	0.377076	1.70244	396.972	174.7	2.9	Down
M399T191	34591.9	36644.2	12.55	47049.9	46194.8	13.29	0.74	-0.44	0.045642	1.34	0.479416	1.60815	399.024	191	3.2	Down
M399T467	1.12839e+06	1147591	3.4	812583	859355	17.83	1.39	0.47	0.0367694	1.43	0.446853	1.63417	399.258	467.4	7.8	Up
M399T482_3	5399276	5.37729e+06	4.03	6.83038e+06	6.70828e+06	9.78	0.79	-0.34	0.0184685	1.73	0.341854	1.73557	398.93	482	8	Down
M399T807_2	7.70402e+06	7.55468e+06	4.89	8.72338e+06	8.64244e+06	5.34	0.88	-0.18	0.0401331	1.4	0.455703	1.61646	399.341	806.7	13.4	Down
M400T155	677066	782653	27.85	1.20245e+06	1.24301e+06	12.14	0.56	-0.83	0.0360751	1.44	0.443428	1.63847	400.018	154.9	2.6	Down
M400T328	5452.85	5473.47	19.47	1535.13	1125.54	62.44	3.55	1.83	0.0184949	1.73	0.341854	1.73671	400.205	328.2	5.5	Up
M400T807	19756.5	19340.7	16.52	110481	109119	24.1	0.18	-2.48	0.000546576	3.26	0.0738531	1.91702	400.33	806.6	13.4	Down
M401T788	6.71653e+06	5.48945e+06	31.72	1.37538e+07	1.36436e+07	27.74	0.49	-1.03	0.0384205	1.42	0.451852	1.63032	401.282	788.4	13.1	Down
M402T356	1.24546e+06	1.20564e+06	7.69	859897	908031	13.83	1.45	0.53	0.0161959	1.79	0.323003	1.74936	401.727	355.9	5.9	Up
M403T435_1	38402.6	40086.9	10.57	55517.5	54960.6	6.71	0.69	-0.53	0.00735319	2.13	0.228205	1.82036	403.137	434.5	7.2	Down
M404T797	1.86922e+06	1.81676e+06	12.08	3.0118e+06	3.12019e+06	18.56	0.62	-0.69	0.0229793	1.64	0.370371	1.71223	404.205	797.3	13.3	Down
M405T215	837276	819346	4.03	1.12592e+06	1.10219e+06	8.14	0.74	-0.43	0.00473031	2.33	0.188207	1.8427	405.141	214.5	3.6	Down
M405T253	5059.2	4614.34	22.28	9029.47	9964.2	19.45	0.56	-0.84	0.0279648	1.55	0.400573	1.68631	405.16	252.7	4.2	Down
M405T275_1	3.17109e+06	3.19084e+06	2.73	4.08821e+06	3.87661e+06	14.28	0.78	-0.37	0.0387823	1.41	0.453014	1.63304	404.997	275	4.6	Down
M405T288_2	2.16347e+06	2.04409e+06	9.61	2.66837e+06	2.70161e+06	6.07	0.81	-0.3	0.030743	1.51	0.41565	1.66464	405.021	288.3	4.8	Down
M405T300	136009	127196	12.35	200327	194287	5.34	0.68	-0.56	0.00660506	2.18	0.216558	1.82566	405.084	300.5	5	Down
M405T36	472362	462738	13.14	812980	814086	6.3	0.58	-0.78	0.00280839	2.55	0.147061	1.87206	404.814	35.9	0.6	Down
M405T373	1.48991e+06	1.51737e+06	8.03	852915	931197	22.45	1.75	0.8	0.0176208	1.75	0.336149	1.74045	405.226	373.3	6.2	Up
M405T85	1.92222e+06	1.92776e+06	3.85	2.42492e+06	2.27475e+06	11.28	0.79	-0.34	0.0270505	1.57	0.396131	1.68442	405.094	85	1.4	Down
M406T112	141495	148204	25.29	579493	519240	19.64	0.24	-2.03	0.00167598	2.78	0.10945	1.88959	405.982	112.1	1.9	Down
M406T473	261304	264828	10.05	211781	216344	7.93	1.23	0.3	0.0496309	1.3	0.49235	1.58204	405.711	472.7	7.9	Up
M406T474_1	1.8659e+06	1.87704e+06	6.7	2.56352e+06	2.63413e+06	13.4	0.73	-0.46	0.0240727	1.62	0.375834	1.70554	405.792	474.4	7.9	Down
M407T412	1.97946e+06	2.0667e+06	14.07	1.36449e+06	1.31654e+06	8.11	1.45	0.54	0.0186729	1.73	0.343297	1.73114	406.788	412	6.9	Up
M408T361	154815	154025	9.71	249116	259540	9.54	0.62	-0.69	0.0039532	2.4	0.170709	1.8541	408.142	361.1	6	Down
M409T770_1	314506	350633	26.43	511380	503207	7.13	0.62	-0.7	0.0415526	1.38	0.460564	1.6178	409.157	769.7	12.8	Down
M410T282_2	475628	479517	13.67	697516	722708	12.74	0.68	-0.55	0.0253174	1.6	0.383023	1.70053	410.037	281.7	4.7	Down
M411T79	3.55915e+06	3.79504e+06	30.68	8.00538e+06	7.83031e+06	16.59	0.44	-1.17	0.0176481	1.75	0.336149	1.7411	411.011	78.9	1.3	Down
M411T81_3	1685809	1.59299e+06	15.98	2.27657e+06	2.25602e+06	7.57	0.74	-0.43	0.037044	1.43	0.448185	1.63538	410.861	81.4	1.4	Down
M411T85	9.52838e+06	6.90805e+06	48.71	2.64231e+06	2.66588e+06	25.46	3.61	1.85	0.0147157	1.83	0.311326	1.75188	411.101	84.5	1.4	Up
M412T445_2	24804.2	25665	7.13	39466.6	41172.2	11.52	0.63	-0.67	0.0045882	2.34	0.186667	1.84846	411.966	445.3	7.4	Down
M412T84_2	2.36122e+06	1.99791e+06	27.2	1.46518e+06	1.42196e+06	11.43	1.61	0.69	0.0469904	1.33	0.484336	1.59924	411.975	83.7	1.4	Up
M413T390	951640	864545	34.13	267696	178453	74.62	3.55	1.83	0.0355604	1.45	0.440983	1.64207	413.209	390.2	6.5	Up
M414T98	378260	447341	41.13	100063	110162	28.28	3.78	1.92	0.0184866	1.73	0.341854	1.73468	414.161	98.2	1.6	Up
M415T769	2.89788e+06	2.90618e+06	2.92	4.58872e+06	4.51953e+06	4.01	0.63	-0.66	8.64236e-05	4.06	0.0374812	1.93897	415.136	769.4	12.8	Down
M416T129_2	2.81242e+06	2.85766e+06	6.4	3.81112e+06	3.78542e+06	5.88	0.74	-0.44	0.0038161	2.42	0.167175	1.85495	416.035	129	2.1	Down
M417T375_2	283258	272510	7.65	365604	374767	13.23	0.77	-0.37	0.0485112	1.31	0.488445	1.59158	416.893	375.1	6.3	Down
M417T456	179601	189047	10.66	329540	337054	4.47	0.55	-0.88	0.000893265	3.05	0.0858088	1.90567	417.495	456	7.6	Down
M417T801	558601	542556	20.88	1.04491e+06	975237	16.65	0.53	-0.9	0.0140915	1.85	0.305569	1.76865	417.216	801	13.3	Down
M417T975	916953	919100	3.57	1.24132e+06	1.23445e+06	2.34	0.74	-0.44	0.000252416	3.6	0.0601318	1.92886	416.78	975.2	16.3	Down
M419T411_1	29954.5	32638.5	18.7	64685.8	64148.9	3.86	0.46	-1.11	0.00261517	2.58	0.144787	1.86923	419.056	411.3	6.9	Down
M420T112_1	2.52181e+07	2.64874e+07	12.19	4.16543e+07	4.33691e+07	12.29	0.61	-0.72	0.00833047	2.08	0.243353	1.80465	419.986	112.1	1.9	Down
M420T130	2.03274e+06	2.04274e+06	13.73	3.48619e+06	3.50239e+06	16.05	0.58	-0.78	0.0121514	1.92	0.287843	1.77515	420.116	129.9	2.2	Down
M420T162	9.07609e+06	9.05893e+06	7.14	1.52878e+07	1.48579e+07	15.88	0.59	-0.75	0.00665247	2.18	0.216996	1.82195	420.197	161.5	2.7	Down
M420T336	1.05389e+06	1.05901e+06	4.31	1.39922e+06	1.4011e+06	3.95	0.75	-0.41	0.00111053	2.95	0.0936368	1.89697	420.205	336.3	5.6	Down
M420T81	6.65301e+06	6.37627e+06	11.24	1.02545e+07	9.40891e+06	14.95	0.65	-0.62	0.014762	1.83	0.311326	1.76011	419.974	81.1	1.4	Down
M421T403_1	9.32206e+06	9.83486e+06	10.69	1.33283e+07	1.31821e+07	2.47	0.7	-0.52	0.00525008	2.28	0.197333	1.84023	421.032	402.6	6.7	Down
M421T403_2	12127705	1.18036e+07	20.95	1.92677e+07	1.94264e+07	8.46	0.63	-0.67	0.0217884	1.66	0.363799	1.72157	421.234	402.8	6.7	Down
M422T186	548232	559622	7.9	635152	638863	2.36	0.86	-0.21	0.0367754	1.43	0.446853	1.64375	421.98	185.8	3.1	Down
M422T794_1	1.96536e+07	1.89212e+07	8.3	2.35166e+07	2.34766e+07	5.26	0.84	-0.26	0.0319049	1.5	0.422583	1.66095	422.319	794.1	13.2	Down
M423T456_2	3539.85	3267.65	16.28	18355.1	15568.1	27.67	0.19	-2.37	0.000748363	3.13	0.0790973	1.91211	423.158	456	7.6	Down
M423T976	7.83733e+06	7.73752e+06	5.44	5.22422e+06	4.87037e+06	13.85	1.5	0.59	0.00788912	2.1	0.237855	1.81204	422.761	975.8	16.3	Up
M424T157_1	9.32796e+06	9.65079e+06	7.12	1.20705e+07	1.12919e+07	13.34	0.77	-0.37	0.0413255	1.38	0.459935	1.61936	424.09	157.4	2.6	Down
M424T170_2	2.70478e+06	2.10159e+06	44.38	1.20623e+07	7.09711e+06	79.24	0.22	-2.16	0.0485963	1.31	0.488445	1.59672	424.106	169.7	2.8	Down
M424T325	918239	911795	10.43	571683	590533	7.38	1.61	0.68	0.00313627	2.5	0.15541	1.86933	424.102	325.2	5.4	Up
M426T308_5	4.53637e+06	4.63835e+06	16.99	1.49354e+06	1.51172e+06	37.35	3.04	1.6	0.0101569	1.99	0.270969	1.7944	426.216	308.2	5.1	Up
M428T144	1.69523e+06	1.61964e+06	11.37	1.1886e+06	1.21134e+06	16.7	1.43	0.51	0.0376213	1.42	0.449517	1.63217	428.043	144.4	2.4	Up
M428T430_1	389897	522080	60.59	66514.5	73110.7	47.15	5.86	2.55	0.0493344	1.31	0.491137	1.5918	427.628	429.8	7.2	Up
M429T109	4.35321e+07	4.30522e+07	8.48	8.28997e+07	7.99563e+07	20.45	0.53	-0.93	0.00747967	2.13	0.230069	1.81639	429.043	108.9	1.8	Down
M429T363	1.26375e+06	1.3632e+06	15.18	2.61898e+06	2.4665e+06	18.49	0.48	-1.05	0.00638374	2.19	0.212131	1.8256	429.196	362.7	6	Down
M429T82	3.20345e+06	3.1931e+06	14.3	4.99877e+06	5.03772e+06	4.36	0.64	-0.64	0.00651857	2.19	0.214922	1.82209	428.818	81.5	1.4	Down
M430T173	373255	380763	12.19	718626	710678	5.21	0.52	-0.95	0.00106075	2.97	0.0929616	1.90218	430.117	172.6	2.9	Down
M430T282	3.34578e+06	3.62195e+06	17.67	6.11221e+06	6.56804e+06	19.29	0.55	-0.87	0.0200377	1.7	0.350846	1.72693	430.086	281.6	4.7	Down
M431T428_1	269159	265414	4.58	552328	526147	11.42	0.49	-1.04	0.000499809	3.3	0.0738531	1.91993	431.018	428.5	7.1	Down
M431T80_2	4.18753e+07	3.85952e+07	19.6	6.56266e+07	6.65628e+07	7.32	0.64	-0.65	0.0171215	1.77	0.331341	1.73875	430.909	80.3	1.3	Down
M431T80_3	3.14727e+06	2.86566e+06	18.98	7.42758e+06	7.39691e+06	5.78	0.42	-1.24	0.00139818	2.85	0.102821	1.89178	430.926	80.3	1.3	Down
M433T770_1	7.40078e+07	7.40194e+07	6.09	9.99832e+07	9.82264e+07	15.02	0.74	-0.43	0.0341584	1.47	0.434734	1.64987	433.236	769.7	12.8	Down
M434T112	907091	880964	22.19	1.51302e+06	1.418e+06	20.48	0.6	-0.74	0.0401013	1.4	0.455703	1.63399	433.977	112.2	1.9	Down
M434T173	30553.9	30770.7	13.2	13029.8	12631.7	5.42	2.34	1.23	0.00051992	3.28	0.0738531	1.92026	434.137	172.8	2.9	Up
M434T355_1	642318	668897	8.38	1.00608e+06	899596	19.51	0.64	-0.65	0.020714	1.68	0.356054	1.72455	434.22	355.2	5.9	Down
M434T417	138533	139956	15.84	56744.1	50481.2	19.15	2.44	1.29	0.00313064	2.5	0.15541	1.86726	434.14	417.1	7	Up
M435T417_2	173628	170301	4.79	212891	212882	3.79	0.82	-0.29	0.0043325	2.36	0.179168	1.84312	435.146	416.9	6.9	Down
M435T420_3	168601	169880	3.65	733338	692882	30.98	0.23	-2.12	0.0139394	1.86	0.304563	1.89525	435.279	419.6	7	Down
M436T364	304735	292606	8.88	1.09451e+06	1.20681e+06	19.88	0.28	-1.84	0.000676238	3.17	0.0762526	1.91442	436.136	364.3	6.1	Down
M436T411_1	98935.6	97660	3.52	159110	176499	19.33	0.62	-0.69	0.018915	1.72	0.344733	1.73376	435.898	410.7	6.8	Down
M437T321_2	5441.3	6242.37	29.47	38934.5	39851.7	25.54	0.14	-2.84	0.00127762	2.89	0.0995838	1.89801	436.978	321.2	5.4	Down
M437T513_1	1.34587e+06	1.27199e+06	14.72	943298	1.00965e+06	13.6	1.43	0.51	0.0380316	1.42	0.451518	1.6341	436.611	513.1	8.6	Up
M438T189	1.78672e+06	2.05154e+06	33.05	258525	261147	36.91	6.91	2.79	0.00349221	2.46	0.158439	1.85947	438.133	188.6	3.1	Up
M438T199	3.00294e+06	2.60245e+06	24.31	5.71025e+06	5.68823e+06	16.81	0.53	-0.93	0.0168406	1.77	0.328133	1.74575	438.206	199.5	3.3	Down
M438T222	463736	430678	21.41	887803	874875	20.36	0.52	-0.94	0.0180042	1.74	0.339256	1.73717	438.206	222	3.7	Down
M438T385_2	6.76672e+06	6.09869e+06	18.21	352723	426263	46.28	19.18	4.26	0.000926461	3.03	0.0865755	1.90695	438.262	385.5	6.4	Up
M439T127_2	1.12473e+07	9.60538e+06	26.61	2.08098e+07	1.96112e+07	25.61	0.54	-0.89	0.0398384	1.4	0.455703	1.63225	439.206	127.3	2.1	Down
M440T355	900005	748907	32.09	251961	267859	65.12	3.57	1.84	0.0491795	1.31	0.490461	1.58085	440.199	355.4	5.9	Up
M440T83	2.08929e+06	2.09222e+06	0.87	1.20506e+06	1.30539e+06	17.27	1.73	0.79	0.0334174	1.48	0.431285	1.83271	439.871	82.9	1.4	Up
M441T346_1	176744	167918	11.91	242782	232432	11.34	0.73	-0.46	0.0264901	1.58	0.392275	1.6918	440.562	346.2	5.8	Down
M441T382_1	186190	177425	10.88	235047	232413	6.4	0.79	-0.34	0.0299975	1.52	0.412167	1.67958	440.742	382	6.4	Down
M441T843_2	419671	405206	14.69	184528	161040	24.49	2.27	1.19	0.00616842	2.21	0.209822	1.8316	441.421	843.4	14.1	Up
M442T123	2.75016e+06	2.80854e+06	4.34	3.03628e+06	2.9981e+06	2.57	0.91	-0.14	0.0276354	1.56	0.400573	1.68964	442.12	122.9	2	Down
M442T447_1	326097	286735	23.18	131291	147842	40.96	2.48	1.31	0.033947	1.47	0.434734	1.65131	441.772	447.5	7.5	Up
M444T127	989724	986988	13.49	1.43424e+06	1.39492e+06	6.77	0.69	-0.54	0.0125794	1.9	0.291091	1.77731	444.002	127.1	2.1	Down
M444T366	150624	131782	38.73	285461	280325	6.17	0.53	-0.92	0.0347437	1.46	0.437243	1.64555	443.744	366	6.1	Down
M444T471_1	817.03	1026.81	45.7	15183	19749.5	75.05	0.05	-4.22	0.0345489	1.46	0.435576	1.65306	444.183	471.1	7.9	Down
M444T826	1.29316e+06	1.25356e+06	16.58	690983	607270	28.26	1.87	0.9	0.0239979	1.62	0.375834	1.70643	444.366	825.6	13.8	Up
M446T930	2.22031e+06	2.23204e+06	19.89	4.62325e+06	4.11538e+06	38.57	0.48	-1.06	0.0468678	1.33	0.484336	1.5959	446.118	930	15.5	Down
M447T112	177743	181122	3.87	208399	213528	4.27	0.85	-0.23	0.00917697	2.04	0.256137	1.797	447.024	112.3	1.9	Down
M447T222_1	1.27905e+07	1.20133e+07	20.62	2.45102e+07	2.50968e+07	7.15	0.52	-0.94	0.00578239	2.24	0.203354	1.8368	447.2	222	3.7	Down
M447T319	97445.7	93726.5	11.11	140338	143258	11.61	0.69	-0.53	0.0172026	1.76	0.331396	1.74784	447.157	318.8	5.3	Down
M447T547	229154	232666	4.21	176472	161564	16.46	1.3	0.38	0.0466192	1.33	0.48405	1.60031	446.623	546.6	9.1	Up
M447T790	1801.47	1873.37	39.8	721.88	641.37	24.63	2.5	1.32	0.0381196	1.42	0.451518	1.63016	447.196	790.3	13.2	Up
M448T589_2	2.14933e+06	1.20325e+06	87	355390	345443	20.93	6.05	2.6	0.0315582	1.5	0.419496	1.67029	448.211	588.9	9.8	Up
M448T81	1.80752e+07	1.80661e+07	5.94	1.41961e+07	1.40794e+07	2.18	1.27	0.35	0.0027622	2.56	0.146408	1.86865	447.889	80.8	1.3	Up
M448T815	1.77162e+07	1.82338e+07	5.09	1.28263e+07	1.30267e+07	4.25	1.38	0.47	0.00114166	2.94	0.0937382	1.90178	448.34	814.7	13.6	Up
M448T84	1.39562e+06	1.39578e+06	9.07	2.05932e+06	2.05753e+06	4.71	0.68	-0.56	0.0027174	2.57	0.145912	1.87058	447.973	83.7	1.4	Down
M449T352_2	4.47818e+06	4.27847e+06	8.67	7.19415e+06	7.2196e+06	7.66	0.62	-0.68	0.00199487	2.7	0.122251	1.88595	449.224	351.6	5.9	Down
M449T443	1.00799e+06	1.06395e+06	15.24	1.45153e+06	1.46161e+06	4.06	0.69	-0.53	0.0172011	1.76	0.331396	1.74603	449.242	442.7	7.4	Down
M449T471_3	881340	896487	7.46	1.04904e+06	1.01261e+06	6.08	0.84	-0.25	0.0348569	1.46	0.437722	1.65062	449.3	471.3	7.9	Down
M450T425_1	846641	834744	20.42	297654	239854	38.01	2.84	1.51	0.0104107	1.98	0.273998	1.78855	450.252	424.8	7.1	Up
M451T155	1.14377e+06	1.04748e+06	15.58	1.68867e+06	1.65006e+06	4.49	0.68	-0.56	0.0117605	1.93	0.283426	1.77584	451.062	155	2.6	Down
M452T805_1	3.06924e+07	3.03461e+07	5.53	1.25309e+06	1.18722e+06	22.2	24.49	4.61	1.56656e-05	4.81	0.0230787	1.94717	452.258	804.7	13.4	Up
M452T814_2	1.12663e+07	1.15747e+07	27.45	2.82333e+06	2.14986e+06	61.07	3.99	2	0.0171516	1.77	0.331396	1.74466	452.27	814.2	13.6	Up
M453T82	89579.2	93596	33.12	27026	22008.8	48.4	3.31	1.73	0.0215438	1.67	0.362785	1.71323	452.857	82	1.4	Up
M453T865_2	1.10402e+06	989749	25.21	2.91067e+06	2.25131e+06	47.26	0.38	-1.4	0.0332822	1.48	0.430438	1.65187	453.395	864.8	14.4	Down
M454T198_1	1.39582e+06	1.38122e+06	19.31	3.17831e+06	3.23695e+06	5.89	0.44	-1.19	0.00206998	2.68	0.12466	1.87849	454.156	198.1	3.3	Down
M454T198_2	75595.9	80096.5	10.84	144295	140787	6.24	0.52	-0.93	0.000926062	3.03	0.0865755	1.90888	454.174	198.1	3.3	Down
M454T417	624768	669664	12.53	290962	335315	26.62	2.15	1.1	0.0134427	1.87	0.299925	1.76482	454.262	416.6	6.9	Up
M454T547	152711	138762	20.43	353845	282404	40.58	0.43	-1.21	0.0307462	1.51	0.41565	1.67174	454.162	547.1	9.1	Down
M455T504	90390.4	89785.9	5.93	185923	187469	1.9	0.49	-1.04	3.58293e-05	4.45	0.0230787	1.94558	455.106	503.6	8.4	Down
M456T266	2.70014e+06	2.76032e+06	29.86	5.63621e+06	5.24979e+06	12.26	0.48	-1.06	0.0170956	1.77	0.33122	1.7434	456.204	266.4	4.4	Down
M457T411_1	3.06342e+06	3.18576e+06	25.56	1.54685e+06	1.57154e+06	27.74	1.98	0.99	0.0396269	1.4	0.455535	1.63223	456.641	410.5	6.8	Up
M457T411_4	1.05095e+06	983722	17.3	1.42752e+06	1.41016e+06	7.57	0.74	-0.44	0.041474	1.38	0.460564	1.61946	457.445	410.7	6.8	Down
M457T418_1	2.75451e+06	2.74849e+06	4.4	3.34602e+06	3.22804e+06	9.69	0.82	-0.28	0.033576	1.47	0.431867	1.65312	457.106	418.3	7	Down
M457T446_2	138473	132769	9.17	413373	424935	27.25	0.33	-1.58	0.003494	2.46	0.158439	1.85824	457.258	446.4	7.4	Down
M457T952	3.66235e+06	3.03624e+06	38.8	1.15835e+06	1.01671e+06	26.42	3.16	1.66	0.0115848	1.94	0.282583	1.77639	457.289	952.2	15.9	Up
M458T801_2	5.18467e+06	5.41207e+06	9.93	523380	393613	58.71	9.91	3.31	0.00179468	2.75	0.114548	1.88407	458.262	801.1	13.4	Up
M459T362_1	64778.2	65301.8	10.15	111267	111843	23.43	0.58	-0.78	0.0252364	1.6	0.382243	1.69872	458.922	361.7	6	Down
M460T298	1.25217e+06	1.28004e+06	23.97	361105	403137	28.58	3.47	1.79	0.00571704	2.24	0.203268	1.83388	460.243	298.5	5	Up
M460T308	618239	685139	35.03	123866	93246.8	46.2	4.99	2.32	0.00842951	2.07	0.244217	1.80332	460.245	308.3	5.1	Up
M460T376_2	2.03024e+07	2.09738e+07	12.91	5.45776e+06	5.74236e+06	13.36	3.72	1.9	0.00029154	3.54	0.0640403	1.92743	460.249	375.7	6.3	Up
M461T129_1	194056	181764	15.07	301306	278831	18	0.64	-0.63	0.028885	1.54	0.407134	1.67289	460.715	128.7	2.1	Down
M461T357_2	1.37574e+06	1.38402e+06	8.23	2.48008e+06	2.53806e+06	19.12	0.55	-0.85	0.00941027	2.03	0.260074	1.80071	461.224	357	6	Down
M461T467	48398.5	45337.9	15.07	75178.9	69568.4	18.01	0.64	-0.64	0.0288065	1.54	0.406595	1.67328	460.751	466.7	7.8	Down
M461T801_2	1.53141e+07	1.48422e+07	25.9	3.95967e+06	3.9352e+06	5.87	3.87	1.95	0.000975082	3.01	0.0896333	1.90132	461.283	801	13.3	Up
M462T359	388986	402506	8.99	525560	554763	11.87	0.74	-0.43	0.0281976	1.55	0.402281	1.68688	461.729	358.8	6	Down
M462T90	994469	1.06076e+06	15.83	2.13564e+06	2.39588e+06	28.43	0.47	-1.1	0.0226495	1.64	0.369353	1.71078	462.186	89.5	1.5	Down
M463T583	3457.54	3440.29	16.28	2389.68	2252.56	13.32	1.45	0.53	0.0384241	1.42	0.451852	1.62382	463.288	582.6	9.7	Up
M465T85	3.29145e+06	3.15248e+06	8.3	2.11596e+06	2.10235e+06	12.86	1.56	0.64	0.00716578	2.14	0.226521	1.81831	465.071	84.5	1.4	Up
M466T116	1.63339e+06	1.66848e+06	5.6	1.90027e+06	1.89466e+06	5.3	0.86	-0.22	0.0278467	1.56	0.400573	1.67842	466.011	115.6	1.9	Down
M466T760_2	1.77243e+06	1.81247e+06	13.01	665055	725933	52.77	2.67	1.41	0.0439918	1.36	0.470706	1.60947	466.303	759.7	12.7	Up
M466T831_1	1.80072e+07	1.29821e+07	50.05	7.28676e+06	8.05428e+06	24.08	2.47	1.31	0.0496673	1.3	0.492423	1.58028	466.285	830.7	13.8	Up
M467T312	365421	360640	4.61	882324	791541	20.35	0.41	-1.27	0.00165427	2.78	0.108873	1.88927	467.224	312	5.2	Down
M467T450	811695	819127	3.67	1.22014e+06	1.25298e+06	20	0.67	-0.59	0.0315726	1.5	0.419496	1.66733	467.227	450.1	7.5	Down
M467T463_2	3.41482e+06	3463524	33.32	1.78204e+06	1.77819e+06	14.72	1.92	0.94	0.0486886	1.31	0.488445	1.58259	467.248	462.5	7.7	Up
M467T672	298663	281329	12.76	423145	410008	6.1	0.71	-0.5	0.0113736	1.94	0.279837	1.78412	467.203	671.6	11.2	Down
M467T760	1.69351e+06	1.75974e+06	31.09	151668	116007	46.79	11.17	3.48	0.00149296	2.83	0.104828	1.88963	467.294	759.8	12.7	Up
M467T86	477044	268001	76.18	1.4866e+06	1.33163e+06	25.64	0.32	-1.64	0.0390948	1.41	0.453785	1.62929	467	85.9	1.4	Down
M468T337_4	2.41311e+06	2.48775e+06	7.41	3.90919e+06	3.62153e+06	19.95	0.62	-0.7	0.0168226	1.77	0.328133	1.74347	468.245	336.8	5.6	Down
M468T792_1	3.57155e+08	3.62941e+08	18.73	1.27149e+08	1.33165e+08	9.55	2.81	1.49	0.00119487	2.92	0.0962381	1.89745	468.3	791.8	13.2	Up
M469T35	423651	410811	6.93	567615	541640	15.58	0.75	-0.42	0.0409686	1.39	0.458197	1.62867	468.801	34.7	0.6	Down
M471T191	1.65998e+06	1.56936e+06	35.16	3.13146e+06	2.82998e+06	18.39	0.53	-0.92	0.0432548	1.36	0.469495	1.61652	471.041	191.2	3.2	Down
M471T308	401037	374978	15.96	819125	865454	10.41	0.49	-1.03	0.00271292	2.57	0.145912	1.87515	471.101	307.9	5.1	Down
M473T100_1	1.03718e+07	1.06253e+07	14.2	1.58269e+07	1.47038e+07	20.3	0.66	-0.61	0.0418769	1.38	0.461806	1.61793	473.114	100.3	1.7	Down
M473T377_2	1.04424e+06	1.15937e+06	27.67	58953.1	75624.1	61.08	17.71	4.15	0.0046225	2.34	0.187045	1.84336	473.005	377.1	6.3	Up
M473T663_1	826128	822586	8.22	1.78026e+06	2.02048e+06	30.16	0.46	-1.11	0.0216043	1.67	0.362874	1.70841	473.287	662.9	11	Down
M473T78	547772	492803	19.05	395037	403838	6.48	1.39	0.47	0.0472151	1.33	0.485057	1.60003	472.814	78.4	1.3	Up
M473T812	674058	620573	14.27	2.28335e+06	2.08601e+06	22.56	0.3	-1.76	0.00122474	2.91	0.0968002	1.89738	473.345	811.7	13.5	Down
M473T961	1.50157e+06	1.46892e+06	20.95	2.67826e+06	2.76644e+06	9.48	0.56	-0.83	0.0114568	1.94	0.281248	1.78097	473.102	960.9	16	Down
M474T377_3	2.2149e+06	2.53136e+06	34.38	9.02332e+06	8.69108e+06	58.43	0.25	-2.03	0.0405645	1.39	0.456445	1.62694	474.184	377.1	6.3	Down
M474T401	1.18635e+07	1.23602e+07	10.09	1.59597e+07	1.65098e+07	8.33	0.74	-0.43	0.0185272	1.73	0.341854	1.73143	474.253	401.4	6.7	Down
M474T457	405341	394109	6.39	332850	328461	2.99	1.22	0.28	0.0081669	2.09	0.240717	1.80623	473.757	457.2	7.6	Up
M476T346_1	2.01548e+06	2.06219e+06	22.65	1.19558e+06	1.19501e+06	14.75	1.69	0.75	0.0333284	1.48	0.430646	1.6553	475.735	346	5.8	Up
M476T367_2	255715	274902	16.9	94199.2	81358.3	28.73	2.71	1.44	0.00566792	2.25	0.203108	1.83482	475.76	366.6	6.1	Up
M476T370_2	36164.9	36375.2	3.34	49260.9	49292.5	17.13	0.73	-0.45	0.0424209	1.37	0.465007	1.61139	475.586	370.1	6.2	Down
M476T370_3	1.46664e+06	1.53468e+06	19.73	2.40491e+06	2.32689e+06	10.8	0.61	-0.71	0.0197719	1.7	0.349868	1.72746	475.909	370.1	6.2	Down
M476T377	73582.9	74819.3	6.18	104906	97366.5	13.57	0.7	-0.51	0.0140212	1.85	0.304826	1.76148	476.174	376.9	6.3	Down
M476T795	54350.2	44490.5	44.2	361344	414667	66.3	0.15	-2.73	0.0427351	1.37	0.466036	1.61766	476.273	794.5	13.2	Down
M476T83_2	592230	702919	39.31	1.50044e+06	1.40517e+06	16.73	0.39	-1.34	0.0256946	1.59	0.387343	1.69972	475.92	82.8	1.4	Down
M477T411_1	3.49138e+06	3.5501e+06	8.39	4.36345e+06	4.36159e+06	5.15	0.8	-0.32	0.0174353	1.76	0.334138	1.73368	476.855	410.8	6.8	Down
M478T429_3	2.55718e+06	2.52844e+06	10.33	3.57467e+06	3.46109e+06	10.72	0.72	-0.48	0.0169728	1.77	0.329217	1.74576	478.488	428.7	7.1	Down
M478T822_2	5.9656e+06	7.99243e+06	61.18	158595526	1.33643e+08	76.73	0.04	-4.73	0.0103769	1.98	0.273998	1.78928	478.288	822.4	13.7	Down
M480T872_1	1.75233e+08	1.54346e+08	22.92	7.48109e+07	7.31904e+07	15.6	2.34	1.23	0.0054627	2.26	0.201299	1.83797	480.3	872.3	14.5	Up
M480T930_1	95770.8	99751	21.64	512118	364805	83.13	0.19	-2.42	0.0473165	1.32	0.485331	1.59145	480.154	929.9	15.5	Down
M481T860_3	8.52873e+07	8.824e+07	9.38	1.1737e+08	1.18851e+08	3.51	0.73	-0.46	0.00555286	2.26	0.202853	1.83139	481.33	859.9	14.3	Down
M482T860_2	2.82253e+06	2.84606e+06	5.6	2.44532e+06	2.38462e+06	4.76	1.15	0.21	0.0278408	1.56	0.400573	1.67743	482.324	860	14.3	Up
M482T930	43188.1	44362.7	8.7	84609.1	94534.6	22.21	0.51	-0.97	0.0113828	1.94	0.279837	1.77806	482.156	930	15.5	Down
M482T976_2	1.55265e+08	1.40693e+08	19.24	8.36793e+07	9.07608e+07	15.52	1.86	0.89	0.0123967	1.91	0.290504	1.77436	482.324	975.9	16.3	Up
M483T108	161616	208689	54.67	29094.8	34484.1	51.18	5.55	2.47	0.0406426	1.39	0.45646	1.62502	482.957	107.7	1.8	Up
M483T388	1.01842e+06	977259	8.47	266634	212814	38.57	3.82	1.93	0.00288186	2.54	0.147709	1.87124	483.206	387.6	6.5	Up
M483T930	5.40938e+06	5.26697e+06	12.15	1.30708e+06	1.32313e+06	13.59	4.14	2.05	0.00017588	3.75	0.0534706	1.93167	483.155	930.1	15.5	Up
M484T122	1.52633e+07	1.94056e+07	54.77	3.78274e+06	3.6284e+06	14.12	4.03	2.01	0.0438529	1.36	0.470639	1.60878	484.274	122.3	2	Up
M486T571	43688.4	44764.1	27.57	132393	127460	35.3	0.33	-1.6	0.0148511	1.83	0.312428	1.7638	486.358	571	9.5	Down
M486T697_4	2.5855e+06	2.31813e+06	20.18	1.37683e+06	1.29261e+06	20.02	1.88	0.91	0.0163009	1.79	0.323988	1.74459	486.327	697.1	11.6	Up
M487T112	332003	350556	18.52	592164	597669	4.43	0.56	-0.83	0.0069044	2.16	0.221241	1.8224	487.115	111.9	1.9	Down
M487T194_1	1.56196e+06	1.53772e+06	7.91	3.62443e+06	3.93357e+06	22.2	0.43	-1.21	0.00469434	2.33	0.188207	1.84684	487.172	193.7	3.2	Down
M487T86_1	1.01243e+06	1.04195e+06	5.63	1.42936e+06	1.40464e+06	3.84	0.71	-0.5	0.000957336	3.02	0.0889691	1.90513	487.096	86.2	1.4	Down
M487T930	43078.2	42629.7	36.39	129999	144282	20.5	0.33	-1.59	0.0110277	1.96	0.277977	1.78319	487.108	930.3	15.5	Down
M488T173_1	3.47107e+06	3.19029e+06	17.52	2.27399e+06	2237825	14.87	1.53	0.61	0.0314758	1.5	0.419496	1.65718	488.056	173.2	2.9	Up
M488T194	51978.1	55822.9	35.32	359252	240775	71.95	0.14	-2.79	0.0156358	1.81	0.317103	1.74515	488.181	194	3.2	Down
M488T86_2	2.03141e+06	1.97638e+06	18.28	3.12449e+06	3.30204e+06	16.91	0.65	-0.62	0.0421423	1.38	0.463154	1.61589	488.098	86	1.4	Down
M489T639	235357	256004	17.31	680285	694126	7.24	0.35	-1.53	0.00072054	3.14	0.0776256	1.91339	488.788	639.2	10.7	Down
M489T86	2.62548e+06	2.19963e+06	47.32	6.39766e+06	6.74611e+06	10.6	0.41	-1.28	0.0238555	1.62	0.375273	1.70395	488.982	85.6	1.4	Down
M490T108	2.03002e+06	2.07915e+06	16.04	6.39939e+06	6.72783e+06	10.8	0.32	-1.66	0.000555527	3.26	0.0738531	1.9187	489.964	108.5	1.8	Down
M490T769	4021345	4.19461e+06	7.82	5.41926e+06	5.32157e+06	7.18	0.74	-0.43	0.00844256	2.07	0.244217	1.80939	490.228	769.4	12.8	Down
M491T83	7.2067e+06	6.97451e+06	9.33	4.12087e+06	3.70584e+06	21.08	1.75	0.81	0.0111234	1.95	0.278812	1.78195	491.037	83.4	1.4	Up
M491T91	1.04137e+07	9.94597e+06	18.71	1.62824e+07	1.57461e+07	10.1	0.64	-0.64	0.019426	1.71	0.34696	1.73315	491.115	91.3	1.5	Down
M492T366_2	1.2125e+06	1.16152e+06	10.43	1.57946e+06	1.60305e+06	8.92	0.77	-0.38	0.0280314	1.55	0.40078	1.67244	491.773	366	6.1	Down
M493T324	220378	216457	7.39	142596	128149	27.54	1.55	0.63	0.0443266	1.35	0.47206	1.6005	492.91	324.3	5.4	Up
M493T78_1	333802	315426	11.18	710652	630042	31.24	0.47	-1.09	0.0165093	1.78	0.325107	1.7481	492.877	77.8	1.3	Down
M493T807_1	5.99232e+06	5.68314e+06	20.03	8.72544e+06	8.60303e+06	10.65	0.69	-0.54	0.0401041	1.4	0.455703	1.61989	493.334	807.2	13.5	Down
M494T433_1	4.69062e+06	4.85794e+06	8.5	8.46725e+06	8.04783e+06	14.19	0.55	-0.85	0.0034003	2.47	0.158121	1.86089	494.015	432.6	7.2	Down
M495T357	107926	103135	25.61	274033	227001	45.63	0.39	-1.34	0.0376031	1.42	0.449517	1.63524	495.147	356.7	5.9	Down
M495T366	90252.3	90847.1	2.89	118699	122784	6.84	0.76	-0.4	0.0033554	2.47	0.156777	1.86249	494.702	366.5	6.1	Down
M495T433_1	1.8802e+06	1.90494e+06	4.27	481387	499521	22.67	3.91	1.97	0.000584634	3.23	0.0738531	1.91616	494.517	432.6	7.2	Up
M495T819_3	8.0626e+06	7.98414e+06	1.93	4.36362e+06	4.61937e+06	11.16	1.85	0.89	0.000796607	3.1	0.08134	1.90898	495.346	818.8	13.6	Up
M497T144	1.72088e+06	1.75855e+06	8.76	401557	427382	23.07	4.29	2.1	0.000620885	3.21	0.0738531	1.9122	497.038	143.9	2.4	Up
M498T535	208957	221466	17.19	312642	307722	4.29	0.67	-0.58	0.018264	1.74	0.341634	1.73752	497.83	535.4	8.9	Down
M498T663	24440.6	25257.9	22.46	95746.4	102609	12.8	0.26	-1.97	0.000905515	3.04	0.0858088	1.90468	498.224	663.5	11.1	Down
M499T124	1.82802e+06	1.7921e+06	20.8	3.24956e+06	3.08123e+06	10.85	0.56	-0.83	0.0122019	1.91	0.287843	1.77525	499.12	124.2	2.1	Down
M499T378_2	17587.2	17930.7	31.73	76457.9	79647.8	7.89	0.23	-2.12	0.00164397	2.78	0.108618	1.88894	499.21	378	6.3	Down
M500T336_2	788143	726479	18.47	218165	208202	13.83	3.61	1.85	0.000576841	3.24	0.0738531	1.91446	500.263	335.7	5.6	Up
M500T427	2.85771e+06	2.70304e+06	9.55	1.92555e+06	1.97567e+06	16.91	1.48	0.57	0.0244031	1.61	0.376178	1.70554	499.777	426.7	7.1	Up
M500T491	160832	165657	12.05	210059	205710	10.04	0.77	-0.39	0.0426484	1.37	0.465729	1.61305	499.803	490.9	8.2	Down
M500T797_2	5.18051e+08	5.69777e+08	17.37	7.89859e+08	8.45515e+08	15.07	0.66	-0.61	0.0389228	1.41	0.453492	1.63108	500.272	796.9	13.3	Down
M500T80	1.72001e+06	1.71203e+06	4.71	608675	576851	13.1	2.83	1.5	0.000183885	3.74	0.0545655	1.93096	499.901	80.3	1.3	Up
M501T729_1	305243	283520	14.23	435090	430036	12.84	0.7	-0.51	0.0306297	1.51	0.415454	1.66204	501.317	728.6	12.1	Down
M501T797_3	1.21013e+08	1.26524e+08	11.21	2.16018e+08	2.31591e+08	25.67	0.56	-0.84	0.0318916	1.5	0.422583	1.6617	501.288	796.9	13.3	Down
M502T451_2	833691	828948	16.8	1.38979e+06	1.43823e+06	9.79	0.6	-0.74	0.0103874	1.98	0.273998	1.79342	502.27	450.6	7.5	Down
M503T190_3	4.437e+06	4.10482e+06	13.27	1.15267e+07	9.76547e+06	40.26	0.38	-1.38	0.0174437	1.76	0.334138	1.74434	503.157	190	3.2	Down
M503T432_4	1.63558e+06	1.51578e+06	16.63	2.9599e+06	2.90157e+06	8.99	0.55	-0.86	0.00479755	2.32	0.188851	1.84122	502.94	432.2	7.2	Down
M504T344	2.15865e+06	2.22295e+06	6.4	1.64518e+06	1.74602e+06	13.47	1.31	0.39	0.0364808	1.44	0.445193	1.63928	504.238	343.6	5.7	Up
M504T81	1.89672e+06	1.88987e+06	18.77	2.85246e+06	2.98723e+06	12.98	0.66	-0.59	0.0368501	1.43	0.447118	1.63964	503.937	81.4	1.4	Down
M504T823_2	1.26442e+08	1.25699e+08	1.08	8.65284e+07	8.60094e+07	3.54	1.46	0.55	5.79182e-05	4.24	0.028503	1.94224	504.308	822.8	13.7	Up
M504T857_2	1.05834e+08	9.45248e+07	31.99	2.8102e+07	2.82736e+07	66.18	3.77	1.91	0.0420675	1.38	0.462905	1.61632	504.309	856.9	14.3	Up
M505T843	8.47563e+06	8.65812e+06	4.45	1.33068e+07	1.30018e+07	17.97	0.64	-0.65	0.0143333	1.84	0.307511	1.7619	505.308	842.5	14	Down
M506T326	291991	269090	17.84	487470	436866	19.51	0.6	-0.74	0.0251314	1.6	0.381955	1.69638	505.697	325.7	5.4	Down
M507T456_4	467661	473214	16.87	729708	709562	6.16	0.64	-0.64	0.0125927	1.9	0.291091	1.7775	507.003	456.3	7.6	Down
M509T690	603423	601225	5.88	470095	487020	8.23	1.28	0.36	0.0133695	1.87	0.299114	1.76899	509.352	690.5	11.5	Up
M511T115	818.99	828.85	57.93	18975.7	18528.7	10.08	0.04	-4.53	0.012609	1.9	0.291091	1.89854	510.986	115	1.9	Down
M511T364_1	1.54279e+06	1.53041e+06	4.17	1.77817e+06	1.74957e+06	2.87	0.87	-0.2	0.00805322	2.09	0.240657	1.81025	510.755	364.5	6.1	Down
M512T337_2	600809	635592	25.27	1.4174e+06	1.48014e+06	31.4	0.42	-1.24	0.0275231	1.56	0.400573	1.68448	512.248	336.6	5.6	Down
M513T536_1	347844	426655	46.94	1.01445e+06	892378	23.94	0.34	-1.54	0.0337621	1.47	0.4336	1.64552	512.804	535.8	8.9	Down
M514T444	590925	539241	18.48	349846	383057	23.15	1.69	0.76	0.0394897	1.4	0.455246	1.62807	513.632	444.1	7.4	Up
M516T107	70891.1	45175.9	96.8	702832	757322	28.1	0.1	-3.31	0.0139039	1.86	0.304563	1.76614	516.009	107.4	1.8	Down
M516T112_1	1.10401e+06	901603	84.7	6.57515e+06	4.31452e+06	69.41	0.17	-2.57	0.0482307	1.32	0.48703	1.59324	516.066	111.6	1.9	Down
M516T468_2	8.74525e+06	8.68038e+06	5.85	1.42281e+07	1.4145e+07	21.05	0.61	-0.7	0.0207099	1.68	0.356054	1.72138	516.319	468.3	7.8	Down
M516T608	3280.18	3369.99	10.17	1967.9	2098.1	18.01	1.67	0.74	0.0142795	1.85	0.307511	1.75409	516.175	607.8	10.1	Up
M516T809_2	5.55403e+07	5.63743e+07	8.03	9.94284e+06	1.07334e+07	14.05	5.59	2.48	5.89811e-05	4.23	0.028503	1.94094	516.305	808.6	13.5	Up
M517T81	1.84553e+06	1.43671e+06	42.73	3.81552e+06	3.70124e+06	6.76	0.48	-1.05	0.0282077	1.55	0.402281	1.68513	516.876	80.6	1.3	Down
M520T92	4.76174e+06	4.44754e+06	48.36	1.80532e+06	1.84699e+06	19.36	2.64	1.4	0.0450608	1.35	0.475754	1.6097	520.135	92.2	1.5	Up
M521T837_1	6.38308e+06	5.66515e+06	49.98	2.21372e+07	2.58717e+07	29.49	0.29	-1.79	0.0204995	1.69	0.354166	1.72476	521.341	836.6	13.9	Down
M522T808	3.34563e+06	2.11116e+06	94.57	343660	314551	62.03	9.74	3.28	0.0382469	1.42	0.451518	1.63962	522.295	808.2	13.5	Up
M523T83	3.38408e+06	3.27908e+06	8.16	1.83163e+06	1.65746e+06	18.84	1.85	0.89	0.00545032	2.26	0.201281	1.83345	522.985	83.1	1.4	Up
M523T873_2	1.3858e+09	1.44466e+09	8.4	1.09094e+09	1.10729e+09	5.34	1.27	0.35	0.0154935	1.81	0.315732	1.75685	523.364	872.8	14.5	Up
M525T303	700803	626104	27.7	1.3479e+06	1.2975e+06	11.53	0.52	-0.94	0.0153836	1.81	0.314955	1.75635	525.254	303.2	5.1	Down
M525T823	2.7073e+06	2.90017e+06	18.41	4.08883e+06	4.20104e+06	13.55	0.66	-0.59	0.0390103	1.41	0.453492	1.62385	525.276	823.1	13.7	Down
M526T389_4	4.22172e+06	4.08074e+06	14.26	8.34714e+06	8.55362e+06	11.24	0.51	-0.98	0.00283428	2.55	0.147061	1.87291	526.072	388.5	6.5	Down
M526T964_1	2.04269e+07	1.90214e+07	16.65	3.00176e+07	3.06018e+07	3.89	0.68	-0.56	0.0146874	1.83	0.311326	1.76235	526.425	964	16.1	Down
M528T410_2	410.95	333.32	47.73	5240.13	4683.83	34.94	0.08	-3.67	0.00137636	2.86	0.102104	1.89567	527.872	409.7	6.8	Down
M530T369_4	3.49061e+06	3.57703e+06	5.97	4.6154e+06	4.55888e+06	4.18	0.76	-0.4	0.00273514	2.56	0.146399	1.87156	529.785	369.1	6.2	Down
M531T314	13190.4	11694.5	22.96	39423.5	37433.6	32.73	0.33	-1.58	0.00911267	2.04	0.255608	1.80181	530.741	314.3	5.2	Down
M531T382	717119	728431	12.66	2112438	2.17211e+06	12.62	0.34	-1.56	0.000511789	3.29	0.0738531	1.91759	531.241	382.3	6.4	Down
M531T483_4	49940.1	53549.8	22.51	889.47	861.85	72.83	56.15	5.81	0.00149365	2.83	0.104828	1.89093	530.803	482.7	8	Up
M531T81_3	86048.5	95889.4	49.32	213991	225805	12.17	0.4	-1.31	0.045206	1.34	0.476395	1.60458	530.855	81.1	1.4	Down
M534T155	482130	492198	53.9	4.52706e+06	5.25565e+06	33.14	0.11	-3.23	0.00531618	2.27	0.198494	1.84197	534.048	154.8	2.6	Down
M534T395_2	595849	570181	16.42	939556	923326	6.08	0.63	-0.66	0.00949981	2.02	0.261112	1.80132	533.811	395.5	6.6	Down
M534T818	9610.85	9887.9	64.64	193296	152452	44.47	0.05	-4.33	0.00393864	2.4	0.170709	1.85264	534.252	818	13.6	Down
M536T108_2	130812	133767	13.59	257426	208221	37.06	0.51	-0.98	0.0406142	1.39	0.456445	1.61769	535.98	108.4	1.8	Down
M536T128	514324	497359	14.47	1.11411e+06	886224	35.45	0.46	-1.12	0.023363	1.63	0.371258	1.70356	536.043	127.8	2.1	Down
M536T416_1	1.38078e+06	1.44922e+06	11.48	2.47288e+06	2.50214e+06	3.25	0.56	-0.84	0.00117732	2.93	0.0952783	1.89679	535.619	416.4	6.9	Down
M536T444_2	4.66517e+06	5.04797e+06	16.73	2.20112e+06	2.20465e+06	15.12	2.12	1.08	0.00515832	2.29	0.195185	1.84311	535.626	443.8	7.4	Up
M537T450	287.73	258.32	85.36	37711.4	34067.4	38.88	0.01	-7.03	0.00172596	2.76	0.111423	1.88607	537.274	449.7	7.5	Down
M537T466	25195.1	26031.8	13.63	57755	57604.4	4.45	0.44	-1.2	0.000602173	3.22	0.0738531	1.91333	536.781	466	7.8	Down
M537T820_1	6092.16	5470.21	85.37	999493	969935	25.97	0.01	-7.36	0.00129928	2.89	0.100347	1.89476	537.33	819.7	13.7	Down
M537T965	1.26859e+07	1.31162e+07	25.75	3.65408e+07	3.34545e+07	24.31	0.35	-1.53	0.00677954	2.17	0.218834	1.8233	537.175	964.5	16.1	Down
M538T87_2	769555	849633	18.78	1.65396e+06	1.64226e+06	4.92	0.47	-1.1	0.00285308	2.54	0.147125	1.86593	537.951	86.8	1.4	Down
M539T395_2	833406	885028	10.78	1.15307e+06	1.21016e+06	9.92	0.72	-0.47	0.0204589	1.69	0.354166	1.72485	538.946	394.6	6.6	Down
M539T428_3	755590	762871	9.84	1.6527e+06	1.67267e+06	5.94	0.46	-1.13	0.00030514	3.52	0.0643913	1.92677	538.772	428.3	7.1	Down
M539T457	375755	365939	9.23	497929	483628	11.22	0.75	-0.41	0.027415	1.56	0.399739	1.68051	539.223	456.9	7.6	Down
M540T457_1	94521.4	108517	47.48	309370	315210	26.58	0.31	-1.71	0.0272626	1.56	0.398484	1.69123	539.723	457	7.6	Down
M540T892	6.66388e+06	6.16924e+06	30.45	426983	372720	22.89	15.61	3.96	0.000212133	3.67	0.0562281	1.93031	539.528	891.9	14.9	Up
M542T80	1.88408e+06	1.9617e+06	22.38	4.71609e+06	4.73703e+06	12.99	0.4	-1.32	0.003924	2.41	0.170618	1.85667	542.117	80.3	1.3	Down
M543T369_3	646368	762867	46.74	1.72521e+06	1.74504e+06	19.25	0.37	-1.42	0.038559	1.41	0.452192	1.63809	542.762	369.1	6.2	Down
M543T369_4	1.39157e+06	1.22758e+06	22.49	2.16767e+06	2.18126e+06	14.84	0.64	-0.64	0.040225	1.4	0.455703	1.63174	543	369.3	6.2	Down
M543T477	134716	147289	22.14	682682	776944	53.28	0.2	-2.34	0.020968	1.68	0.358804	1.71539	542.804	477.1	8	Down
M544T123	214635	256214	47.76	932624	980182	47.05	0.23	-2.12	0.0326942	1.49	0.42669	1.65511	543.567	122.6	2	Down
M544T448	259487	299204	29.65	835022	839614	11.4	0.31	-1.69	0.00413786	2.38	0.174099	1.85455	543.738	448.2	7.5	Down
M544T488_1	851177	816486	18.8	545522	579149	15.43	1.56	0.64	0.03566	1.45	0.44131	1.63836	543.59	487.6	8.1	Up
M545T404_2	1.11511e+07	1.09657e+07	11.21	8.30105e+06	8.18112e+06	8.54	1.34	0.43	0.0220653	1.66	0.365199	1.718	544.641	403.9	6.7	Up
M546T427_2	510945	509399	15.85	979854	917605	22.95	0.52	-0.94	0.0154269	1.81	0.315134	1.75474	545.684	427.3	7.1	Down
M546T908_2	8.97189e+06	7.97497e+06	20.7	1.51882e+07	1.46999e+07	6.51	0.59	-0.76	0.0108518	1.96	0.276858	1.78545	546.409	908	15.1	Down
M546T97_2	7.42072e+06	7.52425e+06	5.56	9.84579e+06	9.39158e+06	16.29	0.75	-0.41	0.0475883	1.32	0.485848	1.59728	546.212	96.9	1.6	Down
M547T428_1	146837	142217	7.49	88949.5	88572.1	9.56	1.65	0.72	0.00196052	2.71	0.121739	1.88522	546.638	427.5	7.1	Up
M547T466_2	1252.21	1233.97	37.85	2854.54	3072.75	30.55	0.44	-1.19	0.0485214	1.31	0.488445	1.59823	546.788	466	7.8	Down
M548T134	220033	228008	15.89	2.42756e+06	2.62558e+06	14.63	0.09	-3.46	5.04504e-05	4.3	0.0274429	1.94291	547.951	133.8	2.2	Down
M549T86_1	1.42303e+06	1.42233e+06	11.64	3.84307e+06	3.78687e+06	38.06	0.37	-1.43	0.0168587	1.77	0.328133	1.74888	549.001	86.2	1.4	Down
M550T104	659942	505899	41.34	1.69314e+06	1.67657e+06	16.42	0.39	-1.36	0.0149285	1.83	0.312916	1.75875	549.968	104.2	1.7	Down
M551T174	374816	388747	16.48	909804	957480	29.62	0.41	-1.28	0.0143666	1.84	0.307591	1.76163	551.073	174.3	2.9	Down
M551T476	76271.6	92416.9	45.83	284378	262581	20.19	0.27	-1.9	0.0156305	1.81	0.317103	1.75377	550.793	476.4	7.9	Down
M552T281_3	5.4671e+06	4.91571e+06	43.37	1.09989e+07	1.06272e+07	9.87	0.5	-1.01	0.0409634	1.39	0.458197	1.6256	552.192	281	4.7	Down
M552T339	800555	814695	17.77	1.56555e+06	1.53683e+06	3.65	0.51	-0.97	0.00315047	2.5	0.15541	1.8684	552.162	339.4	5.7	Down
M552T863	1.49233e+06	1317743	39.43	5.02075e+06	4.97794e+06	13.04	0.3	-1.75	0.00572552	2.24	0.203268	1.83394	552.302	863.3	14.4	Down
M554T471	151766	152854	20.88	291933	290076	29.47	0.52	-0.94	0.0405658	1.39	0.456445	1.61872	553.773	470.9	7.8	Down
M558T81_1	1.40394e+06	1.40172e+06	16.13	2.27023e+06	2.24222e+06	15.6	0.62	-0.69	0.0208827	1.68	0.358589	1.71768	558.089	80.6	1.3	Down
M558T81_2	223450	216601	7.79	448231	453947	2.88	0.5	-1	0.000122441	3.91	0.0440633	1.93753	558.104	80.7	1.3	Down
M559T372_7	555326	611641	27.67	1.23296e+06	1.19415e+06	5.89	0.45	-1.15	0.00987704	2.01	0.26602	1.79306	559.301	371.8	6.2	Down
M559T372_8	312392	237706	41.55	917556	792385	28.68	0.34	-1.55	0.0152756	1.82	0.314327	1.7533	559.31	371.9	6.2	Down
M559T423_1	195475	209120	21.36	301796	314660	11.89	0.65	-0.63	0.0404222	1.39	0.455937	1.61888	558.587	422.8	7	Down
M559T823_2	1.94909e+06	2.00219e+06	8.15	2.34371e+06	2.36651e+06	6.58	0.83	-0.27	0.0393695	1.4	0.454816	1.62987	559.223	823.1	13.7	Down
M561T380	1.00178e+06	588470	78.18	4.44242e+06	3.40384e+06	41.94	0.23	-2.15	0.026536	1.58	0.392275	1.68355	561.296	379.6	6.3	Down
M564T281_2	682855	712469	8.05	1.65522e+06	1.50145e+06	19.23	0.41	-1.28	0.00167426	2.78	0.10945	1.88817	564.136	281.4	4.7	Down
M564T31_1	92832.1	98176.1	11.1	332975	299650	24.61	0.28	-1.84	0.00112355	2.95	0.0936368	1.89912	564.185	30.6	0.5	Down
M565T282_2	316180	325713	45.06	94341.5	75868.4	37.56	3.35	1.74	0.0292615	1.53	0.407868	1.67921	565.123	281.6	4.7	Up
M565T412_1	113130	114648	8.25	949490	983505	19.77	0.12	-3.07	7.91137e-05	4.1	0.0352139	1.94011	564.796	411.8	6.9	Down
M565T412_2	513837	293034	79.42	1.9978e+06	2.01446e+06	29.35	0.26	-1.96	0.0293956	1.53	0.407868	1.66647	564.809	411.8	6.9	Down
M565T81_2	401989	432322	20.76	3.37166e+06	3.1952e+06	16.73	0.12	-3.07	0.000177034	3.75	0.0534706	1.93373	564.804	81.5	1.4	Down
M567T80_3	1.01795e+07	9.70796e+06	33.26	1.8291e+07	1.82812e+07	10.91	0.56	-0.85	0.0382066	1.42	0.451518	1.63836	566.897	80.3	1.3	Down
M567T827_2	571754	656212	36.45	1.11477e+06	1.11632e+06	13.57	0.51	-0.96	0.0488054	1.31	0.488747	1.58289	567.334	826.5	13.8	Down
M568T824_3	2.81696e+06	2.47772e+06	37.88	8.71014e+06	9.30498e+06	47.48	0.32	-1.63	0.0468871	1.33	0.484336	1.59656	568.36	823.5	13.7	Down
M569T468_1	462379	463612	14.7	692869	693691	5.92	0.67	-0.58	0.0112848	1.95	0.279589	1.78656	569.364	467.6	7.8	Down
M569T507_1	7748.11	6175.36	67.51	38123.1	36658	7.43	0.2	-2.3	0.0459825	1.34	0.481578	1.78514	569.315	506.9	8.4	Down
M570T368_1	93537.6	95567	11.77	132812	125285	10.17	0.7	-0.51	0.0173214	1.76	0.332925	1.73683	569.796	368.5	6.1	Down
M570T792_1	2.86571e+06	3.00847e+06	15.46	4.50497e+06	4.26705e+06	19.15	0.64	-0.65	0.0344808	1.46	0.435576	1.65164	570.229	791.8	13.2	Down
M571T155_2	3.38895e+06	3.06056e+06	17.73	6.20087e+06	6.30031e+06	5.61	0.55	-0.87	0.00406155	2.39	0.172606	1.85235	571.105	154.8	2.6	Down
M571T411_2	368396	360890	8.79	640371	652720	23.34	0.58	-0.8	0.0224487	1.65	0.36828	1.71073	570.798	410.5	6.8	Down
M571T972_2	4.98129e+06	4.9749e+06	1.1	4.52828e+06	4.5e+06	2.29	1.1	0.14	0.00284315	2.55	0.147061	1.86515	571.468	971.9	16.2	Up
M572T391_1	120888	120031	13.64	374528	414012	42.88	0.32	-1.63	0.0236619	1.63	0.374035	1.6984	571.781	390.6	6.5	Down
M572T391_2	28192.2	29732.5	19.71	64843.7	64073.5	3.63	0.43	-1.2	0.00224252	2.65	0.130344	1.87894	571.797	390.5	6.5	Down
M573T325_2	1474.1	1610.31	25.22	2908.67	2826.77	25.84	0.51	-0.98	0.0353199	1.45	0.440476	1.64557	573.278	325.3	5.4	Down
M573T431_3	40733.9	44535.3	25.24	80562.8	78121.6	26.01	0.51	-0.98	0.0353179	1.45	0.440476	1.6456	573.323	431.2	7.2	Down
M575T410_12	1.10109e+06	929212	38.2	2.6503e+06	2.39935e+06	17.13	0.42	-1.27	0.0162132	1.79	0.323003	1.74458	575.489	409.8	6.8	Down
M575T410_9	1.5575e+07	1.58034e+07	3.13	2.13777e+07	2.24154e+07	9.24	0.73	-0.46	0.00558649	2.25	0.203055	1.83446	575.103	409.6	6.8	Down
M576T423_1	1.21647e+06	1.09854e+06	23.87	620206	558464	31.37	1.96	0.97	0.0348404	1.46	0.437722	1.64594	576.364	423.4	7.1	Up
M578T435_1	885812	860878	23.02	5.96845e+06	6.00932e+06	34.58	0.15	-2.75	0.00163513	2.79	0.108457	1.88977	577.741	434.6	7.2	Down
M578T435_2	1.07629e+06	1.04611e+06	23.01	4.66856e+06	3.57351e+06	50.4	0.23	-2.12	0.00952503	2.02	0.261112	1.79175	577.757	434.6	7.2	Down
M578T435_3	572675	497012	25.47	998770	988487	8.67	0.57	-0.8	0.0178045	1.75	0.337229	1.74179	578.245	434.5	7.2	Down
M579T222_2	3.51293e+06	3.65943e+06	7.71	5.15744e+06	4.86779e+06	20.84	0.68	-0.55	0.0417697	1.38	0.461157	1.62043	579.307	222	3.7	Down
M579T458_2	851164	729173	40.95	2.58067e+06	2.59597e+06	1.56	0.33	-1.6	0.0356669	1.45	0.44131	1.82204	578.768	457.9	7.6	Down
M579T82_1	756834	713081	23.32	1.2991e+06	1.25383e+06	17.57	0.58	-0.78	0.0295639	1.53	0.409202	1.66626	578.764	81.7	1.4	Down
M580T468_2	690931	550270	69.72	4.43164e+06	4.13124e+06	12.46	0.16	-2.68	0.00844561	2.07	0.244217	1.80701	579.814	468.1	7.8	Down
M581T468	27958.3	19005.2	89.86	3484.36	3741.42	55.14	8.02	3	0.0453262	1.34	0.477365	1.60093	580.804	468.1	7.8	Up
M584T875	6.68774e+06	7.01739e+06	11.55	3.60355e+06	3.69576e+06	29.72	1.86	0.89	0.0291141	1.54	0.407868	1.67026	584.468	875.5	14.6	Up
M585T410_2	6055.16	5372.36	89.08	112843	105182	32.2	0.05	-4.22	0.0111432	1.95	0.278812	1.78084	585.274	410	6.8	Down
M586T491	1.31504e+06	1.42244e+06	28.1	674434	704159	21.92	1.95	0.96	0.0414521	1.38	0.460564	1.62503	585.836	491.5	8.2	Up
M587T322	63821.9	59898.9	31.41	143782	134208	14	0.44	-1.17	0.0128427	1.89	0.293542	1.774	586.722	322	5.4	Down
M587T463	85296.4	76015.2	28.23	185137	148962	38.27	0.46	-1.12	0.0429	1.37	0.467232	1.61693	587.327	463.3	7.7	Down
M587T486_1	234645	259160	35.96	44660.5	45760	44.86	5.25	2.39	0.010459	1.98	0.273998	1.78495	586.807	486.3	8.1	Up
M588T107	432262	494708	47.24	1.15037e+06	1.07622e+06	21.62	0.38	-1.41	0.0396445	1.4	0.455535	1.63559	587.935	107.4	1.8	Down
M589T453_2	356187	375406	12.32	173704	183907	34.38	2.05	1.04	0.0299	1.52	0.411162	1.67137	588.963	452.7	7.5	Up
M589T82	520205	509947	14.04	846810	805771	9.05	0.61	-0.7	0.00672333	2.17	0.217851	1.82544	588.823	81.7	1.4	Down
M590T824	3.99946e+06	3.87853e+06	17.18	5.89063e+06	5.32523e+06	16.63	0.68	-0.56	0.0448454	1.35	0.474665	1.60891	590.321	823.7	13.7	Down
M591T366_1	526188	558738	11.02	683224	695628	3.58	0.77	-0.38	0.0186074	1.73	0.342839	1.73312	590.648	366	6.1	Down
M591T369_4	417279	425393	22.46	700080	674653	19.41	0.6	-0.75	0.0396768	1.4	0.455596	1.61972	590.719	369.2	6.2	Down
M591T438_2	5.5794e+06	4.84763e+06	24.77	3.0252e+06	2.76717e+06	31.05	1.84	0.88	0.0474839	1.32	0.485848	1.60184	591.308	437.8	7.3	Up
M591T907_2	3.61189e+06	3.61475e+06	6.84	1.12923e+06	1.16163e+06	8.4	3.2	1.68	5.19199e-05	4.28	0.0274429	1.9431	591.438	906.6	15.1	Up
M592T122	6364.27	4440.69	64.33	25145.2	25567.6	15.82	0.25	-1.98	0.0140417	1.85	0.304879	1.76322	592.155	122.3	2	Down
M592T438_3	78913.6	75263.1	13.04	130983	127025	12.59	0.6	-0.73	0.00778148	2.11	0.235449	1.81532	592.297	437.8	7.3	Down
M593T117_1	199977	185853	55.99	712645	662502	30.61	0.28	-1.83	0.0251339	1.6	0.381955	1.69524	592.945	116.8	1.9	Down
M593T92_1	1.62296e+07	1.57401e+07	7.36	8.39633e+06	7.93693e+06	37.7	1.93	0.95	0.0346649	1.46	0.436577	1.65543	593.137	92.1	1.5	Up
M594T375_1	2.90241e+06	2.87316e+06	14.97	5.05374e+06	4.93718e+06	4	0.57	-0.8	0.00328692	2.48	0.156028	1.86524	593.543	375.4	6.3	Down
M594T375_2	1.83598e+06	1.74817e+06	26.14	3.88676e+06	3.66714e+06	12.92	0.47	-1.08	0.00986407	2.01	0.26602	1.79324	593.558	375	6.2	Down
M594T797	235587	227839	32.74	552165	536673	18.13	0.43	-1.23	0.0158722	1.8	0.319219	1.75429	594.135	796.5	13.3	Down
M594T979	1.0552e+06	1112006	11.78	2.25968e+06	1.96764e+06	32.85	0.47	-1.1	0.019348	1.71	0.346665	1.73017	594.166	978.5	16.3	Down
M594T990_1	300238	304759	3.99	578428	617765	14.71	0.52	-0.95	0.0021341	2.67	0.12577	1.88108	594.149	989.6	16.5	Down
M595T448_1	24370.8	24156	3.22	166277	190518	34.4	0.15	-2.77	0.0139304	1.86	0.304563	1.90079	594.61	448.2	7.5	Down
M595T448_3	105262	106501	9	223951	202360	26.79	0.47	-1.09	0.00952332	2.02	0.261112	1.80157	594.941	448.2	7.5	Down
M595T474_2	1.35909e+06	1.23286e+06	21.76	2.74513e+06	2.23907e+06	37.09	0.5	-1.01	0.0442479	1.35	0.471885	1.60482	595.298	474.1	7.9	Down
M596T411_2	2.42328e+06	2.31066e+06	27.72	1.35605e+06	1320978	11.49	1.79	0.84	0.0312483	1.51	0.418144	1.66402	596.058	410.7	6.8	Up
M596T64	77456.7	84419.8	25.16	12999.8	6515.31	90.14	5.96	2.57	0.0166885	1.78	0.327458	1.74626	596.144	63.7	1.1	Up
M598T322	37496.1	36551.8	9	45034.6	43655.2	7.23	0.83	-0.26	0.0484944	1.31	0.488445	1.58997	598.056	322	5.4	Down
M599T81_2	2.2098e+07	2.38068e+07	27	4.34819e+07	4.40378e+07	21.07	0.51	-0.98	0.0305958	1.51	0.415327	1.66049	598.828	80.9	1.3	Down
M600T336_1	394516	378102	10.07	206632	182034	21.46	1.91	0.93	0.00735254	2.13	0.228205	1.8207	600.295	336.3	5.6	Up
M600T425	721422	758284	34.22	1.46006e+06	1.35718e+06	25.22	0.49	-1.02	0.047373	1.32	0.485497	1.59051	600.352	425.1	7.1	Down
M602T166_1	1.11116e+06	1.10326e+06	6.1	844037	778710	15.91	1.32	0.4	0.0415383	1.38	0.460564	1.62219	602.18	166	2.8	Up
M605T564	153359	150014	56.74	4652.48	4916.48	12.12	32.96	5.04	0.000861519	3.06	0.0842095	1.90599	605.283	564.1	9.4	Up
M605T929_1	1.14149e+06	1.18971e+06	12.78	8.33166e+06	7.85594e+06	11.31	0.14	-2.87	3.66084e-05	4.44	0.0230787	1.94371	605.417	928.7	15.5	Down
M608T181_3	4.23396e+07	3.77754e+07	26.09	1.73174e+07	1.72011e+07	28.02	2.44	1.29	0.0148475	1.83	0.312428	1.75829	608.104	180.8	3	Up
M609T90	1.63488e+06	1.66135e+06	17.28	776415	798313	16.61	2.11	1.07	0.00637259	2.2	0.212131	1.82077	609.066	90.4	1.5	Up
M610T329_2	1.20439e+07	9.50571e+06	56	1.22083e+06	1.41007e+06	31.17	9.87	3.3	0.00382504	2.42	0.167175	1.85331	610.301	329.4	5.5	Up
M610T781_1	3.47035e+06	3.36044e+06	33.58	423885	344077	39.77	8.19	3.03	0.00192763	2.71	0.120755	1.88312	610.31	781	13	Up
M610T893_2	1.9683e+06	1.70123e+06	39.61	4.11543e+06	4.63957e+06	23.44	0.48	-1.06	0.0440261	1.36	0.470706	1.60605	609.547	893.1	14.9	Down
M610T956_1	3.35308e+07	3.29633e+07	5.29	5.24017e+07	5.28833e+07	4.18	0.64	-0.64	0.000324008	3.49	0.06446	1.92805	609.547	956.3	15.9	Down
M611T167_2	212127	197666	12.7	948979	1.04165e+06	17.41	0.22	-2.16	0.00031122	3.51	0.0643913	1.92647	610.632	167	2.8	Down
M611T400	1.05352e+06	1.11164e+06	17.07	2.32097e+06	2.05983e+06	39.17	0.45	-1.14	0.0365516	1.44	0.445734	1.64174	611.205	400.3	6.7	Down
M611T693_2	1.28583e+06	1.37596e+06	19.66	243258	211647	58.75	5.29	2.4	0.00875325	2.06	0.248009	1.80403	611.398	693.3	11.6	Up
M611T966_3	5.70563e+07	4.74668e+07	29.72	2.15326e+07	2.34708e+07	18.34	2.65	1.41	0.00815899	2.09	0.240717	1.80269	611.192	965.7	16.1	Up
M612T455_1	5.0926e+06	5.45317e+06	19.94	976404	577266	88.26	5.22	2.38	0.0200293	1.7	0.350846	1.72445	611.557	455.5	7.6	Up
M613T169_2	5.92923e+07	3.68137e+07	74.1	1.58345e+08	1.57866e+08	15.79	0.37	-1.42	0.048213	1.32	0.48703	1.59437	613.167	168.5	2.8	Down
M613T82_1	7.39266e+06	6.93831e+06	21.23	1.34804e+06	1.48332e+06	32.18	5.48	2.46	0.00193804	2.71	0.12096	1.88454	612.807	81.6	1.4	Up
M613T82_2	4.92023e+06	3.54517e+06	67.87	682699	761626	44.56	7.21	2.85	0.0164816	1.78	0.325107	1.74445	612.821	81.7	1.4	Up
M614T169	9.92063e+08	9.64927e+08	18.64	3.98309e+07	2.29721e+07	80.24	24.91	4.64	0.00152889	2.82	0.105982	1.89371	614.157	168.5	2.8	Up
M616T137_3	3.21007e+07	3.41304e+07	28.5	5.31769e+07	5.54964e+07	7.97	0.6	-0.73	0.0442075	1.35	0.471751	1.60442	616.186	137.2	2.3	Down
M618T412_2	9.04378e+06	8.88658e+06	8.75	2.03294e+07	2.36431e+07	34.37	0.44	-1.17	0.0305743	1.51	0.415327	1.6704	618.082	412.5	6.9	Down
M618T413_6	1.20585e+07	1.32002e+07	22.61	3.07602e+07	3.57638e+07	34.85	0.39	-1.35	0.0287728	1.54	0.406595	1.67877	617.957	412.7	6.9	Down
M618T413_9	3.36869e+06	3.00154e+06	51.96	9.03768e+06	8.58196e+06	10.38	0.37	-1.42	0.0258806	1.59	0.389106	1.69551	618.208	412.6	6.9	Down
M618T439_1	5.8449e+06	7.5531e+06	55.97	2.08385e+07	2.10471e+07	12.91	0.28	-1.83	0.0329111	1.48	0.428199	1.65856	618.345	438.6	7.3	Down
M618T456	259591	227333	29.16	405251	391906	6.04	0.64	-0.64	0.0449671	1.35	0.475363	1.61117	617.754	455.9	7.6	Down
M618T79_2	1.07307e+06	1.04653e+06	12.14	2.29135e+06	2.15623e+06	25.11	0.47	-1.09	0.00928866	2.03	0.257934	1.80398	618.146	79.5	1.3	Down
M619T375_1	4.68741e+06	4.80569e+06	4.72	7.14076e+06	7.04505e+06	23.19	0.66	-0.61	0.0431153	1.37	0.468658	1.61669	618.57	375.5	6.3	Down
M619T439_1	6.10868e+06	5.19012e+06	41.92	1.97033e+07	1.95694e+07	2.71	0.31	-1.69	0.0332139	1.48	0.430228	1.833	619.359	438.6	7.3	Down
M619T439_2	5.03529e+06	4.99385e+06	22.94	1.13044e+07	1.15528e+07	8.46	0.45	-1.17	0.00452213	2.34	0.184806	1.84694	619.379	438.6	7.3	Down
M620T501_2	206197	204795	3.16	288542	286878	2.28	0.71	-0.48	0.000115543	3.94	0.042514	1.93677	620.018	501	8.3	Down
M621T404_4	1.36614e+07	1.41851e+07	17.34	2.55403e+07	2.47734e+07	5.53	0.53	-0.9	0.00427752	2.37	0.177364	1.85151	621.171	403.7	6.7	Down
M621T404_6	1.98972e+07	1.75828e+07	23.2	3.2687e+07	3.00258e+07	14.16	0.61	-0.72	0.0276799	1.56	0.400573	1.68535	621.202	403.9	6.7	Down
M621T404_7	1.04816e+08	1.09727e+08	17.51	1.95507e+08	1.9853e+08	28.65	0.54	-0.9	0.0403902	1.39	0.455937	1.62219	621.308	403.8	6.7	Down
M621T580	188672	194349	18.99	286168	258350	17.62	0.66	-0.6	0.0487408	1.31	0.488679	1.58962	621.388	579.8	9.7	Down
M622T392	543673	473834	23.48	802305	778905	5.57	0.68	-0.56	0.0376146	1.42	0.449517	1.64121	622.305	391.5	6.5	Down
M622T404_16	1.02963e+06	943408	38.25	2.17855e+06	2.37782e+06	19.07	0.47	-1.08	0.0342122	1.47	0.434734	1.64838	622.206	403.8	6.7	Down
M622T404_2	2.01087e+07	1.70935e+07	28.38	4.46499e+07	4.53768e+07	26.59	0.45	-1.15	0.0229283	1.64	0.370046	1.70606	621.559	403.9	6.7	Down
M622T404_9	2.30902e+07	2.07415e+07	19.61	3.29871e+07	3.24027e+07	6.22	0.7	-0.51	0.0320771	1.49	0.423538	1.66901	621.81	403.9	6.7	Down
M624T413_4	2.03581e+06	2.10938e+06	8.14	3.45014e+06	3.07197e+06	25.26	0.59	-0.76	0.0256071	1.59	0.386368	1.69948	624.191	413.1	6.9	Down
M624T81_2	3.64827e+06	3.75118e+06	4.91	5.279e+06	4.76458e+06	19.18	0.69	-0.53	0.0308459	1.51	0.41565	1.67346	623.948	80.6	1.3	Down
M625T380_1	642107	635237	2.69	492097	493382	3.53	1.3	0.38	0.000482239	3.32	0.0738531	1.91914	624.641	380.3	6.3	Up
M625T463_1	69795.3	75629.4	50.3	183671	198293	19.24	0.38	-1.4	0.0438114	1.36	0.47052	1.6051	624.813	463.4	7.7	Down
M626T363_2	7708.15	6672.99	41.4	19362.2	18591	9.33	0.4	-1.33	0.014635	1.83	0.311326	1.76167	625.583	362.6	6	Down
M626T648_3	360658	312802	31.96	160402	163181	10.51	2.25	1.17	0.0135005	1.87	0.299925	1.76995	626.344	648.5	10.8	Up
M627T281_1	704712	661279	17.52	1.33078e+06	1.26621e+06	8.5	0.53	-0.92	0.00414877	2.38	0.174125	1.85092	627.085	281.5	4.7	Down
M627T281_2	413460	311183	49.82	1.28081e+06	1.21049e+06	10.52	0.32	-1.63	0.0115993	1.94	0.282583	1.77625	627.099	281.4	4.7	Down
M628T446	995994	999767	18.91	1.62119e+06	1.66589e+06	7.77	0.61	-0.7	0.014342	1.84	0.307511	1.76638	627.825	446.1	7.4	Down
M628T910	1.10391e+08	1.05894e+08	10.17	1.54482e+08	1.47884e+08	9.97	0.71	-0.48	0.0138756	1.86	0.304563	1.7587	627.552	910	15.2	Down
M628T911	4.40625e+06	3.62373e+06	69.77	5.75604e+07	5.6839e+07	21.24	0.08	-3.71	0.00347326	2.46	0.158439	1.85517	627.538	910.8	15.2	Down
M628T956	1.12228e+08	1.21416e+08	21.06	1.7041e+08	1.59419e+08	11.95	0.66	-0.6	0.0426186	1.37	0.465729	1.61719	627.573	956.1	15.9	Down
M629T119_1	11966.6	11899	21.62	23116.8	20523.4	31.91	0.52	-0.95	0.0416384	1.38	0.460609	1.62605	628.982	118.9	2	Down
M629T388_1	2.58944e+06	2.54153e+06	5.01	3.48816e+06	3.532e+06	12.51	0.74	-0.43	0.020321	1.69	0.353246	1.72503	628.841	387.7	6.5	Down
M629T388_4	228831	138105	101.63	1.04517e+06	895302	29.97	0.22	-2.19	0.0456627	1.34	0.479416	1.59904	629.357	387.9	6.5	Down
M629T506_1	3.41423e+06	3.40737e+06	7.88	2.49075e+06	2.34189e+06	10.76	1.37	0.45	0.0138187	1.86	0.304475	1.76539	629.419	506	8.4	Up
M630T119_2	1.28177e+06	1.32651e+06	16.73	3.58565e+06	3.09047e+06	32.7	0.36	-1.48	0.00798627	2.1	0.239147	1.80848	630.076	119.2	2	Down
M632T80_1	600697	622481	14.35	2.84247e+06	2.56892e+06	19.49	0.21	-2.24	0.000353828	3.45	0.0658782	1.92446	632.105	80.3	1.3	Down
M633T360_1	1.0918e+06	1.05163e+06	11.04	778928	785945	13.86	1.4	0.49	0.0293016	1.53	0.407868	1.6749	632.801	360	6	Up
M633T99_2	58339.1	56956	19.18	208973	255275	53.09	0.28	-1.84	0.0497093	1.3	0.492551	1.59303	633.171	99.2	1.7	Down
M634T456_1	14587.7	15004.4	9.55	25652.9	23046	27.79	0.57	-0.81	0.029421	1.53	0.407868	1.67338	633.724	455.9	7.6	Down
M635T451_1	177723	202440	31.85	314247	311475	10.67	0.57	-0.82	0.0489144	1.31	0.48926	1.59439	635.361	451.1	7.5	Down
M635T80_3	936848	922665	9.09	1346873	1.27413e+06	13.28	0.7	-0.52	0.0166513	1.78	0.327458	1.74165	634.881	80	1.3	Down
M635T80_4	22757.1	22704.8	10.15	31596.8	30654.2	12.56	0.72	-0.47	0.0242083	1.62	0.375849	1.69691	634.905	80	1.3	Down
M636T100_2	523962	551867	15.73	888102	871502	5.76	0.59	-0.76	0.00596016	2.22	0.205494	1.83233	636.17	99.8	1.7	Down
M637T115	162127	148111	21.64	451730	499341	38.35	0.36	-1.48	0.024761	1.61	0.378703	1.69562	637.006	115.3	1.9	Down
M637T129_3	1.53601e+06	1.54794e+06	3.91	2.85848e+06	2.91267e+06	3.62	0.54	-0.9	3.68407e-05	4.43	0.0230787	1.94332	637.096	128.8	2.1	Down
M637T503_1	293305	285297	11.08	420970	447953	13.26	0.7	-0.52	0.0242232	1.62	0.375849	1.69427	636.801	502.8	8.4	Down
M639T308_3	376245	342172	29.69	848038	758093	37.34	0.44	-1.17	0.0407704	1.39	0.457288	1.62444	639.326	308.2	5.1	Down
M639T455	160219	157809	3.97	234212	234920	15.91	0.68	-0.55	0.017793	1.75	0.337229	1.73842	639.267	455.2	7.6	Down
M639T905	9.50285e+06	8.74295e+06	21.01	2.24982e+07	1.70897e+07	44.86	0.42	-1.24	0.0376505	1.42	0.449517	1.64136	639.411	905.5	15.1	Down
M640T478_1	1.1566e+06	952787	35.4	560058	594873	14.32	2.07	1.05	0.0296881	1.53	0.409574	1.67924	640.386	477.5	8	Up
M641T369_1	62788.7	51950.9	58.91	8015.66	3787.35	121.91	7.83	2.97	0.0461774	1.34	0.481857	1.60784	640.813	368.7	6.1	Up
M641T378_2	4.50627e+06	4.5406e+06	3.24	3.192e+06	3.08942e+06	10.84	1.41	0.5	0.00562629	2.25	0.203055	1.82928	640.677	378.3	6.3	Up
M641T552_1	317554	316471	1.69	465943	445672	10.63	0.68	-0.55	0.00333298	2.48	0.156595	1.86231	641.427	552.4	9.2	Down
M641T552_2	104084	95750.6	16.49	39735.4	38009	31.28	2.62	1.39	0.00828098	2.08	0.242893	1.81276	641.441	552.2	9.2	Up
M641T565_1	90415.2	88505.4	6.58	29023.8	26119.9	19.72	3.12	1.64	0.000569117	3.24	0.0738531	1.91828	641.427	564.9	9.4	Up
M642T376_3	252448	244645	21.24	63904	60156.9	14.95	3.95	1.98	0.000762835	3.12	0.0796457	1.91243	642.328	375.6	6.3	Up
M643T484_1	8.12984e+06	8.35284e+06	4.95	2.56319e+06	2.75411e+06	22.68	3.17	1.67	0.00121199	2.92	0.0966959	1.89674	643.332	484.2	8.1	Up
M644T478	1.01866e+06	1.19205e+06	29.9	266378	273280	14.3	3.82	1.94	0.00344779	2.46	0.158439	1.8606	644.372	478.2	8	Up
M644T484_1	15768.8	17566.2	35.5	32701.5	28818.4	25.5	0.48	-1.05	0.0488922	1.31	0.48926	1.5937	643.837	484.2	8.1	Down
M644T484_2	80220.2	80561.1	4.89	107273	109951	14.85	0.75	-0.42	0.0373644	1.43	0.449178	1.64154	644.333	483.9	8.1	Down
M645T474	2686.1	2001	81.94	16227	16456.6	47.91	0.17	-2.59	0.0293961	1.53	0.407868	1.67744	644.839	473.8	7.9	Down
M646T421_2	76686.7	79707.4	30.47	324649	356158	21.98	0.24	-2.08	0.00328613	2.48	0.156028	1.86048	645.836	421	7	Down
M647T119	15204.9	12676.4	29.36	150211	203112	69.13	0.1	-3.3	0.0385783	1.41	0.452192	1.63524	647.051	119	2	Down
M649T471_3	80014.3	77617.5	28.64	494803	457198	13.52	0.16	-2.63	0.000545784	3.26	0.0738531	1.91719	648.972	470.9	7.8	Down
M651T468_1	258089	248211	7.52	155780	159588	4.38	1.66	0.73	0.000532784	3.27	0.0738531	1.92013	650.694	468	7.8	Up
M651T468_2	356914	355022	9.62	453361	441292	5.96	0.79	-0.35	0.0206976	1.68	0.356054	1.72116	650.709	467.8	7.8	Down
M657T388	1.29314e+06	1.33379e+06	14.28	2.62318e+06	2.50881e+06	22.24	0.49	-1.02	0.0101827	1.99	0.271228	1.79022	656.589	388.4	6.5	Down
M657T893_1	3.85034e+07	3.64803e+07	21.72	8.81402e+07	9.06769e+07	15.74	0.44	-1.19	0.00566306	2.25	0.203108	1.83313	656.575	893.2	14.9	Down
M657T893_2	2.07469e+07	20549094	7.53	3.81259e+07	3.98152e+07	21.03	0.54	-0.88	0.0115214	1.94	0.282017	1.77721	656.591	893.1	14.9	Down
M658T893_1	8.2218e+06	9.61012e+06	46.58	2.12644e+06	1.54316e+06	57.32	3.87	1.95	0.0393097	1.41	0.454816	1.6296	657.576	892.8	14.9	Up
M658T911_2	356415	416773	35.24	780647	843409	21.81	0.46	-1.13	0.0393561	1.4	0.454816	1.63171	657.592	910.6	15.2	Down
M662T448_1	1.94793e+06	1.92399e+06	15.28	3.4223e+06	3.12788e+06	22.12	0.57	-0.81	0.0212029	1.67	0.360998	1.7229	662.257	448.4	7.5	Down
M662T535_1	1.11598e+07	1.07681e+07	32.77	4.29247e+06	4.77968e+06	20.18	2.6	1.38	0.0151504	1.82	0.313908	1.75438	662.354	534.8	8.9	Up
M662T911_2	2.32612e+06	2.62466e+06	25.2	5.40345e+06	5.47244e+06	5.65	0.43	-1.22	0.00605009	2.22	0.207568	1.82986	661.542	911.1	15.2	Down
M663T113	2.49164e+06	1.90045e+06	49.17	6.63829e+06	5.00339e+06	43.38	0.38	-1.41	0.0467572	1.33	0.484336	1.60256	663.096	112.5	1.9	Down
M663T448_1	425101	445032	31.93	2.14369e+06	1.63975e+06	43.06	0.2	-2.33	0.00624068	2.2	0.210688	1.82679	663.261	448.4	7.5	Down
M663T448_2	605315	656408	23.97	1.91622e+06	1.46351e+06	42.61	0.32	-1.66	0.0147434	1.83	0.311326	1.76321	663.277	448.4	7.5	Down
M663T508	35856.4	38704.2	25.88	77432.1	77964.7	21.59	0.46	-1.11	0.0194154	1.71	0.34696	1.72699	662.594	508	8.5	Down
M663T518_2	25304.5	23362.6	23.8	9536.77	10088.9	18.7	2.65	1.41	0.00515521	2.29	0.195185	1.83861	663.394	518.3	8.6	Up
M663T518_3	768609	733146	17.85	4.90484e+06	4.32022e+06	45.82	0.16	-2.67	0.00303582	2.52	0.152367	1.86533	663.41	518.3	8.6	Down
M664T120_1	873046	880111	12.05	1.33341e+06	1.30522e+06	12.11	0.65	-0.61	0.0127287	1.9	0.291725	1.77621	664	120	2	Down
M664T120_2	1.06569e+06	923259	23.98	1.7015e+06	1.64914e+06	11.82	0.63	-0.68	0.0309125	1.51	0.41565	1.66513	664.02	120	2	Down
M664T129_1	300053	319663	47.1	784424	809120	16.32	0.38	-1.39	0.0339151	1.47	0.434734	1.64479	663.553	129	2.1	Down
M664T384_4	969655	972958	7.12	2.11626e+06	2.43199e+06	32.24	0.46	-1.13	0.0261893	1.58	0.392203	1.6954	664.026	383.8	6.4	Down
M664T416_5	2.04302e+06	1.96319e+06	15.3	2.80388e+06	2.70687e+06	8.11	0.73	-0.46	0.0303774	1.52	0.413691	1.67746	664.185	416.5	6.9	Down
M665T128_5	1.54464e+07	1.7744e+07	34.53	3.81408e+07	3.79745e+07	26.27	0.4	-1.3	0.0282715	1.55	0.402496	1.68264	665.126	128.3	2.1	Down
M667T129_2	7.07069e+06	7.81933e+06	25.99	1.7203e+06	1.4065e+06	80.39	4.11	2.04	0.0409961	1.39	0.458197	1.61673	667.072	129	2.1	Up
M667T417_1	832158	850779	15.22	515376	548720	24.34	1.61	0.69	0.0482114	1.32	0.48703	1.5945	666.832	417.2	7	Up
M670T149	1.58093e+06	1.29072e+06	43.36	414136	428429	8.1	3.82	1.93	0.00590277	2.23	0.204589	1.82693	670.007	149.5	2.5	Up
M670T443_1	16077.4	16286	36.47	63742.7	67949.3	28.73	0.25	-1.99	0.00829755	2.08	0.242893	1.81089	669.791	443.2	7.4	Down
M672T113	90800.3	63984.8	59.72	226260	231097	20.44	0.4	-1.32	0.0418831	1.38	0.461806	1.61417	672.058	112.6	1.9	Down
M672T119_2	60987.7	48858.5	44.42	145991	142368	20.42	0.42	-1.26	0.0262249	1.58	0.392203	1.68548	672.021	119.3	2	Down
M673T347_3	8667.93	8326.44	9.26	11670.6	12347.7	10.63	0.74	-0.43	0.0227356	1.64	0.36976	1.70537	673.01	346.8	5.8	Down
M674T474_1	703501	743636	19.41	1.41675e+06	1.43404e+06	30.97	0.5	-1.01	0.0373845	1.43	0.449178	1.64226	673.844	473.8	7.9	Down
M675T362_3	45539	50561.3	24.03	16026.8	16139	5.81	2.84	1.51	0.00271089	2.57	0.145912	1.87433	675.333	362.1	6	Up
M675T81_4	309992	277937	18.36	83935.7	84522.3	5.81	3.69	1.88	0.000265017	3.58	0.0622569	1.93039	675.319	80.6	1.3	Up
M676T836_2	5.27513e+06	5.24426e+06	12.84	7.58934e+06	7.97915e+06	14.32	0.7	-0.52	0.0334288	1.48	0.431285	1.64916	675.683	835.8	13.9	Down
M678T408	688147	715784	30.05	2.34121e+06	2.14582e+06	37.86	0.29	-1.77	0.0131713	1.88	0.297226	1.77415	677.643	408.5	6.8	Down
M678T409_1	535621	413801	42.54	1.21669e+06	1.22101e+06	14.69	0.44	-1.18	0.0233674	1.63	0.371258	1.71248	677.628	408.6	6.8	Down
M679T880	1.17297e+06	1.4685e+06	67.98	8.31778e+06	4.98121e+06	69.67	0.14	-2.83	0.0411878	1.39	0.459229	1.61296	678.525	880	14.7	Down
M679T931	2.72663e+06	3.11136e+06	50.11	7.4462e+06	7.82565e+06	12.85	0.37	-1.45	0.0382458	1.42	0.451518	1.62768	678.515	930.7	15.5	Down
M681T370_2	200295	200505	6.85	304262	276622	20.24	0.66	-0.6	0.0266557	1.57	0.393416	1.69347	680.849	370	6.2	Down
M683T472	2021.44	1931	15.38	17660.1	11849.9	73.3	0.11	-3.13	0.00798854	2.1	0.239147	1.81508	682.66	472	7.9	Down
M684T770_1	4.61306e+06	4.53172e+06	10.27	6.7576e+06	6.84553e+06	19.32	0.68	-0.55	0.0441703	1.35	0.471751	1.60144	684.433	770	12.8	Down
M684T79_2	267464	262186	13.16	123134	109891	30.51	2.17	1.12	0.0124067	1.91	0.290504	1.78002	683.971	78.6	1.3	Up
M685T384_1	257660	281272	23.42	512665	504874	7.56	0.5	-0.99	0.00976193	2.01	0.265029	1.7969	684.756	383.8	6.4	Down
M685T384_2	335429	347128	27.49	654536	752489	26.46	0.51	-0.96	0.0483336	1.32	0.487778	1.58264	684.772	384	6.4	Down
M687T428_2	751358	686300	15.89	1.63224e+06	1.57645e+06	31.93	0.46	-1.12	0.0222094	1.65	0.366488	1.70818	686.862	428.4	7.1	Down
M688T959	1.53172e+06	1.46622e+06	17.93	7.26786e+06	8.68677e+06	34.2	0.21	-2.25	0.00364902	2.44	0.162069	1.85328	688.408	959.1	16	Down
M688T960	5.59084e+07	5.22821e+07	18.32	2.33314e+07	2.5665e+07	25.62	2.4	1.26	0.00969434	2.01	0.264042	1.79331	687.563	960.4	16	Up
M689T960_1	3.32369e+07	3.22028e+07	10.67	1.451e+07	1.55599e+07	35.91	2.29	1.2	0.0212573	1.67	0.36102	1.71514	688.544	960	16	Up
M690T880	2.22608e+07	2.2444e+07	31.23	4.22754e+06	4.67457e+06	19.29	5.27	2.4	0.00182002	2.74	0.115524	1.88923	690.491	880.4	14.7	Up
M691T79_1	2.918e+06	2.65389e+06	20.11	810809	859101	43.61	3.6	1.85	0.0117969	1.93	0.283426	1.77899	690.858	79.5	1.3	Up
M693T484_2	381666	397007	7.88	263691	257455	15.95	1.45	0.53	0.0214469	1.67	0.362422	1.71189	692.827	483.7	8.1	Up
M693T80_2	2.031e+06	2.11264e+06	7.88	1.40321e+06	1.37003e+06	15.95	1.45	0.53	0.0214477	1.67	0.362422	1.71188	692.824	80.1	1.3	Up
M695T82_1	5.41882e+06	4.54374e+06	42.9	1.446e+06	1.10086e+06	49.77	3.75	1.91	0.0196986	1.71	0.34971	1.72634	694.764	81.7	1.4	Up
M696T128_1	817504	770410	13.97	2.78492e+06	2.16232e+06	61.85	0.29	-1.77	0.0351749	1.45	0.440051	1.64322	695.578	128.4	2.1	Down
M696T128_2	340666	341119	12.69	1.39163e+06	1.11803e+06	69.46	0.24	-2.03	0.0412349	1.38	0.459451	1.61678	695.593	128.4	2.1	Down
M696T129_2	807879	797183	49.9	3191133	3.29526e+06	16.21	0.25	-1.98	0.0116103	1.94	0.282583	1.7769	696.086	128.5	2.1	Down
M696T154	388395	409195	37	928726	896047	12.2	0.42	-1.26	0.0199062	1.7	0.350357	1.72204	696.102	154.3	2.6	Down
M697T483_3	181012	180799	6.69	387489	373421	10.74	0.47	-1.1	0.000458474	3.34	0.0738531	1.92023	696.861	483	8.1	Down
M698T404	408452	332165	74.22	2.10345e+06	1.93618e+06	18.95	0.19	-2.36	0.0179244	1.75	0.338363	1.7353	697.634	404.5	6.7	Down
M698T492_2	188119	193810	5.74	456987	489587	20.03	0.41	-1.28	0.00236521	2.63	0.134697	1.87403	697.975	492.4	8.2	Down
M699T404	8.18145e+06	6.4245e+06	37.67	735709	810616	22.34	11.12	3.48	0.000629901	3.2	0.0738531	1.91485	699.5	404	6.7	Up
M700T404_3	2.71942e+06	2.77267e+06	15.38	4.06308e+06	4.16217e+06	17.97	0.67	-0.58	0.0469191	1.33	0.484336	1.60123	699.775	404.2	6.7	Down
M701T484	29028.7	24812.5	27.37	57694.4	53259	30.14	0.5	-0.99	0.0394752	1.4	0.455246	1.63004	700.827	483.7	8.1	Down
M702T403_2	4.13112e+06	3.9095e+06	9.64	7.10864e+06	7.39859e+06	13.13	0.58	-0.78	0.00480111	2.32	0.188851	1.84268	701.727	402.7	6.7	Down
M702T472_2	154706	179020	32.26	461841	446890	17.12	0.33	-1.58	0.00846646	2.07	0.244372	1.81128	701.86	471.6	7.9	Down
M702T902_1	9.27345e+06	1.02581e+07	24.9	1.9561e+07	1.64505e+07	37.33	0.47	-1.08	0.0472725	1.33	0.485174	1.59282	702.192	902.4	15	Down
M702T909	3.7197e+07	3.72372e+07	4.51	2.86663e+07	2.94818e+07	8.88	1.3	0.38	0.0109643	1.96	0.277624	1.78089	701.547	908.7	15.1	Up
M702T935	952646	769987	36.95	3.39522e+06	3.44489e+06	9.92	0.28	-1.83	0.00320852	2.49	0.156028	1.86629	701.567	935	15.6	Down
M702T967_3	854774	688859	37.21	2.76374e+06	2.73646e+06	18.6	0.31	-1.69	0.00610775	2.21	0.20863	1.83107	701.58	967.2	16.1	Down
M703T471	707060	656827	13.92	1.15405e+06	1.17326e+06	12.22	0.61	-0.71	0.00971677	2.01	0.264227	1.79998	702.86	471.2	7.9	Down
M703T80_3	1.14496e+07	1.14624e+07	12.73	1.98399e+07	2.11263e+07	18.96	0.58	-0.79	0.0168565	1.77	0.328133	1.74407	702.879	80	1.3	Down
M704T883_1	1.41399e+07	9.12313e+06	75.06	2.19614e+06	2.21507e+06	56.45	6.44	2.69	0.0305776	1.51	0.415327	1.66434	703.59	883.2	14.7	Up
M705T816_2	1.82674e+07	1.95609e+07	24.99	4.51344e+07	4.58948e+07	31.75	0.4	-1.3	0.0227989	1.64	0.369822	1.70325	704.529	815.8	13.6	Down
M706T369_1	620968	470676	47.18	1.55238e+06	1.5466e+06	10.07	0.4	-1.32	0.0192394	1.72	0.346577	1.73299	705.672	369	6.2	Down
M706T369_4	4.46064e+06	5.05199e+06	26.02	1.24231e+07	1.50324e+07	37.1	0.36	-1.48	0.0298849	1.52	0.411162	1.6753	705.717	369.1	6.2	Down
M706T369_5	2.24495e+06	2.11675e+06	57.55	8.66057e+06	9.36172e+06	16.79	0.26	-1.95	0.0180519	1.74	0.339256	1.73902	705.728	369.1	6.2	Down
M706T878_2	1.05159e+07	1.01799e+07	6.36	1.80562e+07	1.51109e+07	30.99	0.58	-0.78	0.0405881	1.39	0.456445	1.6228	705.538	877.9	14.6	Down
M706T880	1.1876e+06	1.18691e+06	8.34	1.99084e+06	2.1261e+06	19.35	0.6	-0.75	0.0167536	1.78	0.327926	1.745	705.509	879.5	14.7	Down
M706T910_1	5.51925e+06	5.96174e+06	14.35	1.0681e+07	9.52024e+06	21.51	0.52	-0.95	0.01126	1.95	0.279589	1.78495	705.516	910.3	15.2	Down
M706T934	1.58875e+07	1.75426e+07	56.14	4.43076e+07	4.58754e+07	10.95	0.36	-1.48	0.0469777	1.33	0.484336	1.60461	705.576	934.5	15.6	Down
M706T939	7.96452e+06	7.83647e+06	25.73	1.47432e+07	1.57576e+07	11.98	0.54	-0.89	0.019168	1.72	0.346577	1.73474	705.6	938.6	15.6	Down
M707T413_2	4.90367e+06	4.40499e+06	29.47	1.04675e+07	9.6577e+06	14.46	0.47	-1.09	0.012863	1.89	0.293609	1.77723	706.531	412.7	6.9	Down
M707T765	3.60544e+06	3.1682e+06	30.58	7.5113e+06	7.2612e+06	17.17	0.48	-1.06	0.0178807	1.75	0.338262	1.74278	706.529	764.9	12.7	Down
M707T787	3.17407e+06	2.77251e+06	40.59	1.28135e+07	1.14627e+07	24.95	0.25	-2.01	0.00571844	2.24	0.203268	1.82837	706.529	787.1	13.1	Down
M707T797_1	2.7479e+06	3.46231e+06	45.19	724687	772293	45.61	3.79	1.92	0.0401256	1.4	0.455703	1.61939	706.529	796.8	13.3	Up
M707T846	3.16786e+07	3.84929e+07	46.94	1.0452e+07	1.11037e+07	22.17	3.03	1.6	0.0477685	1.32	0.485848	1.58678	706.531	845.6	14.1	Up
M707T968_1	3.36209e+08	3.92093e+08	29.69	6.72013e+08	5.92115e+08	22.42	0.5	-1	0.0358002	1.45	0.442617	1.64831	706.529	967.6	16.1	Down
M708T367_1	164625	152917	20.01	1.59971e+06	1.57771e+06	79.68	0.1	-3.28	0.0393937	1.4	0.454816	1.63312	708.098	367.5	6.1	Down
M708T404_3	33680.6	31717.5	11.04	105080	97497.9	18.85	0.32	-1.64	0.000752907	3.12	0.0790973	1.90952	707.795	404.1	6.7	Down
M708T535_3	63623.3	63417.8	4.1	14742.2	14690.9	10.85	4.32	2.11	2.59526e-05	4.59	0.0230787	1.94548	708.398	535.3	8.9	Up
M708T816_2	2.25704e+07	1.81059e+07	40.32	5.07245e+07	4.97174e+07	9.09	0.44	-1.17	0.0184373	1.73	0.341854	1.72926	707.556	816.5	13.6	Down
M708T927	1.4955e+07	1.37621e+07	18.7	7.56132e+06	7.64673e+06	4.14	1.98	0.98	0.00324953	2.49	0.156028	1.85926	707.556	927.4	15.5	Up
M708T967_3	4.63475e+07	4.35438e+07	20.92	1.19096e+08	1.17713e+08	3.09	0.39	-1.36	0.0132106	1.88	0.297421	1.89784	707.562	967.2	16.1	Down
M709T375	42472.6	44829.6	60.81	8121.03	5608.79	66.96	5.23	2.39	0.0452024	1.34	0.476395	1.59575	709.334	375.2	6.3	Up
M709T81_5	225843	243047	56.68	47074	32508.5	66.95	4.8	2.26	0.0441926	1.35	0.471751	1.60147	709.315	80.6	1.3	Up
M709T959_3	4.86053e+08	5.44443e+08	22.38	9.51348e+08	8.97535e+08	21.41	0.51	-0.97	0.0217187	1.66	0.363799	1.71658	708.613	958.6	16	Down
M710T404_13	5.77986e+08	6.18856e+08	19.13	1.0401e+09	1.03676e+09	4.05	0.56	-0.85	0.00734664	2.13	0.228205	1.8113	710.076	403.9	6.7	Down
M710T404_23	6.36315e+07	4.9137e+07	43.73	1.17091e+08	1.20119e+08	8.15	0.54	-0.88	0.0494264	1.31	0.491474	1.59307	710.496	403.9	6.7	Down
M710T404_6	3.7871e+08	3.74487e+08	18.87	5.67223e+08	5.52255e+08	6.78	0.67	-0.58	0.0233765	1.63	0.371258	1.70973	709.792	403.9	6.7	Down
M710T893_3	1.5542e+07	1.53825e+07	8.76	2.40935e+07	2.40675e+07	1.7	0.65	-0.63	0.00100397	3	0.0903252	1.90624	709.64	893	14.9	Down
M710T923_2	2.61583e+07	2.64202e+07	18.9	6.42211e+07	7.69357e+07	36.37	0.41	-1.3	0.0335334	1.47	0.431646	1.65209	709.633	923.4	15.4	Down
M711T404_1	4.94918e+07	5.05077e+07	32.28	104927026	1.08915e+08	15.15	0.47	-1.08	0.0228007	1.64	0.369822	1.71147	710.512	403.9	6.7	Down
M711T415	381267	421680	20.22	671075	588097	23.26	0.57	-0.82	0.0344265	1.46	0.435576	1.64974	711.321	415	6.9	Down
M711T472_1	197778	211330	18.46	394780	391514	32	0.5	-1	0.0395448	1.4	0.455317	1.62519	711.304	471.6	7.9	Down
M711T569_1	98831.5	61370.4	81.05	392360	383915	20.63	0.25	-1.99	0.0265411	1.58	0.392275	1.68456	711.472	569	9.5	Down
M711T676_1	76842.9	62493.8	46.55	373834	352907	13.85	0.21	-2.28	0.00346008	2.46	0.158439	1.85694	711.466	676.2	11.3	Down
M711T82_2	1.44578e+06	1.52612e+06	11.8	1.84446e+06	1.85976e+06	2.67	0.78	-0.35	0.0265552	1.58	0.392275	1.69012	710.75	81.7	1.4	Down
M711T959_2	1.70952e+08	1.56637e+08	22.64	5.05271e+07	3.84669e+07	50.71	3.38	1.76	0.0128993	1.89	0.294041	1.77618	710.632	958.6	16	Up
M712T135	52171.9	51407.3	5.12	4507.13	2457.02	86.93	11.58	3.53	0.0286734	1.54	0.406595	1.84512	712.087	134.7	2.2	Up
M712T388_4	1.11188e+06	1.18539e+06	12.51	2.28333e+06	2.6497e+06	29.4	0.49	-1.04	0.0278662	1.55	0.400573	1.68246	712.082	387.7	6.5	Down
M712T476	33916.2	31426.2	23.85	58388.5	59053	3.85	0.58	-0.78	0.0142904	1.84	0.307511	1.76661	712.267	476.4	7.9	Down
M712T477_1	577113	697181	39.77	226535	199084	28.35	2.55	1.35	0.0468797	1.33	0.484336	1.60362	711.764	476.5	7.9	Up
M713T487_4	217694	206698	14.24	314812	327148	8.22	0.69	-0.53	0.0163544	1.79	0.32467	1.75338	713.386	487.2	8.1	Down
M714T31_1	3322.09	3462.46	21.62	2088.57	2054.28	5.64	1.59	0.67	0.0292233	1.53	0.407868	1.67513	714.216	30.8	0.5	Up
M715T81_2	1.3723e+06	1.38418e+06	31.35	339492	432607	58.17	4.04	2.02	0.0373438	1.43	0.449178	1.63502	714.782	81.4	1.4	Up
M715T911_1	2.19752e+07	1.89799e+07	76.5	3.92484e+06	3.98656e+06	29.53	5.6	2.49	0.04879	1.31	0.488747	1.59288	714.561	910.8	15.2	Up
M716T373_4	2.10526e+06	1.92695e+06	21.41	3.15117e+06	3.25957e+06	12.69	0.67	-0.58	0.0428214	1.37	0.466676	1.61674	716.352	372.7	6.2	Down
M716T373_5	985755	1.08197e+06	20.1	162112	175123	18.72	6.08	2.6	0.000440584	3.36	0.0738531	1.92119	716.367	372.7	6.2	Up
M716T404_4	2.12899e+06	1.66791e+06	38.47	4.46958e+06	4.60857e+06	9.68	0.48	-1.07	0.0215985	1.67	0.362874	1.71919	716.196	404.2	6.7	Down
M716T559_4	69402.4	67138.1	8.27	14237.4	15381.1	18.75	4.87	2.29	0.00021235	3.67	0.0562281	1.92907	716.356	558.6	9.3	Up
M717T815	3.31037e+07	3.55784e+07	36.44	8.10086e+07	7.71543e+07	19.81	0.41	-1.29	0.0228706	1.64	0.369822	1.70921	716.531	815.4	13.6	Down
M718T394_2	184761	145341	40.23	438748	457599	20.43	0.42	-1.25	0.0223916	1.65	0.368058	1.71711	718.31	394.3	6.6	Down
M718T404_10	936168	949419	10.15	1.83155e+06	1.89381e+06	29.16	0.51	-0.97	0.0267131	1.57	0.39387	1.68843	718.213	404.3	6.7	Down
M718T410_4	1.67634e+07	1.91425e+07	27.52	3.61181e+07	3.61484e+07	7.71	0.46	-1.11	0.0119968	1.92	0.286244	1.77275	717.866	409.6	6.8	Down
M718T81_2	8.54997e+06	8.25109e+06	11.54	1.65977e+07	1.71862e+07	11.77	0.52	-0.96	0.0022853	2.64	0.131475	1.87814	717.797	80.9	1.3	Down
M719T410_2	2.26266e+06	2.35998e+06	22.4	5.40111e+06	5.64724e+06	29.98	0.42	-1.26	0.0204877	1.69	0.354166	1.72298	718.619	409.5	6.8	Down
M719T80_7	611568	670520	25.5	1.30342e+06	1.48338e+06	26.15	0.47	-1.09	0.0309145	1.51	0.41565	1.66378	719.346	79.8	1.3	Down
M719T857_1	6.77322e+07	6.59157e+07	6.59	3.30343e+07	34662988	33.02	2.05	1.04	0.022595	1.65	0.368892	1.706	718.58	857.3	14.3	Up
M719T926	8.33537e+06	8.39894e+06	20.43	3.64337e+06	3.28779e+06	34.27	2.29	1.19	0.0199043	1.7	0.350357	1.7292	718.522	926.2	15.4	Up
M720T80_2	6.28537e+06	6.73696e+06	21.95	3.19272e+06	3.04282e+06	23.47	1.97	0.98	0.0234729	1.63	0.37244	1.70215	719.847	80.3	1.3	Up
M720T893	4.86459e+07	4.69347e+07	7.57	7.53142e+07	6.65612e+07	24.95	0.65	-0.63	0.0430108	1.37	0.467836	1.62108	719.528	893.1	14.9	Down
M721T821	7.32839e+06	7.75751e+06	11.38	1.58925e+07	1.67597e+07	27.79	0.46	-1.12	0.0153865	1.81	0.314955	1.75734	720.599	821.2	13.7	Down
M721T966	1.87472e+07	2.05955e+07	20.47	5.75579e+07	5.71367e+07	44.42	0.33	-1.62	0.0248923	1.6	0.37999	1.69708	720.56	965.9	16.1	Down
M722T437_1	152473	166676	42.88	501677	496549	2.21	0.3	-1.72	0.0471811	1.33	0.485057	1.77993	721.858	437.2	7.3	Down
M722T483_2	169789	205864	56.97	1.21192e+06	1.07631e+06	36.43	0.14	-2.84	0.0126621	1.9	0.291518	1.7767	721.842	483	8.1	Down
M722T910_1	1.36711e+07	1.18004e+07	52.44	3.42507e+07	3.23806e+07	11.09	0.4	-1.32	0.0309596	1.51	0.415857	1.67175	721.566	909.6	15.2	Down
M723T902	1.31162e+06	953937	49.27	3.34227e+06	3.00666e+06	26.91	0.39	-1.35	0.0307077	1.51	0.41565	1.67337	722.518	902.2	15	Down
M725T123_1	8.37577e+06	6.80816e+06	41.61	1.65038e+07	1.63112e+07	14.29	0.51	-0.98	0.0389588	1.41	0.453492	1.63225	725.186	123.4	2.1	Down
M725T124_2	3.49893e+07	3.52215e+07	1.44	3.99181e+07	4.07222e+07	7.79	0.88	-0.19	0.0491527	1.31	0.490461	1.59162	725.158	123.6	2.1	Down
M726T81_2	385277	379621	5.1	528956	564616	12.07	0.73	-0.46	0.0160878	1.79	0.322198	1.75095	725.784	80.9	1.3	Down
M727T124	417528	351988	33.32	865332	856683	25.47	0.48	-1.05	0.0342836	1.46	0.434734	1.64877	727.16	123.7	2.1	Down
M727T80_1	5.17943e+06	4.85036e+06	15.69	9.20024e+06	8.01744e+06	22.42	0.56	-0.83	0.0198888	1.7	0.350357	1.72181	726.809	80.1	1.3	Down
M728T80_2	6.72463e+06	6.88546e+06	11.84	3.34822e+06	2.69019e+06	39.79	2.01	1.01	0.0302132	1.52	0.413292	1.67529	727.831	80.1	1.3	Up
M729T114	3.94924e+06	4.20667e+06	12.82	6.40878e+06	6.05635e+06	12.01	0.62	-0.7	0.00904898	2.04	0.254243	1.79858	729.023	114.5	1.9	Down
M729T960	1.38234e+07	1.3333e+07	8.22	1.66586e+07	1.73677e+07	7.76	0.83	-0.27	0.0460735	1.34	0.481857	1.60186	728.529	960.3	16	Down
M732T910_1	8.19426e+06	7.24653e+06	22.65	2.02996e+07	2.44778e+07	37.74	0.4	-1.31	0.0387204	1.41	0.453014	1.6314	731.526	910.2	15.2	Down
M732T968	3.62234e+07	3.94827e+07	18.84	9.72875e+07	9.9389e+07	10.57	0.37	-1.43	0.00162594	2.79	0.108396	1.89276	731.531	967.5	16.1	Down
M735T80_2	2.01843e+06	1.66269e+06	44.82	744038	836956	24.84	2.71	1.44	0.0300614	1.52	0.412492	1.67205	735.301	80.3	1.3	Up
M742T414_1	171564	175636	12.68	270172	257903	21.45	0.64	-0.66	0.0359076	1.44	0.442617	1.64458	741.869	414.4	6.9	Down
M742T512_2	282644	254094	34.03	730039	804514	27.03	0.39	-1.37	0.0200175	1.7	0.350846	1.72829	741.867	512.3	8.5	Down
M743T415_3	170648	201771	32.68	588850	622395	47.5	0.29	-1.79	0.0356187	1.45	0.44131	1.6445	742.889	414.5	6.9	Down
M743T572_2	46446.5	43179.7	32.31	173221	158865	32.29	0.27	-1.9	0.00703922	2.15	0.224223	1.81925	743.469	571.5	9.5	Down
M743T81_4	720405	714852	8.99	1.67038e+06	1.60416e+06	32.05	0.43	-1.21	0.0139551	1.86	0.304563	1.76537	743.288	80.6	1.3	Down
M743T817	572071	554497	17.27	203147	213975	43.72	2.82	1.49	0.0217025	1.66	0.363799	1.71328	742.548	817.1	13.6	Up
M743T848_2	2.8786e+06	2.89391e+06	13.93	1.32984e+06	1.46313e+06	22.31	2.16	1.11	0.00825176	2.08	0.242731	1.80921	742.548	847.8	14.1	Up
M745T847_1	5.81402e+07	5.439e+07	12.91	1.60953e+08	1.62274e+08	13.42	0.36	-1.47	0.000674371	3.17	0.0762526	1.916	744.559	847.4	14.1	Down
M745T878	3.33609e+07	3.45314e+07	8.38	7.56655e+07	7.91483e+07	26.01	0.44	-1.18	0.0088071	2.06	0.248687	1.80532	744.537	878.2	14.6	Down
M746T425_1	355724	387853	26.78	652227	604368	21.43	0.55	-0.87	0.040202	1.4	0.455703	1.6169	746.389	425.2	7.1	Down
M746T833	3.51563e+06	2.78702e+06	47.89	9.07891e+06	8.88969e+06	15.52	0.39	-1.37	0.0209986	1.68	0.358804	1.71355	745.545	833	13.9	Down
M746T893_1	5.36635e+06	4.08577e+06	55.02	1.32182e+07	1.40967e+07	24.45	0.41	-1.3	0.0435077	1.36	0.47052	1.60876	745.545	893.2	14.9	Down
M748T879_1	1.1917e+07	1.20998e+07	30.71	3.62197e+07	4.03813e+07	37.43	0.33	-1.6	0.0244259	1.61	0.376178	1.69688	747.596	878.7	14.6	Down
M748T893_3	5.72763e+07	6.45918e+07	32.57	1.35495e+08	1.57265e+08	31.97	0.42	-1.24	0.0445214	1.35	0.473069	1.60256	747.596	892.6	14.9	Down
M748T910_2	6.81259e+07	7.24488e+07	29.1	1.33256e+08	1.37332e+08	11.88	0.51	-0.97	0.0231674	1.64	0.370722	1.70354	747.597	910.1	15.2	Down
M749T116_1	55760.7	38612	61.26	420278	486568	41.21	0.13	-2.91	0.00875378	2.06	0.248009	1.80668	748.981	115.5	1.9	Down
M749T796	2.81211e+06	2.81947e+06	17.1	5.5162e+06	5.35669e+06	24.84	0.51	-0.97	0.01928	1.71	0.346665	1.72592	748.605	796.4	13.3	Down
M749T847	2.18038e+06	2.13587e+06	6.75	9.74513e+06	7.72604e+06	53.34	0.22	-2.16	0.0384438	1.42	0.451852	1.80075	748.625	847.3	14.1	Down
M749T878_2	6.93898e+07	7.07093e+07	12.31	5.0665e+07	4.98298e+07	3.89	1.37	0.45	0.0150342	1.82	0.313794	1.75947	748.606	878.2	14.6	Up
M750T423_1	292995	313004	14.19	543510	563681	27.03	0.54	-0.89	0.0322877	1.49	0.424662	1.65542	749.613	422.8	7	Down
M752T133_2	77223.5	88725.2	53.95	18840	16572.6	38.48	4.1	2.04	0.0420922	1.38	0.462905	1.62497	752.042	133	2.2	Up
M752T444_2	16329.9	16113.7	10.96	53704.5	35075.4	65.13	0.3	-1.72	0.0384135	1.42	0.451852	1.6288	751.904	443.8	7.4	Down
M752T568_2	12672.6	12509.8	11.1	40588.7	27153.2	62.4	0.31	-1.68	0.0355623	1.45	0.440983	1.64146	751.905	568.3	9.5	Down
M755T116_2	400161	347383	24.2	109358	114497	14.61	3.66	1.87	0.00126124	2.9	0.0987618	1.89407	755.009	116.4	1.9	Up
M757T834	1.03765e+06	938758	32.81	241380	143039	88.43	4.3	2.1	0.0329625	1.48	0.428538	1.66153	756.54	833.9	13.9	Up
M759T822	3.06442e+06	3.04395e+06	6.49	3.63635e+06	3.54269e+06	6.35	0.84	-0.25	0.0300885	1.52	0.412492	1.67115	758.539	821.7	13.7	Down
M759T878	5.14675e+06	4.94887e+06	40.34	3.74659e+07	2.64603e+07	75.71	0.14	-2.86	0.0194893	1.71	0.347578	1.72754	758.54	877.8	14.6	Down
M759T966	5.24685e+06	5.04507e+06	40.34	6.24933e+07	64792556	50.48	0.08	-3.57	0.00413517	2.38	0.174099	1.85268	758.539	966.1	16.1	Down
M760T865	1.90093e+06	1.90935e+06	1.13	3.08752e+06	3.10787e+06	16.04	0.62	-0.7	0.0362319	1.44	0.444399	1.82165	759.543	865.2	14.4	Down
M760T877_1	6.34167e+06	6.79499e+06	17.12	1.39499e+07	1.55032e+07	26.72	0.45	-1.14	0.0178991	1.75	0.338262	1.73003	759.544	877.3	14.6	Down
M761T80_1	3.49066e+06	3.2824e+06	13.16	1.7139e+06	1.69579e+06	13.6	2.04	1.03	0.00271011	2.57	0.145912	1.87196	760.792	80.3	1.3	Up
M761T80_4	652692	673078	8.75	506817	481639	13.24	1.29	0.36	0.0476412	1.32	0.485848	1.5937	761.307	80	1.3	Up
M761T847_1	8.27977e+07	7.54382e+07	19.35	4.09458e+07	3.85062e+07	33.22	2.02	1.02	0.029144	1.54	0.407868	1.67734	760.604	847.1	14.1	Up
M761T968_1	2.41118e+08	2.19711e+08	19.35	1.19234e+08	1.1213e+08	33.22	2.02	1.02	0.0291333	1.54	0.407868	1.67739	760.604	967.6	16.1	Up
M762T847	9.35331e+06	8.50763e+06	31.01	3.54205e+06	3.43215e+06	9.05	2.64	1.4	0.0064662	2.19	0.213612	1.8276	761.624	846.6	14.1	Up
M762T867	2.81523e+06	2.68822e+06	8.87	3.70185e+06	3.59433e+06	7.01	0.76	-0.39	0.0126852	1.9	0.291518	1.76584	761.624	867.5	14.5	Down
M763T764	1.53852e+06	1.5995e+06	7.41	3.41811e+06	2.88555e+06	38.78	0.45	-1.15	0.0252433	1.6	0.382243	1.69442	762.581	764.1	12.7	Down
M763T82_1	374302	405105	42.67	137504	122538	21.34	2.72	1.44	0.0367727	1.43	0.446853	1.64629	762.746	81.7	1.4	Up
M763T843	1.06164e+07	1.11729e+07	38.14	7.00063e+07	6.6728e+07	63.16	0.15	-2.72	0.021142	1.67	0.360843	1.71357	762.58	842.5	14	Down
M763T883	3.92456e+07	3.49284e+07	24.06	9.98062e+06	8.32904e+06	34.59	3.93	1.98	0.00375811	2.43	0.165864	1.85069	762.621	883.1	14.7	Up
M763T967_1	1.72052e+08	1.78389e+08	29.88	3.18952e+08	2.90167e+08	21.78	0.54	-0.89	0.0445768	1.35	0.473266	1.60555	762.6	967.2	16.1	Down
M764T821	634478	630871	13.4	339226	286305	38.26	1.87	0.9	0.0403771	1.39	0.455937	1.62878	763.585	821.1	13.7	Up
M764T877	3.79957e+07	3.82998e+07	4.34	2.09112e+07	1.97666e+07	16.68	1.82	0.86	0.00335329	2.47	0.156777	1.86332	763.596	877.3	14.6	Up
M764T911_2	1.77675e+06	1.76702e+06	13.4	951591	801948	37.96	1.87	0.9	0.0398974	1.4	0.455703	1.63076	763.598	910.7	15.2	Up
M765T469_4	38069.3	40706.9	25.82	138248	141543	50.35	0.28	-1.86	0.0297075	1.53	0.409574	1.66814	765.077	468.9	7.8	Down
M765T525_2	283433	260987	51	94864.8	98137.9	9.42	2.99	1.58	0.0320285	1.49	0.423285	1.66733	765.419	525.1	8.8	Up
M767T816_1	3.97643e+06	4.12645e+06	56.41	2.05944e+07	1.89045e+07	27.59	0.19	-2.37	0.0135654	1.87	0.300715	1.7607	766.524	816.2	13.6	Down
M767T871	6.86039e+06	6.91774e+06	51.45	2.40232e+07	2.72557e+07	33.26	0.29	-1.81	0.0302939	1.52	0.413426	1.66679	766.559	870.7	14.5	Down
M767T910	1.63803e+07	1.54947e+07	73.21	1.00459e+08	1.04389e+08	16.84	0.16	-2.62	0.0184874	1.73	0.341854	1.72794	766.558	909.7	15.2	Down
M768T127_1	105025	101354	15.89	277495	296664	32.45	0.38	-1.4	0.0137672	1.86	0.304188	1.76458	768.058	127	2.1	Down
M768T880_1	2.44271e+06	2.16195e+06	28.36	9.17814e+06	1.09785e+07	43.37	0.27	-1.91	0.0206329	1.69	0.356054	1.72254	767.527	880.2	14.7	Down
M768T910_1	1.04008e+06	920538	28.36	3.39278e+06	3.73188e+06	38.07	0.31	-1.71	0.0174724	1.76	0.334308	1.74129	767.525	910.4	15.2	Down
M769T499_2	91521.7	83472.1	19.51	242433	270985	27.79	0.38	-1.41	0.00997964	2	0.26793	1.79858	768.602	499.1	8.3	Down
M769T893_2	4.34422e+07	4.64506e+07	15.59	1.04089e+08	1.12676e+08	22.32	0.42	-1.26	0.00671881	2.17	0.217851	1.8228	768.599	892.5	14.9	Down
M770T623_4	3.15838e+06	3.1868e+06	15.14	4.70638e+06	4.66387e+06	13.65	0.67	-0.58	0.0279695	1.55	0.400573	1.67388	770.491	622.8	10.4	Down
M770T968_2	2.57585e+06	2.54755e+06	6.77	3.51109e+06	3.50558e+06	16.87	0.73	-0.45	0.0462345	1.34	0.481857	1.59173	769.604	967.7	16.1	Down
M771T911_1	2.28264e+07	2.35958e+07	24.48	3.98619e+07	3.89991e+07	11.8	0.57	-0.8	0.0243291	1.61	0.375849	1.6946	770.553	910.8	15.2	Down
M772T873	537688	557966	6.58	123477	131149	46.52	4.35	2.12	0.0353392	1.45	0.440476	1.81294	771.622	872.8	14.5	Up
M774T821	2.86999e+06	2.4424e+06	34.83	7.22565e+06	6.06091e+06	33.2	0.4	-1.33	0.0239036	1.62	0.3754	1.70457	773.595	820.8	13.7	Down
M776T81_1	2.10968e+06	1.84668e+06	27.16	735836	605792	47.75	2.87	1.52	0.0217511	1.66	0.363799	1.71398	775.731	81.2	1.4	Up
M776T892	7.50514e+06	7.42389e+06	12.85	5.96213e+06	5.98601e+06	3.84	1.26	0.33	0.0435485	1.36	0.47052	1.60239	775.59	891.9	14.9	Up
M777T80_1	7.09405e+06	8.11022e+06	33.41	2.38074e+07	2.36805e+07	23.2	0.3	-1.75	0.00872413	2.06	0.248	1.80881	776.788	80.4	1.3	Down
M777T81_1	1.94522e+06	2.28313e+06	35.94	5.56329e+06	4.67983e+06	36.94	0.35	-1.52	0.0276482	1.56	0.400573	1.68414	776.773	80.6	1.3	Down
M778T420_3	141311	165370	57.25	1.14003e+06	1.1377e+06	10.13	0.12	-3.01	0.0334814	1.48	0.43141	1.82359	777.656	420.3	7	Down
M779T124_2	166184	168489	20.48	530139	547727	16.63	0.31	-1.67	0.00175579	2.76	0.112918	1.88805	779.094	123.7	2.1	Down
M779T80_5	152334	154446	20.48	933186	927403	38.06	0.16	-2.61	0.00246152	2.61	0.13832	1.8722	779.139	80	1.3	Down
M781T847_1	3.94265e+06	3.98494e+06	5.15	4.84191e+06	5.08756e+06	9.67	0.81	-0.3	0.0352143	1.45	0.440072	1.6501	780.53	846.8	14.1	Down
M783T81_4	193802	179033	23.47	528634	459213	26.77	0.37	-1.45	0.00703928	2.15	0.224223	1.82497	782.781	81.4	1.4	Down
M783T857_2	1.80866e+06	1.68886e+06	22.41	1.8228e+07	2.18387e+07	41.39	0.1	-3.33	0.00197563	2.7	0.121739	1.88648	782.593	857.2	14.3	Down
M783T938	6.65508e+06	6.28434e+06	16.57	1.1367e+07	1.26751e+07	21.64	0.59	-0.77	0.0324991	1.49	0.426446	1.65956	782.594	938.3	15.6	Down
M784T124_2	553270	542478	24.01	2.309e+06	2.35346e+06	8.84	0.24	-2.06	0.00063052	3.2	0.0738531	1.91705	784.262	123.5	2.1	Down
M784T796	8.10092e+06	7.17552e+06	26.53	1.54359e+07	1.59629e+07	26.56	0.52	-0.93	0.0420599	1.38	0.462905	1.61849	783.583	796.2	13.3	Down
M784T848	3.15622e+06	3.0705e+06	10.03	1.05843e+07	1.05558e+07	50.61	0.3	-1.75	0.0277818	1.56	0.400573	1.68769	783.59	847.7	14.1	Down
M784T879	5.56144e+06	6.54366e+06	32.92	1.68302e+07	2.04331e+07	39.67	0.33	-1.6	0.0359296	1.44	0.442617	1.64037	783.594	878.7	14.6	Down
M784T910_4	3.49807e+06	3.99426e+06	36.93	1.32218e+07	1.15622e+07	60.71	0.26	-1.92	0.0469476	1.33	0.484336	1.60272	783.603	910.2	15.2	Down
M784T938	2.96176e+07	3.11453e+07	11.59	4.82181e+07	4.36372e+07	19.23	0.61	-0.7	0.019337	1.71	0.346665	1.73217	783.552	938.1	15.6	Down
M785T393_4	249556	273029	19.03	155822	150101	6.57	1.6	0.68	0.0202626	1.69	0.352939	1.72791	785.397	393.5	6.6	Up
M786T797_1	2.01926e+06	2.54749e+06	70.54	3.51448e+07	3.43115e+07	19.3	0.06	-4.12	0.00860149	2.07	0.246586	1.80787	785.574	796.7	13.3	Down
M786T857_1	1.93733e+06	2.33095e+06	37.27	7.44501e+06	7.08371e+06	12.26	0.26	-1.94	0.00589818	2.23	0.204589	1.835	785.559	856.7	14.3	Down
M786T878_1	2.63244e+06	2.06886e+06	38.51	1.22424e+07	1.36558e+07	43.91	0.22	-2.22	0.0143447	1.84	0.307511	1.76552	785.562	877.7	14.6	Down
M786T892_2	2.43776e+07	3.16584e+07	70.37	1.76995e+08	1.65069e+08	20.6	0.14	-2.86	0.0263831	1.58	0.392203	1.69351	785.575	892.4	14.9	Down
M787T765_2	3.49442e+07	3.23023e+07	20.66	1.69178e+07	1.853e+07	17.2	2.07	1.05	0.00979861	2.01	0.265599	1.79729	786.607	765.5	12.8	Up
M787T776	1.58446e+07	1.64703e+07	18.25	9.32108e+06	9.423e+06	20.43	1.7	0.77	0.0308959	1.51	0.41565	1.67139	786.624	775.7	12.9	Up
M787T796_1	4.56476e+07	4.75279e+07	12.17	7.21134e+07	7.20701e+07	3.27	0.63	-0.66	0.00351501	2.45	0.158965	1.86306	786.624	796.4	13.3	Down
M787T833	7.76172e+07	7.78811e+07	16.39	1.3368e+08	1.33153e+08	10.14	0.58	-0.78	0.00810297	2.09	0.240717	1.80606	786.584	832.8	13.9	Down
M787T847_1	2.4142e+07	2.73804e+07	63.89	1.07834e+08	1.20375e+08	32.39	0.22	-2.16	0.0375181	1.43	0.449517	1.64016	786.566	847.3	14.1	Down
M787T847_2	4.30043e+07	3.93342e+07	27.88	7.48786e+07	7.55932e+07	18.34	0.57	-0.8	0.0400607	1.4	0.455703	1.62455	786.608	847	14.1	Down
M787T856_3	3.33846e+07	3.47875e+07	14.14	4.54504e+07	4.56198e+07	12.09	0.73	-0.45	0.04772	1.32	0.485848	1.59557	786.607	856.2	14.3	Down
M788T775	9.10086e+06	9.78975e+06	18.3	4.14149e+06	5.01975e+06	40.24	2.2	1.14	0.0478198	1.32	0.485982	1.59719	787.587	775.3	12.9	Up
M790T768	1.22572e+06	1.24704e+06	14.72	607420	600149	28.56	2.02	1.01	0.0189344	1.72	0.344733	1.73034	789.604	768	12.8	Up
M790T797	3.70295e+06	3.63142e+06	10.39	8.18777e+06	9.37087e+06	31.59	0.45	-1.14	0.0241534	1.62	0.375834	1.70598	789.603	796.6	13.3	Down
M791T867	2.77546e+06	2.84923e+06	5.83	3.57415e+06	3.78766e+06	10.83	0.78	-0.36	0.0269106	1.57	0.395291	1.69095	790.543	867	14.4	Down
M791T912	1.07056e+07	9.24405e+06	32.76	4.17762e+07	3.57022e+07	39.8	0.26	-1.96	0.00893374	2.05	0.251842	1.80241	790.612	911.7	15.2	Down
M791T961	1.53137e+07	1.58305e+07	7.04	2.01316e+07	2.0675e+07	13.11	0.76	-0.39	0.0377388	1.42	0.449517	1.63929	790.549	961.4	16	Down
M791T978	1.42242e+07	1.50075e+07	13.51	2.22889e+07	2.22224e+07	15.56	0.64	-0.65	0.0211921	1.67	0.360998	1.71724	790.566	977.7	16.3	Down
M793T81_3	1.18132e+06	1.20387e+06	22.73	1.85424e+06	1.92363e+06	9.58	0.64	-0.65	0.0340475	1.47	0.434734	1.65322	792.788	80.9	1.3	Down
M794T463	136009	158685	39.43	346073	354053	9.47	0.39	-1.35	0.0220545	1.66	0.365199	1.70573	794.177	463.2	7.7	Down
M795T880	3.47578e+06	3.48213e+06	14.27	8.4955e+06	8.53929e+06	6.79	0.41	-1.29	0.000614321	3.21	0.0738531	1.9117	794.557	880.3	14.7	Down
M795T892_1	2.27823e+07	2.28066e+07	19.03	3.44039e+07	3.42279e+07	6.81	0.66	-0.59	0.0232151	1.63	0.37113	1.70823	794.557	892.4	14.9	Down
M795T910_1	3.21655e+06	3.33662e+06	9.31	1.06682e+07	1.18652e+07	20.87	0.3	-1.73	0.00109441	2.96	0.0936368	1.90414	794.557	910.2	15.2	Down
M796T966_2	5.9468e+07	6.84269e+07	28.45	1.09442e+08	1.15168e+08	9.44	0.54	-0.88	0.0291547	1.54	0.407868	1.67065	795.622	966	16.1	Down
M797T963	884189	850426	69.87	6.53368e+06	4403313	61.3	0.14	-2.89	0.0235632	1.63	0.372913	1.69816	796.588	962.9	16	Down
M798T125_1	919869	909567	10.12	1.41445e+06	1.41832e+06	1.57	0.65	-0.62	0.0156929	1.8	0.3175	1.88843	798.121	125.3	2.1	Down
M798T794_1	29033	30867.7	48.77	168676	178164	15.54	0.17	-2.54	0.00558035	2.25	0.203055	1.82879	797.56	794.3	13.2	Down
M800T394_2	686560	705290	11.33	320882	250595	44.28	2.14	1.1	0.0297119	1.53	0.409574	1.66533	799.74	394.3	6.6	Up
M805T112	949936	1.0226e+06	32.05	101443	48922.1	119.52	9.36	3.23	0.0277358	1.56	0.400573	1.68179	804.972	111.7	1.9	Up
M805T389	105736	94892.5	27.03	192263	202474	23.38	0.55	-0.86	0.0437665	1.36	0.47052	1.61095	804.521	389.5	6.5	Down
M805T390	142001	128962	16.15	73870.2	71834.2	10.26	1.92	0.94	0.00373004	2.43	0.165157	1.85696	804.5	389.5	6.5	Up
M805T623_1	456448	466303	44	15192	14584	18.4	30.05	4.91	0.00036383	3.44	0.0661702	1.92602	805.449	623	10.4	Up
M806T389_1	812003	908055	27.47	23995.6	21451.1	40.41	33.84	5.08	0.00025015	3.6	0.0601318	1.92982	805.508	389.3	6.5	Up
M806T893_1	4.02807e+06	4.18436e+06	8.84	2.0612e+06	1.93604e+06	28.14	1.95	0.97	0.0146134	1.84	0.311298	1.75659	805.542	892.9	14.9	Up
M807T389_1	1.03416e+06	909784	75.75	47961.8	21213	106.83	21.56	4.43	0.0150403	1.82	0.313794	1.75748	806.504	389.4	6.5	Up
M807T816	5.35431e+07	5.18938e+07	10.05	2.21451e+07	2.19249e+07	42.22	2.42	1.27	0.0238249	1.62	0.375208	1.70029	806.555	816	13.6	Up
M807T910_3	1.14347e+08	1.13125e+08	9.51	4.47287e+07	4.69359e+07	26.23	2.56	1.35	0.00484881	2.31	0.189594	1.83958	806.586	910.2	15.2	Up
M809T81_2	983450	913408	17.24	2.26588e+06	2.21723e+06	26.32	0.43	-1.2	0.0105537	1.98	0.274623	1.79456	808.748	81.2	1.4	Down
M809T878	1.89209e+07	2.19651e+07	66.64	9.73189e+07	9.58513e+07	20.65	0.19	-2.36	0.0291139	1.54	0.407868	1.67036	808.566	877.9	14.6	Down
M810T81_2	569830	540400	10.21	875541	846218	21.34	0.65	-0.62	0.0364159	1.44	0.445193	1.6425	809.745	81.2	1.4	Down
M810T867_2	4.5386e+06	5.46984e+06	38.44	1.67202e+07	1.8922e+07	29.27	0.27	-1.88	0.0145275	1.84	0.310249	1.76485	809.607	867	14.4	Down
M810T893_1	4.68653e+06	4.29505e+06	45.59	1.11768e+07	1.22281e+07	24.25	0.42	-1.25	0.0404343	1.39	0.455937	1.62479	809.554	892.6	14.9	Down
M812T911	4.27308e+07	4.77079e+07	20.74	2.26672e+07	2.14421e+07	19.37	1.89	0.91	0.0202598	1.69	0.352939	1.72427	811.583	910.5	15.2	Up
M814T882_1	1.2702e+07	1.33195e+07	16.35	3.29141e+07	2.96275e+07	32.3	0.39	-1.37	0.0106332	1.97	0.274658	1.78167	813.666	881.5	14.7	Down
M815T488_2	734257	806301	28.7	297415	236255	47.9	2.47	1.3	0.0409417	1.39	0.458197	1.6158	815.397	488	8.1	Up
M816T964	2.00251e+07	1.62799e+07	48.86	4.89719e+07	4.92422e+07	16.83	0.41	-1.29	0.0282942	1.55	0.402496	1.67351	815.648	964.1	16.1	Down
M819T79_2	621007	619379	3.48	351441	356758	7.63	1.77	0.82	0.000309234	3.51	0.0643913	1.92698	818.866	79.2	1.3	Up
M819T893	5.86538e+06	6.53372e+06	33.18	1.11504e+07	1.14641e+07	16.98	0.53	-0.93	0.0469704	1.33	0.484336	1.59713	818.62	892.8	14.9	Down
M820T499	86878.2	87155.3	33.75	266546	251229	10.4	0.33	-1.62	0.00550797	2.26	0.202086	1.83988	820.401	499.2	8.3	Down
M821T386_4	518446	461239	19.26	287154	296791	9.15	1.81	0.85	0.00815818	2.09	0.240717	1.80746	821.15	385.5	6.4	Up
M821T404_2	317536	317799	34.12	1.25144e+06	1.27791e+06	26.36	0.25	-1.98	0.00596533	2.22	0.205494	1.8309	820.591	404.1	6.7	Down
M821T404_5	106300	107345	4.77	232278	225123	24.63	0.46	-1.13	0.00624065	2.2	0.210688	1.83119	820.902	404	6.7	Down
M821T879	1.60178e+07	1.61033e+07	22.24	2.4577e+07	2.5e+07	3.67	0.65	-0.62	0.0288227	1.54	0.406595	1.68244	820.639	879.4	14.7	Down
M821T892_1	838005	864591	18.52	1.74955e+06	1.53117e+06	23.94	0.48	-1.06	0.0131188	1.88	0.297226	1.76729	820.607	892.2	14.9	Down
M821T911_1	547459	564797	18.51	1.14286e+06	1.00006e+06	23.95	0.48	-1.06	0.0131341	1.88	0.297226	1.76718	820.608	910.8	15.2	Down
M824T413_10	3.59761e+06	3.09719e+06	30.02	1.18105e+07	1.32671e+07	26.58	0.3	-1.71	0.00719876	2.14	0.226573	1.82305	823.947	412.6	6.9	Down
M824T413_5	2.86497e+06	2.64578e+06	27.79	5.26622e+06	5.05146e+06	16.75	0.54	-0.88	0.0267697	1.57	0.394066	1.69402	823.73	412.7	6.9	Down
M824T413_6	6.5387e+06	5.66012e+06	41.96	1.9513e+07	1.62041e+07	46.67	0.34	-1.58	0.0358391	1.45	0.442617	1.64466	823.742	412.6	6.9	Down
M824T468_3	548628	574195	13.31	1.24889e+06	1.46543e+06	36.26	0.44	-1.19	0.0388554	1.41	0.453241	1.63356	824.181	468.1	7.8	Down
M824T469_1	307887	239911	39.78	866753	680786	47.78	0.36	-1.49	0.0387559	1.41	0.453014	1.63935	823.676	468.6	7.8	Down
M824T469_4	210798	181187	33.18	466192	512185	20.57	0.45	-1.15	0.0214488	1.67	0.362422	1.72129	823.953	468.7	7.8	Down
M825T190_1	1.78687e+06	1.51198e+06	36.1	5.19731e+06	5.41248e+06	12.33	0.34	-1.54	0.00627813	2.2	0.211531	1.82745	825.218	189.7	3.2	Down
M825T491	260029	260377	5.77	403029	411495	17.81	0.65	-0.63	0.0180882	1.74	0.33956	1.72962	824.727	490.7	8.2	Down
M827T81_1	4862605	4.23863e+06	39.58	1.03175e+07	9.70081e+06	12.23	0.47	-1.09	0.02583	1.59	0.38869	1.6997	826.744	80.9	1.3	Down
M828T404_12	3.01016e+08	2.68563e+08	20.65	6.47187e+08	6.0451e+08	33.43	0.47	-1.1	0.0290341	1.54	0.407868	1.67625	828.092	403.8	6.7	Down
M828T404_20	9.94369e+06	1.01865e+07	10.83	6.47965e+06	6.89273e+06	21.3	1.53	0.62	0.0387173	1.41	0.453014	1.63472	828.389	403.9	6.7	Up
M828T404_23	3.26062e+07	2.98439e+07	17.24	4.54046e+07	4.59525e+07	7.45	0.72	-0.48	0.0321634	1.49	0.423685	1.65288	828.443	403.9	6.7	Down
M828T404_6	5.04133e+07	4.55548e+07	23.25	1.46504e+08	1.47063e+08	3.02	0.34	-1.54	0.0125404	1.9	0.291091	1.90282	827.9	403.9	6.7	Down
M829T404_14	3.78503e+07	3.85783e+07	24.05	1.73115e+07	1.57857e+07	28.62	2.19	1.13	0.0214979	1.67	0.362527	1.71553	828.944	403.9	6.7	Up
M829T404_21	417648	428413	14.62	265380	242976	18.23	1.57	0.65	0.0265528	1.58	0.392275	1.68202	829.432	404.2	6.7	Up
M829T513_6	138324	141889	14.62	87893.1	80472.9	18.23	1.57	0.65	0.0265528	1.58	0.392275	1.68202	829.425	513.2	8.6	Up
M829T79_2	375990	361688	8.68	475415	478226	1.83	0.79	-0.34	0.00919644	2.04	0.256258	1.80389	828.898	78.6	1.3	Down
M830T510	62518.2	61479.7	14.88	92604.1	100037	14.93	0.68	-0.57	0.0345597	1.46	0.435576	1.64852	830.407	509.6	8.5	Down
M832T508_3	194392	187046	12.3	300501	295447	19.5	0.65	-0.63	0.0320329	1.49	0.423285	1.66301	832.351	507.7	8.5	Down
M835T808	1.36087e+07	1.20303e+07	20.84	1.90407e+07	1.85986e+07	4.89	0.71	-0.48	0.0417473	1.38	0.461157	1.62373	834.582	808.1	13.5	Down
M835T847_1	30640681	3.15796e+07	7	4.27441e+07	4.48792e+07	13.87	0.72	-0.48	0.0242836	1.61	0.375849	1.70668	834.584	846.6	14.1	Down
M835T856	8.91131e+06	8.43212e+06	16.89	1.87801e+07	1.81626e+07	19.65	0.47	-1.08	0.00724748	2.14	0.227297	1.82239	834.583	856.2	14.3	Down
M835T911_2	2.83759e+07	2.75923e+07	12.51	5.89261e+07	5.98573e+07	10.8	0.48	-1.05	0.00154602	2.81	0.106298	1.89398	834.605	910.5	15.2	Down
M836T404_4	2.52054e+06	2.2753e+06	41.64	4.82321e+06	4.67692e+06	13.83	0.52	-0.94	0.0492555	1.31	0.49093	1.59005	835.727	404.2	6.7	Down
M836T81_1	48149.8	37953.4	39.12	111046	111622	24.76	0.43	-1.21	0.0282585	1.55	0.402496	1.67678	835.734	80.9	1.3	Down
M837T404_6	2.83461e+06	2.76963e+06	9.21	1.56843e+06	1.58527e+06	4.31	1.81	0.85	0.000533316	3.27	0.0738531	1.91588	836.894	404	6.7	Up
M837T438_1	19856.4	14889.6	50.75	48299.8	43584.8	32	0.41	-1.28	0.0451298	1.35	0.476186	1.60857	836.865	438	7.3	Down
M837T79_1	570958	551621	6.22	639583	642595	2.14	0.89	-0.16	0.0375404	1.43	0.449517	1.62883	836.865	78.9	1.3	Down
M837T79_2	28231.4	21166.7	50.76	68497.6	61459.2	32.22	0.41	-1.28	0.0456991	1.34	0.4795	1.60631	836.883	78.8	1.3	Down
M837T80_2	8.03618e+06	7.2701e+06	17.39	1.45228e+07	1.66901e+07	27.63	0.55	-0.85	0.0471369	1.33	0.48496	1.59474	836.787	80.1	1.3	Down
M844T375_1	15229.6	17821.1	32.86	3523.38	1840.03	86.39	4.32	2.11	0.0317546	1.5	0.421583	1.66028	844.335	374.7	6.2	Up
M844T375_2	204185	231579	34.14	39421.6	11257.2	125.94	5.18	2.37	0.0475812	1.32	0.485848	1.58881	844.356	374.5	6.2	Up
M845T80_1	1.00568e+07	9.75375e+06	9.4	1.49726e+07	1.38758e+07	14.73	0.67	-0.57	0.0158222	1.8	0.318591	1.75432	844.768	80.4	1.3	Down
M846T508_2	931562	940935	5.49	656664	668281	8.87	1.42	0.5	0.00452345	2.34	0.184806	1.84485	846.111	507.9	8.5	Up
M848T83_2	226637	250547	31.42	836493	746897	49.92	0.27	-1.88	0.0237818	1.62	0.375054	1.70408	847.813	82.6	1.4	Down
M849T454_1	17914.3	17383.5	8.48	134967	126511	59.66	0.13	-2.91	0.0365898	1.44	0.445879	1.80684	848.844	454.2	7.6	Down
M849T454_3	1.35953e+06	1.02037e+06	43.78	394611	446939	29.96	3.45	1.78	0.0161026	1.79	0.322198	1.75163	849.245	454.4	7.6	Up
M849T454_5	893528	683510	45.13	381719	360275	18.53	2.34	1.23	0.0381583	1.42	0.451518	1.63241	849.282	454.3	7.6	Up
M849T78_1	3196.51	3034.6	15.58	7043.48	7360.43	19.2	0.45	-1.14	0.00569533	2.24	0.203268	1.82768	848.784	78.3	1.3	Down
M849T78_2	2785.37	2644.62	15.56	6955	7150.92	29.01	0.4	-1.32	0.0106111	1.97	0.274658	1.78134	848.8	78.3	1.3	Down
M855T108_3	83001.8	83214.5	3.24	106604	108026	4	0.78	-0.36	0.00112382	2.95	0.0936368	1.9029	855.091	108	1.8	Down
M855T404	9.8397e+06	9.78019e+06	1.6	6.12933e+06	6.47376e+06	16.43	1.61	0.68	0.0388366	1.41	0.453241	1.80341	854.933	403.5	6.7	Up
M861T395_1	70322.1	72270	9.18	266786	320866	37.51	0.26	-1.92	0.00797081	2.1	0.239147	1.81119	860.626	395.2	6.6	Down
M861T81_4	1.41823e+06	1.41719e+06	8.44	819743	755770	25	1.73	0.79	0.0186932	1.73	0.343298	1.73287	861.247	80.6	1.3	Up
M864T960	7.32246e+07	7.76676e+07	11.93	1.13469e+08	9.86874e+07	24.01	0.65	-0.63	0.0468081	1.33	0.484336	1.59819	863.619	960.3	16	Down
M871T499	31385.4	31690.3	20.68	16932.5	17500.7	8.98	1.85	0.89	0.0104973	1.98	0.273998	1.78534	871.45	499.4	8.3	Up
M871T538_1	31040.4	31283.5	1.37	22233	22205	1.32	1.4	0.48	6.98022e-06	5.16	0.0230787	1.94949	870.731	538.5	9	Up
M873T413_2	50854.4	49134.6	6.09	74040.9	73296.7	8.47	0.69	-0.54	0.00329603	2.48	0.156028	1.86027	873.43	412.7	6.9	Down
M873T413_3	105150	100745	10.37	145260	139132	8.11	0.72	-0.47	0.0120157	1.92	0.286244	1.77544	873.453	413	6.9	Down
M873T436_1	475865	321491	57.09	1.14222e+06	1.08094e+06	11.48	0.42	-1.26	0.0349359	1.46	0.437983	1.6466	873.368	435.7	7.3	Down
M873T80_3	8.19552e+06	8.44356e+06	28.24	3.67003e+06	3.81944e+06	9.05	2.23	1.16	0.0124984	1.9	0.290782	1.76937	872.805	80.3	1.3	Up
M878T81_1	23804.2	23277.3	5.8	28520.8	28415.8	5.49	0.83	-0.26	0.0167639	1.78	0.327926	1.74133	877.714	81	1.4	Down
M878T81_2	20575.5	20129.8	5.78	24646.6	24555.8	5.49	0.83	-0.26	0.0167705	1.78	0.327926	1.74128	877.737	81	1.4	Down
M882T508_3	523227	513665	14.13	906685	811149	22.97	0.58	-0.79	0.0228654	1.64	0.369822	1.70625	882.117	507.9	8.5	Down
M885T447	18177.9	16683.4	46.99	74279.4	54296.6	62.52	0.24	-2.03	0.0360073	1.44	0.443252	1.64348	884.583	447.4	7.5	Down
M885T962	464629	350050	58.9	1.57986e+06	1.26039e+06	52.11	0.29	-1.77	0.0439677	1.36	0.470706	1.60858	884.593	962	16	Down
M892T393_1	98969.8	104588	10.85	199192	211943	28.96	0.5	-1.01	0.0248607	1.6	0.37985	1.69461	891.685	393.4	6.6	Down
M896T81_2	2.57187e+06	2.99689e+06	34.83	1.13823e+06	1.16637e+06	21.33	2.26	1.18	0.0416706	1.38	0.460665	1.61565	895.756	80.6	1.3	Up
M896T959_2	1.68924e+07	1.47109e+07	23.31	8.74738e+06	8.96232e+06	21.36	1.93	0.95	0.0219968	1.66	0.365116	1.71911	895.758	958.9	16	Up
M897T80_4	236010	208758	27.53	106887	109561	26.37	2.21	1.14	0.0225578	1.65	0.368892	1.71349	897.281	79.9	1.3	Up
M897T80_5	245986	237490	24.86	107119	109844	26.41	2.3	1.2	0.0175884	1.75	0.336148	1.74151	897.305	80	1.3	Up
M898T471	100039	104000	10.69	198528	229010	31.68	0.5	-0.99	0.0400146	1.4	0.455703	1.62764	897.596	471.5	7.9	Down
M909T953	1.41599e+08	1.46413e+08	6.4	2.09968e+08	2.27534e+08	20.95	0.67	-0.57	0.0481683	1.32	0.48703	1.5989	909.238	952.6	15.9	Down
M913T416_1	88703.6	89298.3	10.42	117263	117329	5.72	0.76	-0.4	0.0151723	1.82	0.313908	1.75256	913.41	416.1	6.9	Down
M915T135_2	1.5108e+07	1.46804e+07	28.21	2.82931e+07	2.65674e+07	20.79	0.53	-0.91	0.0336331	1.47	0.432273	1.64745	915.161	134.7	2.2	Down
M915T560_2	263728	236890	23.18	152134	135035	27.98	1.73	0.79	0.0493801	1.31	0.491303	1.59263	915.294	560.3	9.3	Up
M915T801_2	612677	534311	45.92	159884	173438	16.79	3.83	1.94	0.010043	2	0.268777	1.78885	915.494	800.7	13.3	Up
M917T494_4	5285.33	4159.42	41.76	51409.9	55534.7	26.94	0.1	-3.28	0.00120193	2.92	0.096348	1.89976	917.192	494.1	8.2	Down
M919T908	3.87168e+06	2.99743e+06	59.16	736157	352412	92.22	5.26	2.39	0.0377188	1.42	0.449517	1.63681	918.854	908	15.1	Up
M921T81_4	58496.3	55245.3	28.4	550257	608507	75.74	0.11	-3.23	0.0468769	1.33	0.484336	1.59891	920.763	80.5	1.3	Down
M922T80_2	1.46482e+06	1.48092e+06	5.85	1.69479e+06	1.65887e+06	5.85	0.86	-0.21	0.0376977	1.42	0.449517	1.63486	921.778	80.4	1.3	Down
M923T80_4	1.28534e+07	1.22136e+07	9.18	1.73349e+07	1.73145e+07	5.96	0.74	-0.43	0.00841482	2.07	0.244217	1.80415	922.804	80	1.3	Down
M924T137_1	1.42125e+06	1.35133e+06	44.25	4.44525e+06	4.63235e+06	44.2	0.32	-1.65	0.0439374	1.36	0.470706	1.61721	924.242	137.2	2.3	Down
M924T959_1	8.61332e+06	8.37664e+06	7.87	1.52981e+07	1.60659e+07	17.97	0.56	-0.83	0.00859765	2.07	0.246586	1.80311	923.76	959.2	16	Down
M925T472_3	210579	217747	9.2	621019	491392	52.23	0.34	-1.56	0.0262445	1.58	0.392203	1.69619	924.818	471.9	7.9	Down
M929T497_1	94223.7	94826	3.94	114895	114368	7.27	0.82	-0.29	0.014514	1.84	0.310249	1.75559	928.943	496.8	8.3	Down
M930T510_4	6829.68	6236.38	18.81	2532.66	1977.31	47.65	2.7	1.43	0.0191849	1.72	0.346577	1.72684	930.15	510.3	8.5	Up
M934T430_1	6581.71	7247.6	32.51	80789.7	81772.4	77.72	0.08	-3.62	0.027942	1.55	0.400573	1.68433	933.787	430.5	7.2	Down
M934T430_2	8005.62	8815.57	32.51	107426	128256	72.45	0.07	-3.75	0.0279442	1.55	0.400573	1.68487	933.813	430.5	7.2	Down
M934T858_2	112554	116606	14.5	41525.7	40778.4	9.22	2.71	1.44	0.000607469	3.22	0.0738531	1.91714	933.6	858	14.3	Up
M939T119_2	256669	258272	23.03	434093	428374	13.71	0.59	-0.76	0.026977	1.57	0.39574	1.68605	938.594	118.9	2	Down
M949T420_4	211849	209929	4.36	256548	253290	3.17	0.83	-0.28	0.00343114	2.46	0.158439	1.86249	948.931	420.2	7	Down
M955T79_2	114717	107186	12.56	301072	310617	5.87	0.38	-1.39	0.000245242	3.61	0.0601163	1.93157	954.837	79.2	1.3	Down
M956T123_2	5.70355e+06	5.62388e+06	6.19	3.91641e+06	3.86729e+06	2.56	1.46	0.54	0.000614532	3.21	0.0738531	1.91481	956.167	123.1	2.1	Up
M957T410_6	382881	386022	1.88	912979	873923	18.54	0.42	-1.25	0.0139192	1.86	0.304563	1.90035	957.178	409.8	6.8	Down
M957T410_7	465308	444809	24.33	226157	245416	35.67	2.06	1.04	0.0490638	1.31	0.489885	1.59195	957.472	410.1	6.8	Up
M957T80_1	440009	438109	9.29	575135	577199	2.32	0.77	-0.39	0.00807557	2.09	0.240717	1.80498	956.773	80.3	1.3	Down
M972T127_1	2.06375e+06	2.02942e+06	6.37	2.38229e+06	2.37625e+06	6.24	0.87	-0.21	0.0486363	1.31	0.488445	1.59802	972.132	127	2.1	Down
M973T113_3	81143.2	77070.6	32.96	40272.7	39068.2	23.89	2.01	1.01	0.0439841	1.36	0.470706	1.61373	973.143	112.7	1.9	Up
M973T471_3	22547.6	28406.1	47.78	5229.19	2849.43	82.77	4.31	2.11	0.0494697	1.31	0.491494	1.59592	973.443	471	7.8	Up
M973T80_4	87623.1	110380	47.79	20321.8	11072.2	82.78	4.31	2.11	0.0494865	1.31	0.491494	1.59586	973.279	80	1.3	Up
M973T81_1	2.25785e+06	2.28386e+06	2.16	2.56377e+06	2.50928e+06	5.66	0.88	-0.18	0.0218223	1.66	0.36386	1.71889	972.705	80.9	1.3	Down
M974T113_4	1.51751e+06	1.53395e+06	3.73	1.13236e+06	1.10818e+06	13.94	1.34	0.42	0.0225327	1.65	0.368892	1.70704	974.146	112.8	1.9	Up
M983T448_1	59169.3	58817.1	34.9	132969	131304	27.69	0.44	-1.17	0.036081	1.44	0.443428	1.63948	983.409	448.2	7.5	Down
M988T413_11	4.73726e+06	4.40344e+06	13.48	1.08746e+07	1.26413e+07	28.49	0.44	-1.2	0.0153995	1.81	0.314955	1.75541	988.324	412.7	6.9	Down
M988T413_2	552306	565822	25.08	1.12995e+06	1.06029e+06	12.94	0.49	-1.03	0.0119526	1.92	0.286061	1.77932	987.737	412.6	6.9	Down
M988T413_3	1.97983e+06	1.59201e+06	37.33	4.03992e+06	4.13739e+06	10.23	0.49	-1.03	0.0229926	1.64	0.370371	1.71339	987.891	412.7	6.9	Down
M988T413_4	4.23498e+06	3.32934e+06	38.89	1.13298e+07	8.86349e+06	46.77	0.37	-1.42	0.0420194	1.38	0.462905	1.62583	987.915	412.7	6.9	Down
M988T81	1.67761e+06	1.71426e+06	18.23	3.84602e+06	4.21337e+06	35.83	0.44	-1.2	0.0368462	1.43	0.447118	1.64371	987.709	81	1.4	Down
M989T413_3	535944	516185	24.07	1.3e+06	1.35262e+06	10.52	0.41	-1.28	0.00401535	2.4	0.171938	1.85604	988.688	412.7	6.9	Down
M989T413_4	2.76305e+06	2.82668e+06	13.72	6.09424e+06	6.02165e+06	19.47	0.45	-1.14	0.00485901	2.31	0.189594	1.84144	988.716	412.7	6.9	Down
M989T808_1	4.9061e+06	5.53186e+06	23.29	12794341	1.34968e+07	13.79	0.38	-1.38	0.00445929	2.35	0.183069	1.84395	988.614	808.3	13.5	Down
M991T80_2	414445	438350	15.45	918827	923151	2.21	0.45	-1.15	0.0120134	1.92	0.286244	1.90393	990.772	80	1.3	Down
M991T80_3	182141	192641	15.45	403372	405134	2.15	0.45	-1.15	0.0121002	1.92	0.287843	1.90382	990.791	80	1.3	Down
M993T404_1	2.08984e+06	1.9447e+06	31.94	7.45104e+06	8.95743e+06	44.9	0.28	-1.83	0.0293716	1.53	0.407868	1.6765	993.07	403.8	6.7	Down
M993T404_3	2.82818e+06	2.54288e+06	22.72	5.04847e+06	5.35014e+06	12.28	0.56	-0.84	0.0153131	1.81	0.314327	1.75826	993.137	403.9	6.7	Down
M993T404_7	2.29955e+07	2.46237e+07	18.62	3.40677e+07	3.39009e+07	8.38	0.67	-0.57	0.0310724	1.51	0.416725	1.66646	993.332	403.9	6.7	Down
M994T404_20	2.73025e+06	2.86133e+06	18.65	4.69986e+06	4.72397e+06	1.3	0.58	-0.78	0.0383187	1.42	0.451852	1.81451	994.328	403.8	6.7	Down
M994T404_21	1.61031e+06	1.48441e+06	27.35	5.64663e+06	5.68168e+06	1.56	0.29	-1.81	0.013825	1.86	0.304475	1.90347	994.488	403.8	6.7	Down
M994T404_4	160226	141367	22.42	767721	773775	4.51	0.21	-2.26	0.000230374	3.64	0.0590387	1.9323	993.566	404.5	6.7	Down
M995T404_4	3.37607e+06	3085165	19.64	4.99326e+06	4.955e+06	3.35	0.68	-0.56	0.0217857	1.66	0.363799	1.71962	994.714	403.9	6.7	Down
M995T473_1	363442	333961	19.93	540936	526579	5.02	0.67	-0.57	0.0231056	1.64	0.370434	1.71273	995.129	473	7.9	Down
M996T388	64376.1	63335.3	12.72	28957.7	22862.3	48.89	2.22	1.15	0.0342294	1.47	0.434734	1.6559	996.487	387.8	6.5	Up
M996T473_6	179202	170418	10.5	95084.1	94599.3	34.22	1.88	0.91	0.0351025	1.45	0.43947	1.64323	996.157	473.1	7.9	Up
M997T80	827798	857893	15.55	1.45676e+06	1.45648e+06	22.86	0.57	-0.82	0.0273362	1.56	0.398934	1.67902	996.714	80.5	1.3	Down
