# Supplementary material for: Multi-Omics Insights into the Impact of MDH2 on Breast Cancer Progression: A Promising Druggable Target
Source: Oncol Res. 2025 Oct 22;33(11):3557–82. doi: 10.32604/or.2025.068119 (PMC12573209; doi:10.32604/or.2025.068119)
Supplement: Supplementary file 3 [file OncolRes-33-68119-s003.xlsx]

## Sheet: DEM
Supplementary File 3: List of Differential Metabolites Identified by Primary Metabolite Profiles from Mass Spectrometry (Negative Ion Mode)
Accession	B_Mean	B_Median	B_RSD	A_Mean	A_Median	A_RSD	FC	log2FC	P.value	-log10(P.value)	FDR	VIP	mz	rt	rtmin	Regulation
M101T878	1.10641e+07	1.08658e+07	3.94	1.21992e+07	1.24382e+07	4.56	0.91	-0.14	0.0491561	1.31	0.464765	1.57418	100.934	878	14.6	Down
M102T953	7.12858e+06	7.07928e+06	2.69	7.76193e+06	7.80191e+06	2.99	0.92	-0.12	0.0215202	1.67	0.330735	1.68315	101.934	952.9	15.9	Down
M103T117	3.45658e+06	3.4269e+06	2.73	3.21239e+06	3.22817e+06	2.93	1.08	0.11	0.0338123	1.47	0.398178	1.63273	103.04	117.5	2	Up
M103T128	3.29733e+06	3.33166e+06	3.74	3.7501e+06	3.66966e+06	4.35	0.88	-0.19	0.0176008	1.75	0.299574	1.70079	103.04	128.1	2.1	Down
M105T82	1.06321e+07	1.07601e+07	2.63	12079460	1.18468e+07	3.61	0.88	-0.18	0.00772552	2.11	0.203714	1.77416	105.019	82.2	1.4	Down
M109T159	230691	230758	6.06	287661	296825	5.94	0.8	-0.32	0.011146	1.95	0.243502	1.75221	109.024	159.4	2.7	Down
M109T95	1.02624e+06	994486	10.52	678828	680799	3.15	1.51	0.6	0.00277481	2.56	0.130054	1.84437	109.041	94.8	1.6	Up
M110T170	1.43478e+06	1.44221e+06	3.5	2.00719e+06	2.04178e+06	5.55	0.71	-0.48	0.000936255	3.03	0.0754497	1.87439	110.025	170	2.8	Down
M111T149	1.02097e+06	1.01288e+06	12.21	445768	401161	33.84	2.29	1.2	0.0130385	1.88	0.261035	1.75047	111.056	149.2	2.5	Up
M111T161	2.10985e+06	2.05957e+06	4.23	2.59407e+06	2.66664e+06	5.37	0.81	-0.3	0.00655278	2.18	0.192055	1.79347	111.008	161.2	2.7	Down
M111T977	6.19523e+06	6.6043e+06	15.32	1.6064e+06	1.5618e+06	55.4	3.86	1.95	0.0166473	1.78	0.292815	1.71488	111.009	976.7	16.3	Up
M112T453	4516.14	4940.11	21.46	8300.92	7042.96	26.8	0.54	-0.88	0.0378844	1.42	0.413248	1.61872	112.077	453.3	7.6	Down
M113T171	317512	322049	2.74	354022	349471	2.38	0.9	-0.16	0.00655384	2.18	0.192055	1.79051	112.938	171.2	2.9	Down
M113T769	8.42308e+07	8.06166e+07	12.05	1.09546e+08	1.15334e+08	10.08	0.77	-0.38	0.0436736	1.36	0.438213	1.59033	112.985	768.6	12.8	Down
M114T153	2.45835e+06	2.43914e+06	2.3	2.82048e+06	2.80902e+06	4.95	0.87	-0.2	0.0121716	1.91	0.254669	1.7519	114.056	152.9	2.5	Down
M114T82	2.05622e+07	2.02301e+07	5.14	2.41475e+07	2.42358e+07	4.31	0.85	-0.23	0.0139923	1.85	0.268867	1.73136	114.02	81.6	1.4	Down
M115T126	3.85873e+06	3.87285e+06	0.67	4.77264e+06	4.78033e+06	5.54	0.81	-0.31	0.0209611	1.68	0.325654	1.84266	115.004	125.6	2.1	Down
M115T899	6.25477e+07	5.49789e+07	28.97	1.19514e+08	1.11752e+08	19.41	0.52	-0.93	0.0263319	1.58	0.357006	1.66129	114.934	898.8	15	Down
M117T315	115444	116260	1.76	181825	183773	6.5	0.63	-0.66	0.000322351	3.49	0.0525423	1.89377	116.907	315.4	5.3	Down
M118T921	5.04607e+08	5.01692e+08	1.2	7.73804e+08	7.9519e+08	5.59	0.65	-0.62	0.0002205	3.66	0.0446037	1.89925	117.929	921.1	15.4	Down
M119T315	117667	119274	6.15	181314	184735	8.25	0.65	-0.62	0.00201772	2.7	0.112218	1.85568	118.904	315.5	5.3	Down
M123T121	466941	465992	1.14	492043	486928	2.26	0.95	-0.08	0.0230521	1.64	0.340522	1.67545	122.976	120.5	2	Down
M123T81	3.6592e+06	3.64954e+06	6.4	3.02637e+06	2.99251e+06	8.16	1.21	0.27	0.0329685	1.48	0.394083	1.6367	122.985	80.7	1.3	Up
M125T374	119973	119784	2.64	157156	153811	8.68	0.76	-0.39	0.00665321	2.18	0.192851	1.7878	125.017	374.5	6.2	Down
M126T972	1.04567e+06	1.06809e+06	4.65	1.46011e+06	1.40525e+06	10.76	0.72	-0.48	0.00767856	2.11	0.203253	1.7934	125.9	972.1	16.2	Down
M127T261	122210	123181	5.21	86926.7	90284.7	9.45	1.41	0.49	0.00576414	2.24	0.178703	1.80603	127.076	260.5	4.3	Up
M128T984	129445	128586	6.54	160641	162988	5.85	0.81	-0.31	0.0131211	1.88	0.261035	1.74156	127.957	984.5	16.4	Down
M129T317	5.36042e+07	5.10821e+07	9.67	2.25586e+07	2.23979e+07	11.4	2.38	1.25	0.000531157	3.27	0.0610766	1.88654	129.056	317.1	5.3	Up
M130T102	73951.1	74242.9	2.56	80366.7	78592.8	3.93	0.92	-0.12	0.0368795	1.43	0.410421	1.60096	130.023	101.6	1.7	Down
M130T159	3.34643e+08	3.26756e+08	7.29	3.92607e+08	3.90986e+08	6.01	0.85	-0.23	0.0413117	1.38	0.427881	1.58806	130.088	159.3	2.7	Down
M130T331	281362	280239	2.51	298388	297494	2.32	0.94	-0.08	0.0405606	1.39	0.423147	1.58874	130.059	331.2	5.5	Down
M131T83	643345	656254	3.72	736224	749453	7.06	0.87	-0.19	0.0458754	1.34	0.452157	1.55772	130.889	82.6	1.4	Down
M132T116	4.92707e+07	4.95253e+07	1.22	4.49526e+07	4.45103e+07	4.68	1.1	0.13	0.0292195	1.53	0.372697	1.6359	132.012	116.4	1.9	Up
M132T262	463466	463164	2.51	301906	296983	3.17	1.54	0.62	5.04361e-05	4.3	0.0341026	1.91171	132.075	262.4	4.4	Up
M133T320	780159	879217	40.83	106459	76913.8	48.81	7.33	2.87	0.00618029	2.21	0.185585	1.79939	133.051	319.5	5.3	Up
M133T433	922173	928240	1.72	1.06701e+06	1.06226e+06	7.93	0.86	-0.21	0.0371361	1.43	0.410472	1.60986	133.014	432.7	7.2	Down
M133T74_2	4.63714e+08	4.60217e+08	7.9	5.64367e+08	5.66765e+08	4.29	0.82	-0.28	0.018806	1.73	0.309741	1.69578	133.014	74.5	1.2	Down
M133T769	480311	511816	16.06	169201	172562	29.18	2.84	1.51	0.00619692	2.21	0.185731	1.79246	132.9	769.1	12.8	Up
M133T81_2	5.81802e+08	5.86445e+08	1.46	3.5257e+08	3.51366e+08	3.31	1.65	0.72	1.77748e-05	4.75	0.0311948	1.91251	133.014	81.2	1.4	Up
M133T981	2.06727e+06	1.29539e+06	70.37	429461	417693	12.43	4.81	2.27	0.0198951	1.7	0.318124	1.70017	133.014	981	16.4	Up
M134T116_2	668727	666721	1.81	730396	722828	1.82	0.92	-0.13	0.00392571	2.41	0.151236	1.82924	134.054	115.6	1.9	Down
M134T149	1.95201e+06	1.98135e+06	8.32	1.43047e+06	1.34697e+06	12.65	1.36	0.45	0.0218084	1.66	0.330929	1.69054	134.046	148.8	2.5	Up
M134T162	217906	216808	1.74	241914	239274	4.58	0.9	-0.15	0.0208909	1.68	0.325096	1.68216	134.018	161.8	2.7	Down
M134T335	3.40531e+06	3.52986e+06	9.62	5.53632e+06	5.41446e+06	3.99	0.62	-0.7	0.00135365	2.87	0.0887175	1.86834	134.048	334.9	5.6	Down
M134T337	308005	314060	3.87	174998	186181	11.14	1.76	0.82	0.00127264	2.9	0.0851753	1.86336	134.061	336.5	5.6	Up
M134T81	1.14414e+07	1.13299e+07	2.77	1.03819e+07	1.04484e+07	4.81	1.1	0.14	0.0383336	1.42	0.414995	1.60021	134.018	81.2	1.4	Up
M135T257	3.13702e+06	3.11529e+06	3.75	3.68251e+06	3.68247e+06	6.4	0.85	-0.23	0.0204269	1.69	0.322269	1.6895	135.033	257	4.3	Down
M135T75	4.22838e+06	4.21839e+06	4.92	5.25445e+06	5.29192e+06	4.57	0.8	-0.31	0.00501264	2.3	0.169868	1.80608	135.018	75	1.2	Down
M135T81_2	1.66174e+07	1.73137e+07	9.82	2.00743e+07	2.01024e+07	3.87	0.83	-0.27	0.0373167	1.43	0.411334	1.62113	134.943	81.3	1.4	Down
M135T82	3.57599e+08	3.53481e+08	4.13	2.64178e+08	2.71818e+08	12.19	1.35	0.44	0.0155518	1.81	0.285629	1.7198	135.03	81.9	1.4	Up
M135T877	7.82159e+07	7.31588e+07	13.36	1.13532e+08	113408705	1.38	0.69	-0.54	0.0355872	1.45	0.404679	1.7809	134.895	876.8	14.6	Down
M135T977_1	1.13412e+08	1.15298e+08	3.46	1.54148e+08	1.54407e+08	3.01	0.74	-0.44	0.000324169	3.49	0.0525423	1.89447	134.895	976.9	16.3	Down
M136T82_1	676893	673257	6.79	1.15474e+06	1.15555e+06	0.99	0.59	-0.77	0.00457934	2.34	0.162907	1.89831	135.895	81.5	1.4	Down
M136T952_1	2.08221e+07	2.09456e+07	3.11	2.79522e+07	2.82273e+07	3.33	0.74	-0.42	0.000371845	3.43	0.0548854	1.89319	135.895	952.3	15.9	Down
M137T977	3.0043e+07	2.91272e+07	19.39	2.07739e+07	2.01562e+07	6.31	1.45	0.53	0.0373124	1.43	0.411334	1.60885	136.892	977	16.3	Up
M139T769	1.59306e+06	1582828	5.22	2.61705e+06	2.8146e+06	13.82	0.61	-0.72	0.00523429	2.28	0.172803	1.79963	138.971	768.8	12.8	Down
M140T130	558986	553121	2.37	663255	661154	5.29	0.84	-0.25	0.0069983	2.16	0.195297	1.79325	140.072	129.9	2.2	Down
M140T80	1.23399e+07	1.20974e+07	7.76	1.56209e+07	1.55847e+07	12.04	0.79	-0.34	0.0478741	1.32	0.459326	1.57074	140.012	79.7	1.3	Down
M145T170	344124	345646	1.99	372807	374046	4.49	0.92	-0.12	0.0491215	1.31	0.464765	1.5537	144.924	170.2	2.8	Down
M145T769	4.8923e+06	4.98312e+06	4.44	3.91692e+06	4.01312e+06	8.35	1.25	0.32	0.0156945	1.8	0.286256	1.71726	144.992	768.6	12.8	Up
M145T808	2.09683e+06	2.07344e+06	6.23	1.54839e+06	1.53885e+06	1.87	1.35	0.44	0.00126543	2.9	0.0851753	1.86199	144.992	808.2	13.5	Up
M145T939_2	1.00448e+07	1.07082e+07	11.86	1.45032e+07	1.38913e+07	9.51	0.69	-0.53	0.0143385	1.84	0.272862	1.73145	144.992	939	15.7	Down
M146T363	477145	480844	2.87	600403	601143	4.83	0.79	-0.33	0.00213596	2.67	0.116336	1.84652	146.046	363.3	6.1	Down
M146T88	1.94124e+06	2.01082e+06	11.07	1.18045e+06	1.1948e+06	6.59	1.64	0.72	0.00290049	2.54	0.13218	1.83521	146.065	87.8	1.5	Up
M146T93	3.70881e+07	3.69576e+07	1.59	3.98525e+07	4.00676e+07	2.59	0.93	-0.1	0.0151623	1.82	0.282083	1.7289	146.046	93.2	1.6	Down
M147T305	2.88976e+07	2.8028e+07	8.5	4.06838e+07	4.04577e+07	3.99	0.71	-0.49	0.00300034	2.52	0.13425	1.83705	147.045	304.9	5.1	Down
M147T754	945170	949381	1.46	1.00553e+06	1.01116e+06	2.43	0.94	-0.09	0.0199244	1.7	0.318124	1.69988	146.994	753.6	12.6	Down
M147T96	2.08769e+06	2.11426e+06	7.37	3.71558e+06	3.81946e+06	8.37	0.56	-0.83	0.000922069	3.04	0.0754497	1.87328	147.03	96.1	1.6	Down
M148T131	3.39569e+07	3.45556e+07	6.58	4.17832e+07	4.23547e+07	10.54	0.81	-0.3	0.0478955	1.32	0.459326	1.57275	148.044	131.1	2.2	Down
M148T140	20474.5	20404.8	2.48	17096.8	17095.9	6.44	1.2	0.26	0.0104192	1.98	0.236202	1.76543	147.922	140	2.3	Up
M148T271	1.29959e+06	1287110	1.73	408087	381321	18.73	3.18	1.67	0.0074983	2.13	0.200738	1.88584	148.044	271.1	4.5	Up
M149T162	131737	130352	19.22	220066	206512	12.17	0.6	-0.74	0.0163879	1.79	0.291823	1.7195	148.99	162.1	2.7	Down
M149T91	661872	665735	5.36	1.20675e+06	1.26241e+06	10.94	0.55	-0.87	0.00116839	2.93	0.0814337	1.86874	149.046	91.3	1.5	Down
M151T160_1	1.92262e+08	198649075	6.99	2.4006e+08	226970913	11.18	0.8	-0.32	0.0430681	1.37	0.435871	1.57659	151.026	159.6	2.7	Down
M154T81	1.94425e+07	1.40213e+07	50.27	6.06108e+06	3.81529e+06	65.05	3.21	1.68	0.0490318	1.31	0.464765	1.56427	154.028	81	1.4	Up
M154T973	4.44241e+06	3.91696e+06	26.03	7.77481e+06	8.53955e+06	18.76	0.57	-0.81	0.0364716	1.44	0.409721	1.61068	153.993	972.9	16.2	Down
M155T335	239032	242234	3.49	261777	261771	0.14	0.91	-0.13	0.0460764	1.34	0.452441	1.75991	154.929	335	5.6	Down
M155T95_1	7.93312e+06	8.02962e+06	15.29	1.99588e+06	1.9984e+06	19.63	3.97	1.99	0.000689784	3.16	0.064852	1.881	155.046	95.1	1.6	Up
M155T977	1.07653e+06	1.1491e+06	16.91	256999	159515	86.84	4.19	2.07	0.0286611	1.54	0.370156	1.65232	154.869	976.6	16.3	Up
M155T99	2.605e+06	2.53829e+06	7.9	3.29861e+06	3.2508e+06	3.57	0.79	-0.34	0.00855133	2.07	0.214735	1.7744	155.01	98.5	1.6	Down
M156T976	2.29166e+06	2.07422e+06	30.28	3.96475e+06	3.65523e+06	19.98	0.58	-0.79	0.0490398	1.31	0.464765	1.56221	155.866	976.5	16.3	Down
M157T95_1	638149	644737	2.02	1.04085e+06	1.01594e+06	4.59	0.61	-0.71	6.92764e-05	4.16	0.0341026	1.90758	157	94.8	1.6	Down
M158T134	252865	252147	1.55	445696	433307	6.37	0.57	-0.82	0.000110056	3.96	0.0350745	1.90318	158.046	134.1	2.2	Down
M158T304	2.6333e+06	2.65674e+06	2.06	2.50476e+06	2.50344e+06	1.6	1.05	0.07	0.0296944	1.53	0.373885	1.64353	158.083	303.7	5.1	Up
M159T144	1.41268e+06	1.39498e+06	2.67	1.75982e+06	1.74147e+06	6.91	0.8	-0.32	0.00680146	2.17	0.194269	1.79028	158.979	144.4	2.4	Down
M159T156	297118	301134	2.69	542808	544333	7.36	0.55	-0.87	0.000188449	3.72	0.0419232	1.89501	159.066	156	2.6	Down
M159T86	2.80003e+06	3.14904e+06	36.14	1.27681e+06	1.25366e+06	18.04	2.19	1.13	0.045917	1.34	0.452157	1.57132	159.016	85.7	1.4	Up
M160T129	8.641e+06	8.65256e+06	5.16	1.1038e+07	1.11861e+07	9.61	0.78	-0.35	0.0189287	1.72	0.310788	1.70826	160.061	129.4	2.2	Down
M160T162	159341	164371	28.06	304547	320699	11.86	0.52	-0.93	0.0222839	1.65	0.333744	1.67162	160.025	161.9	2.7	Down
M161T163_1	549164	608112	20.47	349691	356905	3.78	1.57	0.65	0.0276593	1.56	0.363194	1.64514	160.842	163.3	2.7	Up
M161T211	21588.2	22095.8	7.32	26346.8	26566.6	8.53	0.82	-0.29	0.0391366	1.41	0.417769	1.59947	161.028	211.3	3.5	Down
M161T551	316635	310551	4.83	388475	403227	8.62	0.82	-0.3	0.025046	1.6	0.348855	1.65206	160.957	551.4	9.2	Down
M162T311	400263	401992	2.18	416712	417004	1.23	0.96	-0.06	0.049604	1.3	0.465195	1.56419	162.04	311.4	5.2	Down
M162T85	3.32967e+06	3.35796e+06	5.59	2.66996e+06	2.7125e+06	8.83	1.25	0.32	0.0219186	1.66	0.33135	1.69654	161.994	84.6	1.4	Up
M162T984	395303	396373	1.33	346237	347096	2.61	1.14	0.19	0.00144508	2.84	0.091844	1.85634	161.894	984.3	16.4	Up
M163T663	1.73493e+07	1.74939e+07	5.02	1.29809e+07	1.26105e+07	14	1.34	0.42	0.0253059	1.6	0.35062	1.66494	162.838	662.9	11	Up
M163T911	5.30423e+06	5.35598e+06	6.27	9.94862e+06	1.02809e+07	11.77	0.53	-0.91	0.00136859	2.86	0.0893259	1.86589	162.983	911.2	15.2	Down
M163T93	363396	373671	11.66	572754	580450	22.45	0.63	-0.66	0.0422876	1.37	0.432319	1.59416	162.957	93.4	1.6	Down
M163T947	1.49399e+07	1.44607e+07	24.02	2.59158e+06	3.15458e+06	40	5.76	2.53	0.00429041	2.37	0.158334	1.82757	162.982	946.9	15.8	Up
M164T305_1	568815	558153	8.55	892782	857063	7.83	0.64	-0.65	0.00238482	2.62	0.12076	1.84502	164.02	304.9	5.1	Down
M164T85	6.27543e+06	6.01511e+06	14.92	4.4219e+06	4.34352e+06	3.87	1.42	0.51	0.0169623	1.77	0.294878	1.71275	163.991	84.6	1.4	Up
M165T82_2	1.67077e+07	1.67624e+07	0.81	1.51592e+07	1.54868e+07	4.73	1.1	0.14	0.0251152	1.6	0.34932	1.68101	165.041	81.9	1.4	Up
M165T983	153319	153097	1.48	98491.6	101125	14.12	1.56	0.64	0.0318956	1.5	0.387619	1.79654	164.957	982.9	16.4	Up
M166T33	53767.4	53727.3	3.76	31046.6	31651.8	21.61	1.73	0.79	0.0124173	1.91	0.2573	1.7418	166.023	32.9	0.5	Up
M167T123	192816	172451	23.83	311988	319410	6.81	0.62	-0.69	0.0222131	1.65	0.333682	1.68469	167.083	123.1	2.1	Down
M167T305	130189	99665.9	43.05	252273	255971	16.78	0.52	-0.95	0.0474737	1.32	0.457741	1.57657	167.079	304.9	5.1	Down
M167T484	173266	168334	7.65	251396	239233	10.73	0.69	-0.54	0.00759679	2.12	0.202005	1.78796	167.108	483.8	8.1	Down
M168T361	47409.3	47486.6	0.34	42787.1	42464	1.69	1.11	0.15	0.000486111	3.31	0.0599854	1.88179	168.075	361.3	6	Up
M169T243	181668	183376	2.98	163095	166098	3.78	1.11	0.16	0.0182878	1.74	0.305063	1.69527	169.07	242.8	4	Up
M169T266	105997	107803	11.86	193574	198403	12.66	0.55	-0.87	0.00417397	2.38	0.157028	1.82533	169.062	266.5	4.4	Down
M170T81	3.1859e+06	3.34242e+06	9.91	2.09217e+06	2.05432e+06	10.02	1.52	0.61	0.00693461	2.16	0.194551	1.79883	170.047	81	1.4	Up
M171T260	2.77518e+06	2.78815e+06	4.38	3.16495e+06	3.20118e+06	5.92	0.88	-0.19	0.037796	1.42	0.413151	1.61504	171.066	260.3	4.3	Down
M171T83_2	4.00744e+06	4.27858e+06	35.7	1.34004e+06	1.2174e+06	49.02	2.99	1.58	0.037361	1.43	0.411518	1.62415	170.902	83.1	1.4	Up
M171T978	1.98179e+06	2.07126e+06	12.7	2.81923e+06	2.72796e+06	9.96	0.7	-0.51	0.0199362	1.7	0.318124	1.70872	171.067	977.5	16.3	Down
M172T350	723319	781591	19.37	1.07412e+06	1.08174e+06	4.98	0.67	-0.57	0.0290902	1.54	0.372177	1.65764	172.098	349.5	5.8	Down
M172T369	290913	281895	6.06	335491	324509	6.23	0.87	-0.21	0.0447758	1.35	0.444131	1.58906	172.041	369.2	6.2	Down
M172T447	80651.3	81565.1	11.91	135099	139288	20.96	0.6	-0.74	0.0246515	1.61	0.347723	1.67092	172.041	447.1	7.5	Down
M172T558	38252.2	43404.4	28.7	15289.9	14373.8	10.5	2.5	1.32	0.0101411	1.99	0.232143	1.76206	171.981	557.7	9.3	Up
M172T85	1.63565e+07	1.60068e+07	4.43	2.06084e+07	2.03753e+07	3.28	0.79	-0.33	0.00183519	2.74	0.105791	1.84957	172.023	85.5	1.4	Down
M173T131_2	505370	502751	6.23	822281	818637	2.5	0.61	-0.7	0.000227475	3.64	0.0446391	1.90002	173.046	130.8	2.2	Down
M173T451	423345	411052	13.11	542844	527547	9.06	0.78	-0.36	0.0499839	1.3	0.467065	1.54781	173.118	451.2	7.5	Down
M173T86	4.9834e+06	4.89129e+06	14.97	7.61313e+06	7.65373e+06	8.96	0.65	-0.61	0.013037	1.88	0.261035	1.74077	172.986	86	1.4	Down
M173T977_1	31115.8	31015.2	3.49	18177.1	17538.4	8.29	1.71	0.78	0.000454643	3.34	0.0584319	1.89045	173.009	977	16.3	Up
M174T130	89971.2	92012.6	4.98	151957	152435	11.72	0.59	-0.76	0.00217572	2.66	0.116523	1.84257	174.06	129.8	2.2	Down
M174T306	2.87714e+06	2.81485e+06	6.43	5.45059e+06	6.29517e+06	27.5	0.53	-0.92	0.0274934	1.56	0.362513	1.6399	174.041	306.3	5.1	Down
M174T97	124879	127292	6.44	76345.5	75082.8	14.55	1.64	0.71	0.00559885	2.25	0.177681	1.79486	174.041	97.1	1.6	Up
M175T902	1.95476e+07	1.9451e+07	8.14	3.58616e+07	3.53517e+07	2.51	0.55	-0.88	0.000242782	3.61	0.0446391	1.90034	174.982	901.7	15	Down
M175T939	4.07991e+06	4.02492e+06	3.38	4.38175e+06	4.36141e+06	1.15	0.93	-0.1	0.0247874	1.61	0.348015	1.68032	174.983	938.7	15.6	Down
M176T387	13808.5	13808.2	0.59	19317	19798.5	4.98	0.71	-0.48	0.00689903	2.16	0.194551	1.89437	175.991	387.3	6.5	Down
M176T82_2	3.41024e+06	3.37464e+06	4.64	3.83329e+06	3.85162e+06	2.37	0.89	-0.17	0.017195	1.76	0.297408	1.72222	176.056	81.9	1.4	Down
M177T160	93890.9	84656.8	20.05	142366	147111	6.59	0.66	-0.6	0.0218669	1.66	0.331148	1.69203	177.034	160.2	2.7	Down
M177T74	1.23559e+06	1.25671e+06	2.98	978178	1.02355e+06	10.96	1.26	0.34	0.0246652	1.61	0.347723	1.66472	177.04	73.9	1.2	Up
M178T100	291320	291747	8	374632	352499	11.42	0.78	-0.36	0.0343239	1.46	0.399224	1.61775	178.037	100.3	1.7	Down
M178T122	100174	99515.8	4	75046.8	73057.6	8.49	1.33	0.42	0.00556174	2.25	0.177112	1.80496	177.982	122	2	Up
M179T535	1.69078e+06	1.4729e+06	24.15	1.10052e+06	1.08261e+06	7.45	1.54	0.62	0.0408956	1.39	0.424965	1.58922	178.996	535.4	8.9	Up
M179T82	4.54839e+07	4.56616e+07	0.89	3.47244e+07	35113754	4.52	1.31	0.39	0.00054284	3.27	0.0610766	1.88037	179.056	82.2	1.4	Up
M180T750	9.85463e+07	1.01266e+08	9.84	1.91887e+08	1.98139e+08	9.39	0.51	-0.96	0.00115458	2.94	0.0813101	1.86602	179.989	750	12.5	Down
M181T152	679167	706354	25.4	265716	260421	11.89	2.56	1.35	0.00553953	2.26	0.177112	1.80512	181.037	152.2	2.5	Up
M181T708	1.87134e+06	1.83795e+06	3.94	1.29978e+06	1.28672e+06	13.09	1.44	0.53	0.00936598	2.03	0.224145	1.76774	180.989	707.9	11.8	Up
M182T374	306913	305847	3.23	209146	202145	14.49	1.47	0.55	0.00984904	2.01	0.227844	1.76449	182.01	374.3	6.2	Up
M182T546	318800	273360	50.64	889850	925069	11.43	0.36	-1.48	0.0201899	1.69	0.32018	1.68732	181.993	545.5	9.1	Down
M183T318	309932	311593	2.13	1.35651e+06	1.31906e+06	7.48	0.23	-2.13	4.82684e-06	5.32	0.0254133	1.91707	183.067	317.5	5.3	Down
M183T496	114657	105699	30.9	47642.5	38822.7	42.38	2.41	1.27	0.0351256	1.45	0.402583	1.6297	183.093	495.7	8.3	Up
M183T780	8.59792e+06	8.40085e+06	5.74	9.66016e+06	9.66172e+06	4.42	0.89	-0.17	0.0480225	1.32	0.460264	1.56578	182.989	779.5	13	Down
M183T956	3.09776e+07	3.02165e+07	10.03	1.99287e+07	1.97382e+07	14.15	1.55	0.64	0.0111726	1.95	0.243744	1.7558	182.988	955.9	15.9	Up
M184T318	28955.9	27055.1	13.91	63532.7	56733.7	28.36	0.46	-1.13	0.0117976	1.93	0.251371	1.74327	184.07	317.7	5.3	Down
M184T515	177476	177454	5.69	148964	149394	8.79	1.19	0.25	0.0436712	1.36	0.438213	1.57566	184.098	514.6	8.6	Up
M185T110	886888	862765	10.71	600084	612567	5.56	1.48	0.56	0.00493129	2.31	0.168958	1.8057	185.057	109.6	1.8	Up
M185T304	76977.5	73497.5	23.38	110605	112172	5.01	0.7	-0.52	0.0496562	1.3	0.465195	1.55126	185.057	304	5.1	Down
M185T754	714073	662372	19.07	1.31796e+06	1.46736e+06	22.8	0.54	-0.88	0.0272866	1.56	0.361807	1.64984	184.985	753.8	12.6	Down
M186T981	31333.9	32464.1	7.39	144170	135387	20.33	0.22	-2.2	0.000242821	3.61	0.0446391	1.901	185.926	981.1	16.4	Down
M187T587	1.96027e+06	2.11133e+06	13.64	3.08913e+06	3.08921e+06	6.77	0.63	-0.66	0.00727605	2.14	0.198285	1.78217	187.134	587	9.8	Down
M187T85	1.36666e+06	1.35867e+06	2.22	1.60661e+06	1.6626e+06	8.33	0.85	-0.23	0.0349487	1.46	0.402303	1.62414	186.918	85.2	1.4	Down
M187T97_1	1.28851e+08	1.30581e+08	8.1	4.93333e+08	4.75289e+08	20.8	0.26	-1.94	0.000481486	3.32	0.0598824	1.88971	187.042	97.2	1.6	Down
M188T113	700373	693314	3.87	907891	853116	11.44	0.77	-0.37	0.01966	1.71	0.317503	1.6863	188.093	113.2	1.9	Down
M188T149	164934	172747	17.16	479374	478777	6.7	0.34	-1.54	0.000622719	3.21	0.061341	1.88418	188.093	148.8	2.5	Down
M188T95	186572	185450	3.28	289133	302551	13.07	0.65	-0.63	0.00579303	2.24	0.178703	1.80566	188.021	94.8	1.6	Down
M188T99	3.62194e+08	3.85326e+08	12.67	5.08691e+08	5.03668e+08	5.15	0.71	-0.49	0.0135301	1.87	0.265065	1.73585	188.057	99.4	1.7	Down
M189T479	834474	819712	4.25	657465	635825	8.92	1.27	0.34	0.0127471	1.89	0.259247	1.74658	189.031	478.5	8	Up
M189T980	149008	145973	4.27	228614	223174	17.47	0.65	-0.62	0.0153559	1.81	0.282807	1.72378	188.951	980	16.3	Down
M190T305_1	578469	573657	5.32	743357	732251	11.79	0.78	-0.36	0.0291427	1.54	0.37219	1.64333	190.018	305.2	5.1	Down
M190T363	502272	519644	16.01	330512	321313	15.54	1.52	0.6	0.0328724	1.48	0.393914	1.64092	190.019	363.2	6.1	Up
M190T430	29516.8	29759.4	3.7	38487.5	35750.1	14.02	0.77	-0.38	0.032893	1.48	0.393914	1.62523	189.955	429.8	7.2	Down
M190T628	40800.2	42119.2	7.62	27896.6	27098.8	6.42	1.46	0.55	0.00279952	2.55	0.130178	1.83911	190.088	627.8	10.5	Up
M191T374	1.09185e+07	1.07044e+07	11.97	8.47502e+06	8.81294e+06	8.86	1.29	0.37	0.0435832	1.36	0.438213	1.58398	191.02	374.2	6.2	Up
M191T70	32531	32702.1	6.32	27445.7	27670.8	3.88	1.19	0.25	0.0171455	1.77	0.297271	1.71009	191.09	70.4	1.2	Up
M191T765	820932	794789	10.33	1.10033e+06	1.04591e+06	8.93	0.75	-0.42	0.0190375	1.72	0.311926	1.70314	191.108	764.7	12.7	Down
M191T85	547273	536936	5.62	714673	733714	13.06	0.77	-0.39	0.0351907	1.45	0.402583	1.61949	191.002	84.8	1.4	Down
M191T978	821007	791193	6.31	601877	586480	12.16	1.36	0.45	0.0157876	1.8	0.287288	1.7238	191.056	977.9	16.3	Up
M192T105	4.7221e+06	4.67734e+06	11.47	7.06206e+06	6.94588e+06	6.06	0.67	-0.58	0.00554715	2.26	0.177112	1.80978	192.033	105.1	1.8	Down
M192T117	2.07807e+07	2.08076e+07	16.24	1.48304e+07	1.55776e+07	9.31	1.4	0.49	0.0391998	1.41	0.417769	1.60036	192.023	116.6	1.9	Up
M192T134	1.61022e+06	1.53031e+06	8.73	2.18677e+06	2.21845e+06	10.89	0.74	-0.44	0.0195021	1.71	0.317156	1.69576	192.034	133.8	2.2	Down
M192T349	89277.2	93120.5	11.03	57686.8	55327.4	18.81	1.55	0.63	0.0239673	1.62	0.346835	1.67368	192.049	349.1	5.8	Up
M192T374	577185	592686	5.14	208610	211525	15.6	2.77	1.47	0.000447953	3.35	0.0584319	1.88644	192.024	373.9	6.2	Up
M192T86	4.78964e+06	4.92465e+06	5.18	8.29217e+06	7.66917e+06	27.68	0.58	-0.79	0.0295297	1.53	0.373885	1.63664	191.995	86.4	1.4	Down
M193T521	394953	392351	4.46	639960	614004	7.38	0.62	-0.7	0.000603135	3.22	0.061341	1.88502	192.989	521.3	8.7	Down
M194T104	647607	633159	8.17	836364	830578	4.94	0.77	-0.37	0.00919671	2.04	0.222113	1.76258	194.059	104.3	1.7	Down
M194T208	79784.5	81234.7	9.95	137306	141704	12.27	0.58	-0.78	0.00440488	2.36	0.159576	1.80789	194.05	208.5	3.5	Down
M195T131_1	6.02157e+06	6.08747e+06	8.51	7.32812e+06	7.12497e+06	8.48	0.82	-0.28	0.0468421	1.33	0.455025	1.56176	195.033	130.6	2.2	Down
M195T876	5205870	4.95244e+06	9.52	9.70478e+06	9.89417e+06	15.89	0.54	-0.9	0.00467033	2.33	0.164294	1.81238	194.991	875.8	14.6	Down
M195T91	2.67529e+06	2.6618e+06	1.69	2.94296e+06	2.90274e+06	4.42	0.91	-0.14	0.0248779	1.6	0.348145	1.66518	195.039	91.2	1.5	Down
M196T131_1	233531	236570	8.99	304193	305156	10.52	0.77	-0.38	0.0308948	1.51	0.382823	1.64347	195.992	131.1	2.2	Down
M196T32	7.59368e+06	7.69178e+06	8.1	6.40459e+06	6.33276e+06	4.11	1.19	0.25	0.0332572	1.48	0.396078	1.62128	195.908	32	0.5	Up
M196T588	1.67592e+06	1.64707e+06	10.7	2.20672e+06	2.1558e+06	5.3	0.76	-0.4	0.0152344	1.82	0.282673	1.72671	195.811	588.2	9.8	Down
M197T139	100052	101447	3.52	117675	115858	3.44	0.85	-0.23	0.00466833	2.33	0.164294	1.81953	196.922	139.1	2.3	Down
M197T524	158319	186384	85.54	3044.73	3037.09	65.82	52	5.7	0.0351069	1.45	0.402583	1.61579	197.021	523.9	8.7	Up
M197T58	1.0173e+06	1.01745e+06	1.68	1.12539e+06	1.12208e+06	5.56	0.9	-0.15	0.0403721	1.39	0.421744	1.59912	196.895	57.6	1	Down
M197T978	485592	487160	4.12	413584	414391	4	1.17	0.23	0.00848076	2.07	0.214582	1.77074	196.885	977.8	16.3	Up
M199T252	480688	490425	10.13	117327	115906	11.61	4.1	2.03	9.45232e-05	4.02	0.0350745	1.90449	198.954	251.6	4.2	Up
M199T309	294693	305754	8.15	382491	385775	7.99	0.77	-0.38	0.0176249	1.75	0.299662	1.70509	198.954	308.8	5.1	Down
M199T36	3.56448e+06	3.67663e+06	9.4	2.19912e+06	2.16386e+06	27.79	1.62	0.7	0.0426038	1.37	0.433758	1.58556	198.953	35.9	0.6	Up
M200T425	194517	195393	5.68	301188	286676	11.87	0.65	-0.63	0.00432626	2.36	0.158334	1.8175	200.129	425.1	7.1	Down
M200T82	3.84503e+06	3.64052e+06	10.35	2.25957e+06	2.56692e+06	29.54	1.7	0.77	0.0478842	1.32	0.459326	1.5621	199.805	81.8	1.4	Up
M200T980_2	326865	341723	8.14	624173	614579	6.14	0.52	-0.93	0.000406558	3.39	0.0548854	1.89046	199.897	980.3	16.3	Down
M201T143	97771.1	98181.1	4.98	118077	118641	4.91	0.83	-0.27	0.0096402	2.02	0.225915	1.76266	200.907	142.6	2.4	Down
M201T374	8.05597e+06	8.13156e+06	7.69	1.36702e+07	1.39379e+07	7.48	0.59	-0.76	0.00108224	2.97	0.0788628	1.87136	201.033	374.3	6.2	Down
M201T978	128320	123983	10.28	306454	270064	25.81	0.42	-1.26	0.00506538	2.3	0.169868	1.80754	201.113	977.7	16.3	Down
M201T98	2.32874e+07	2.49588e+07	17.48	1.60839e+07	1.60428e+07	3.6	1.45	0.53	0.0296675	1.53	0.373885	1.6486	201.038	98.4	1.6	Up
M201T980	564312	603700	14.69	1.13165e+06	1.11471e+06	13.9	0.5	-1	0.00431298	2.37	0.158334	1.8211	200.893	980.1	16.3	Down
M202T218	92512.1	83064.9	18.86	197695	197806	5.48	0.47	-1.1	0.00211387	2.67	0.115933	1.85252	202.109	218	3.6	Down
M202T321	225146	223750	11.69	133877	137442	8.41	1.68	0.75	0.00348239	2.46	0.143614	1.82897	202.055	320.8	5.3	Up
M202T375	1.14958e+06	1.15912e+06	4.03	1.72144e+06	1.62306e+06	12.73	0.67	-0.58	0.00602212	2.22	0.182094	1.79124	202.073	374.8	6.2	Down
M202T534	611766	612761	5.8	469056	461593	6.32	1.3	0.38	0.0057327	2.24	0.178703	1.78999	202.091	533.5	8.9	Up
M203T107	672370	655166	8.51	407452	381099	27.74	1.65	0.72	0.033334	1.48	0.396078	1.63955	203.104	107.3	1.8	Up
M203T131	948350	944046	4.74	712779	717305	9.53	1.33	0.41	0.00963031	2.02	0.225915	1.76435	203.056	131.1	2.2	Up
M203T370	10552.9	10212.3	6.11	19777.8	18911.7	20.66	0.53	-0.91	0.00732478	2.14	0.198285	1.79336	203.047	370	6.2	Down
M203T373	2.64617e+06	2.54196e+06	8.13	4.0386e+06	3.9836e+06	17.57	0.66	-0.61	0.0205066	1.69	0.322611	1.68552	203.111	372.6	6.2	Down
M204T131_2	317904	313688	5.42	212204	207872	7.25	1.5	0.58	0.00143225	2.84	0.091844	1.86273	204.034	131.3	2.2	Up
M204T364	4.00504e+07	4.07305e+07	4.52	4.55637e+07	4.62206e+07	3.77	0.88	-0.19	0.0197878	1.7	0.317631	1.69837	204.086	363.7	6.1	Down
M204T384	777118	769585	8.61	1.99335e+06	1.91835e+06	10.23	0.39	-1.36	0.000245875	3.61	0.0446391	1.89481	204.067	383.7	6.4	Down
M204T407	66157.1	39225.6	83.33	363419	373732	17.29	0.18	-2.46	0.0146091	1.84	0.276519	1.72742	204.067	407	6.8	Down
M204T83	2.43823e+06	2.23185e+06	42.86	7117.12	5731.68	67.38	342.59	8.42	0.000223089	3.65	0.0446037	1.89798	204.005	82.8	1.4	Up
M205T161_1	85813.2	79214.8	41.53	381232	365784	31.14	0.23	-2.15	0.00733133	2.13	0.198285	1.78309	205.035	161.3	2.7	Down
M205T161_2	250268	251618	5.46	177632	183852	9.37	1.41	0.49	0.00570287	2.24	0.178703	1.79632	205.108	161.4	2.7	Up
M205T364	5.44299e+06	5.36551e+06	5.04	4.16891e+06	4.18068e+06	4.27	1.31	0.38	0.00217334	2.66	0.116523	1.85249	205.09	363.7	6.1	Up
M205T423	130445	131380	7.23	103687	103422	4.78	1.26	0.33	0.0104381	1.98	0.236202	1.76732	205.051	422.7	7	Up
M205T70	600418	609314	6.14	410353	420129	4.46	1.46	0.55	0.00102124	2.99	0.0779251	1.87051	205.035	69.6	1.2	Up
M206T159	370321	368964	2.82	482009	472657	7.32	0.77	-0.38	0.00426054	2.37	0.158334	1.818	206.049	159.2	2.7	Down
M206T83	627608	621481	8.98	823522	814628	6.62	0.76	-0.39	0.0130746	1.88	0.261035	1.72774	206.001	82.8	1.4	Down
M207T200	51555.7	52106.8	6.16	68877.5	67864.8	10.95	0.75	-0.42	0.0165606	1.78	0.292815	1.71435	206.977	199.9	3.3	Down
M207T537	514399	497505	7.8	185841	154414	34.27	2.77	1.47	0.0052537	2.28	0.172803	1.79688	206.989	536.7	8.9	Up
M207T580_2	45304	44949.8	5.99	71526.1	66467.6	26.13	0.63	-0.66	0.0445915	1.35	0.443083	1.57624	207.07	579.5	9.7	Down
M208T198	217374	211216	5.67	279260	272903	7.33	0.78	-0.36	0.00906528	2.04	0.22159	1.7668	208.062	197.9	3.3	Down
M208T73	6322.15	6323.1	57.68	233588	264345	34.02	0.03	-5.21	0.00115121	2.94	0.0813101	1.86193	207.936	73.3	1.2	Down
M209T323	489199	496293	3.87	556348	542345	4.71	0.88	-0.19	0.0215255	1.67	0.330735	1.68347	209.046	323.4	5.4	Down
M209T328	134776	132262	29.84	227241	234097	12.88	0.59	-0.75	0.046174	1.34	0.452441	1.5763	209.104	327.6	5.5	Down
M211T161	267313	274283	4.84	309508	305089	6.54	0.86	-0.21	0.03602	1.44	0.407707	1.62671	210.972	161.1	2.7	Down
M211T485	24239.2	24944.7	5.62	32823.2	31604.1	7.53	0.74	-0.44	0.0049589	2.3	0.169536	1.80694	211.109	485.1	8.1	Down
M211T564	187075	187400	12.68	118635	114665	23.46	1.58	0.66	0.0381409	1.42	0.414364	1.60567	211.047	564.2	9.4	Up
M211T980	234534	234987	9.4	366449	391773	17.59	0.64	-0.64	0.0219222	1.66	0.33135	1.67392	210.97	980.1	16.3	Down
M212T316	91008.7	92098.3	6.36	53275.3	51759.5	9.11	1.71	0.77	0.00108346	2.97	0.0788628	1.87005	212.006	315.5	5.3	Up
M213T305	524116	504908	6.39	381567	373263	6.69	1.37	0.46	0.00379147	2.42	0.149057	1.82399	213.125	305.2	5.1	Up
M213T73	19554.1	19889.5	5.19	17166.3	17598.5	5.58	1.14	0.19	0.0432743	1.36	0.436753	1.57538	212.971	73.3	1.2	Up
M213T85	2.7554e+06	2.73609e+06	1.29	3.15907e+06	3.22683e+06	7.68	0.87	-0.2	0.0420984	1.38	0.431222	1.59029	213.086	85	1.4	Down
M213T980	730134	725716	5.04	855233	866985	4.59	0.85	-0.23	0.0160098	1.8	0.288262	1.71957	212.965	979.9	16.3	Down
M214T158	66274.8	66302	4.42	55092.4	53546	7.28	1.2	0.27	0.0186737	1.73	0.309076	1.70897	214.072	158	2.6	Up
M215T126	198186	191249	7.34	159096	162156	3.43	1.25	0.32	0.00910523	2.04	0.22159	1.76591	215.115	125.8	2.1	Up
M215T305	47557.2	45561.3	7.34	38019.8	38169	7.5	1.25	0.32	0.020444	1.69	0.322269	1.68393	215.093	304.8	5.1	Up
M215T976	104968	106486	13.62	249370	254354	9.91	0.42	-1.25	0.000931512	3.03	0.0754497	1.86649	215.093	976.4	16.3	Down
M216T312	28748.1	28288.7	6.44	48552.9	48590.3	7.77	0.59	-0.76	0.000841077	3.08	0.0714237	1.87662	216.088	311.8	5.2	Down
M217T173	254162	251524	16.94	577118	569565	12.28	0.44	-1.18	0.00241057	2.62	0.12076	1.84761	217.119	173	2.9	Down
M217T532	1.03215e+06	1.01529e+06	3.53	2.64183e+06	2.55427e+06	7.9	0.39	-1.36	4.4171e-05	4.35	0.0341026	1.90969	217.119	531.9	8.9	Down
M218T130	42237.8	39880.6	10.57	53964.2	55675.3	8.09	0.78	-0.35	0.0319184	1.5	0.387619	1.63093	218.049	130	2.2	Down
M218T279	1.18208e+06	1.18223e+06	0.11	1.15588e+06	1.15478e+06	0.72	1.02	0.03	0.0304762	1.52	0.380365	1.80574	218.103	279.1	4.7	Up
M218T375	389062	378931	6.44	327459	333367	7.35	1.19	0.25	0.0378067	1.42	0.413151	1.60465	217.81	375	6.2	Up
M218T441	300024	294436	3.35	342551	342833	3.64	0.88	-0.19	0.00962537	2.02	0.225915	1.75361	217.976	440.6	7.3	Down
M218T740	863296	871599	1.99	815653	818253	1.43	1.06	0.08	0.016286	1.79	0.291323	1.71764	218.126	740.3	12.3	Up
M219T140	6774.44	6863.35	8.56	4086.4	3922.87	11.38	1.66	0.73	0.00338355	2.47	0.141011	1.83165	219.081	140.1	2.3	Up
M219T329	1.42427e+06	1.61926e+06	28.42	303981	308091	59.82	4.69	2.23	0.0207735	1.68	0.324629	1.68335	219.078	329	5.5	Up
M219T84	5.35066e+06	5.66772e+06	10.29	6.74751e+06	6.66263e+06	4.65	0.79	-0.33	0.0246484	1.61	0.347723	1.66157	218.874	84	1.4	Down
M219T979	16742.8	16336.8	15.63	10713.2	10410.5	5.36	1.56	0.64	0.00965765	2.02	0.225989	1.76003	218.851	979	16.3	Up
M220T143	6.48474e+06	6.41036e+06	3.18	7.87717e+06	7.78681e+06	2.1	0.82	-0.28	0.000877604	3.06	0.0729087	1.87002	219.808	142.9	2.4	Down
M220T82	2.89799e+07	3.04431e+07	8.88	4.7428e+07	4.52709e+07	10.35	0.61	-0.71	0.00332363	2.48	0.140365	1.8312	220.032	81.5	1.4	Down
M221T265	692559	697205	2.84	810203	794520	7.19	0.85	-0.23	0.0244911	1.61	0.347723	1.67073	220.808	264.8	4.4	Down
M221T305	564452	575097	3.97	884586	924178	13.38	0.64	-0.65	0.00600804	2.22	0.182094	1.80642	220.94	305.2	5.1	Down
M221T447	129661	126631	5.46	105612	103264	3.95	1.23	0.3	0.00597638	2.22	0.181533	1.80109	221.01	446.9	7.4	Up
M221T744	64986.3	64950.4	3.74	103266	107511	8.23	0.63	-0.67	0.000980404	3.01	0.0766608	1.86682	221.155	743.8	12.4	Down
M221T82_2	4.11919e+07	4.36653e+07	12.04	3.04315e+07	2.88518e+07	10.33	1.35	0.44	0.0314495	1.5	0.386271	1.62048	221.06	82.3	1.4	Up
M222T315	98303.6	99233.4	1.71	154475	156974	14.37	0.64	-0.65	0.0328201	1.48	0.393914	1.79686	222.061	314.6	5.2	Down
M223T741	738335	691364	19.15	2.22615e+06	2.08707e+06	14.45	0.33	-1.59	0.00117231	2.93	0.0814337	1.86752	223.029	741.1	12.4	Down
M223T928	1.06231e+07	1.04846e+07	7.9	1.74415e+07	1.63422e+07	17.35	0.61	-0.72	0.0103328	1.99	0.235168	1.75508	223.029	927.9	15.5	Down
M225T523	1.11689e+06	1.07961e+06	5.81	911936	902859	4.1	1.22	0.29	0.007565	2.12	0.201749	1.77287	225.113	522.8	8.7	Up
M225T688	131020	128628	5.37	237324	233473	4.87	0.55	-0.86	0.000136866	3.86	0.0360299	1.90342	225.125	687.6	11.5	Down
M225T727	324457	329733	4.18	905131	914266	9.38	0.36	-1.48	6.89715e-05	4.16	0.0341026	1.90789	224.979	727.1	12.1	Down
M226T150	201279	200572	9.91	983574	1.0537e+06	14.55	0.2	-2.29	0.000113371	3.95	0.0350745	1.90489	226.072	150.4	2.5	Down
M226T159	45741.6	46997.6	5.59	60594	59057.8	6.79	0.75	-0.41	0.00519819	2.28	0.172165	1.80501	226.074	159.1	2.7	Down
M226T162	210686	215769	6.79	252840	252155	5.33	0.83	-0.26	0.0221189	1.66	0.332803	1.68828	226.092	161.8	2.7	Down
M226T271	106419	102075	7.17	141800	144199	3.15	0.75	-0.41	0.00293734	2.53	0.13218	1.83311	226.031	271	4.5	Down
M226T483	338434	333347	19.41	530097	528561	12.62	0.64	-0.65	0.0272713	1.56	0.361807	1.65315	226.145	482.8	8	Down
M226T98_2	2.51753e+06	2.56608e+06	8.68	1.95555e+06	1.88256e+06	7.63	1.29	0.36	0.0195829	1.71	0.317503	1.68272	226.085	97.7	1.6	Up
M227T363	2.14117e+06	2.13074e+06	8.69	2.98969e+06	2.97768e+06	1.35	0.72	-0.48	0.019491	1.71	0.317156	1.8378	227.14	363.2	6.1	Down
M227T407	24070.7	23770.6	34.42	50670.7	52988	19.43	0.48	-1.07	0.0312302	1.51	0.385353	1.64273	227.112	407	6.8	Down
M227T72	44570.4	43986.7	3.7	31263.4	31233.1	6.3	1.43	0.51	0.00107923	2.97	0.0788628	1.87371	226.987	71.6	1.2	Up
M227T83	4.1843e+06	4.1571e+06	2.7	4.96152e+06	4.82412e+06	5.53	0.84	-0.25	0.00841795	2.07	0.214237	1.78735	226.816	83.5	1.4	Down
M228T557	178300	179033	4.69	136912	134945	2.94	1.3	0.38	0.00118108	2.93	0.0814633	1.872	228.103	557.5	9.3	Up
M228T982	285368	283586	12.01	437044	449070	10.14	0.65	-0.61	0.00957053	2.02	0.225915	1.75586	228.064	981.9	16.4	Down
M228T99	164918	153698	14.42	413204	385370	16.4	0.4	-1.33	0.00167265	2.78	0.0989498	1.85218	227.961	98.8	1.6	Down
M229T171	380839	377678	4.54	268176	278262	17.08	1.42	0.51	0.027011	1.57	0.36029	1.6671	229.039	170.9	2.8	Up
M229T311_1	25677.5	25454.7	3.21	54611.8	53017.1	7.99	0.47	-1.09	0.000104275	3.98	0.0350745	1.9032	229.083	311.4	5.2	Down
M229T322	113260	110669	5.67	149682	144785	7.05	0.76	-0.4	0.00563667	2.25	0.178063	1.79624	229.12	321.5	5.4	Down
M229T346	1.33424e+06	1.2854e+06	14.02	902823	896828	5.89	1.48	0.56	0.0111375	1.95	0.243502	1.74274	229.156	346.3	5.8	Up
M229T418	3673.13	2904.63	42.01	536.33	521.53	23.08	6.85	2.78	0.0019607	2.71	0.111001	1.84748	229.028	417.8	7	Up
M229T523	531075	544782	4.95	700134	655754	11.87	0.76	-0.4	0.0197796	1.7	0.317631	1.68878	229.144	523.4	8.7	Down
M229T654	250255	253556	6.86	314650	320505	3.73	0.8	-0.33	0.00724464	2.14	0.198285	1.79391	229.144	653.5	10.9	Down
M229T80	1.48867e+07	1.556e+07	13.35	2.76207e+07	2.66697e+07	18.11	0.54	-0.89	0.00929156	2.03	0.22372	1.7655	229.067	80.1	1.3	Down
M229T88_2	2.85943e+06	2.81465e+06	5.98	5.50067e+06	5.41932e+06	10.14	0.52	-0.94	0.000640022	3.19	0.0620758	1.88058	229.081	87.7	1.5	Down
M230T164	158093	179773	24.21	16903.4	13902.3	54.82	9.35	3.23	0.00256176	2.59	0.124072	1.84775	229.937	163.7	2.7	Up
M230T319	105374	102408	5.77	70465.4	69974.1	6.01	1.5	0.58	0.00107711	2.97	0.0788628	1.8674	230.14	319.4	5.3	Up
M230T346	14291.4	14109.3	3.13	23396.3	21404.1	18.1	0.61	-0.71	0.00905826	2.04	0.22159	1.7676	230.159	345.9	5.8	Down
M230T373	106450	111039	10.97	149991	146929	8.15	0.71	-0.49	0.0126425	1.9	0.258832	1.74211	230.041	373.3	6.2	Down
M230T427	209419	200303	9.76	352762	356429	16.47	0.59	-0.75	0.00982951	2.01	0.227844	1.75164	230.094	427.4	7.1	Down
M231T151	144387	158569	28.78	886552	737580	42.69	0.16	-2.62	0.00379367	2.42	0.149057	1.82713	231.135	150.7	2.5	Down
M231T308	86653.3	86697.1	15.3	121486	118203	6.6	0.71	-0.49	0.0235837	1.63	0.344208	1.66839	231.088	308	5.1	Down
M231T428	308700	301600	7.76	395659	407286	8.16	0.78	-0.36	0.0192326	1.72	0.313822	1.68602	231.081	428.1	7.1	Down
M231T676	164524	163984	23.3	75932.7	80793	23.68	2.17	1.12	0.0179718	1.75	0.302305	1.69672	231.006	676	11.3	Up
M232T320	284050	285144	2.11	250658	255531	4.09	1.13	0.18	0.00949601	2.02	0.225805	1.77413	232.156	319.5	5.3	Up
M232T83	235815	234052	10.41	528264	580407	28.96	0.45	-1.16	0.0158937	1.8	0.287607	1.7268	231.999	82.7	1.4	Down
M232T88	353123	327279	21.94	530457	556666	8.59	0.67	-0.59	0.034024	1.47	0.398178	1.62471	232.069	88.3	1.5	Down
M233T607	29081.8	26996.4	13.45	58859.8	60561.8	10.79	0.49	-1.02	0.00200091	2.7	0.112072	1.84913	233.02	606.5	10.1	Down
M233T84	682446	700933	17.22	1.01827e+06	937487	17.42	0.67	-0.58	0.0466874	1.33	0.454947	1.57713	232.897	84.3	1.4	Down
M235T744	110536	109046	2.61	150460	149073	8.38	0.73	-0.44	0.00372408	2.43	0.148862	1.8307	235.121	743.7	12.4	Down
M236T403	4.48564e+06	4.33674e+06	8.64	7.30311e+06	7.32114e+06	15.26	0.61	-0.7	0.00901766	2.04	0.221171	1.77753	236.093	403.5	6.7	Down
M236T573	1.54675e+06	1.66809e+06	18.99	574652	574632	17.84	2.69	1.43	0.00320863	2.49	0.137045	1.83285	236.096	573.1	9.6	Up
M236T695	287057	259342	20.5	433501	433939	5.99	0.66	-0.59	0.023068	1.64	0.340522	1.68186	236.105	694.5	11.6	Down
M237T163	61146	61846.7	3.42	112297	112263	12.93	0.54	-0.88	0.00148957	2.83	0.093364	1.86513	236.988	162.7	2.7	Down
M237T694	81194.2	82209.8	5.71	98946.5	100839	4.86	0.82	-0.29	0.0106218	1.97	0.238455	1.75842	237.109	694.4	11.6	Down
M237T978	5912.2	5661.27	28.22	14297.5	11403.9	43.22	0.41	-1.27	0.0397946	1.4	0.419645	1.60129	236.817	978.1	16.3	Down
M238T124	149822	154031	10.26	106684	107153	3.18	1.4	0.49	0.00605297	2.22	0.182455	1.79833	238.07	124	2.1	Up
M238T573	40732.3	40977.7	1.84	50726.2	53171.5	8.63	0.8	-0.32	0.0142635	1.85	0.272092	1.71859	238.092	573	9.6	Down
M238T94	272333	271544	24.06	572017	579041	18.57	0.48	-1.07	0.01384	1.86	0.267904	1.73617	238.023	94.2	1.6	Down
M238T974	38943.6	38330.8	6.33	60056.4	62861.2	13.48	0.65	-0.62	0.00841461	2.07	0.214237	1.7814	238.109	974	16.2	Down
M239T33	638004	649108	3.9	430770	407445	18.21	1.48	0.57	0.0184577	1.73	0.306917	1.71009	238.911	33.1	0.6	Up
M239T34	202971	196579	5.59	134303	136726	15.16	1.51	0.6	0.01149	1.94	0.24793	1.76247	238.869	34.2	0.6	Up
M240T122	32786.1	37417.1	26.18	62808.8	58943	21.94	0.52	-0.94	0.0333788	1.48	0.396107	1.62872	240.08	122	2	Down
M240T373	217903	217042	7.07	181360	184730	7.21	1.2	0.26	0.0351939	1.45	0.402583	1.63221	240.081	372.7	6.2	Up
M241T202	61297.6	60621.8	3.85	106293	106584	5.12	0.58	-0.79	0.000118274	3.93	0.0350745	1.90245	241.12	202.4	3.4	Down
M241T90	2.53754e+07	2.52296e+07	1.65	2.02759e+07	1.96242e+07	6.62	1.25	0.32	0.00434053	2.36	0.158334	1.8206	241.093	89.8	1.5	Up
M241T980	953623	967036	6.62	1.48599e+06	1.50497e+06	4.15	0.64	-0.64	0.000620104	3.21	0.061341	1.88639	240.908	979.8	16.3	Down
M242T400	15386.9	15946.3	8.53	22226.1	24043.6	15.5	0.69	-0.53	0.0277081	1.56	0.363194	1.66071	242.047	399.5	6.7	Down
M242T432	5772381	6.00978e+06	7.9	8.47304e+06	8.78457e+06	7.28	0.68	-0.55	0.00376353	2.42	0.148985	1.82938	242.04	431.9	7.2	Down
M242T564	42245.5	42438.5	1.43	45984.4	45960.8	0.12	0.92	-0.12	0.00897711	2.05	0.220862	1.88586	242.077	563.6	9.4	Down
M243T131	4.23426e+06	3.92136e+06	18.46	8493899	8.16719e+06	34.33	0.5	-1	0.041961	1.38	0.430652	1.59494	243.062	130.8	2.2	Down
M243T148	2.73409e+06	2.95315e+06	55.4	541606	306028	85.82	5.05	2.34	0.0474149	1.32	0.457741	1.5752	243.081	148.2	2.5	Up
M243T35	380867	401163	11.49	715432	701193	4.74	0.53	-0.91	0.00101172	2.99	0.077791	1.8731	242.872	34.8	0.6	Down
M243T769	916527	903946	10.3	1.28485e+06	1.31598e+06	10.92	0.71	-0.49	0.0181684	1.74	0.304535	1.71369	243.197	768.6	12.8	Down
M243T779	1.12822e+07	1.12031e+07	19.11	1.69578e+07	1.59647e+07	11.37	0.67	-0.59	0.031672	1.5	0.386841	1.63927	243.197	779.1	13	Down
M244T100	1.33435e+07	1.39268e+07	7.67	2.50861e+07	2.57682e+07	4.87	0.53	-0.91	0.000294895	3.53	0.0496059	1.89704	243.968	99.9	1.7	Down
M244T444	17554.2	16653.6	9.9	24141.8	22657.6	13.56	0.73	-0.46	0.0283859	1.55	0.367505	1.644	244.099	444.2	7.4	Down
M244T789	341813	346146	3.08	405632	411569	5.11	0.84	-0.25	0.00803388	2.1	0.208366	1.77045	244.2	789.2	13.2	Down
M245T101	1.13068e+06	1.17361e+06	7.34	2.07752e+06	2.05451e+06	6.03	0.54	-0.88	0.000390616	3.41	0.0548854	1.89108	244.969	100.7	1.7	Down
M245T900	8.22879e+06	7.90355e+06	12.94	1.16452e+07	1.19288e+07	11.34	0.71	-0.5	0.0246043	1.61	0.347723	1.67393	244.984	900	15	Down
M246T109	1.63136e+06	1.64007e+06	7.64	3.22787e+06	3.35222e+06	7.1	0.51	-0.98	0.000363775	3.44	0.0547222	1.89337	246.029	109.3	1.8	Down
M246T666	48938.3	49412.2	9.81	77017.5	76574.9	5.61	0.64	-0.65	0.00227663	2.64	0.119071	1.84747	246.154	666.1	11.1	Down
M246T78	1.5536e+06	1.46329e+06	12.18	954005	958441	3.14	1.63	0.7	0.0023945	2.62	0.12076	1.84255	246.073	78.3	1.3	Up
M247T274	79432.9	79229.9	6.9	92759.3	91674.1	2.25	0.86	-0.22	0.0201694	1.7	0.320177	1.68443	247.112	274.5	4.6	Down
M247T390	123343	120619	8.58	158880	167440	10.41	0.78	-0.37	0.0333513	1.48	0.396078	1.62752	247.036	390.1	6.5	Down
M247T73	3.95726e+06	3.96381e+06	4.59	4.69785e+06	4.74505e+06	8	0.84	-0.25	0.0338661	1.47	0.398178	1.62298	247.056	73.3	1.2	Down
M248T119	47109.9	48175.1	9.72	24788.7	26738.1	33.42	1.9	0.93	0.0366623	1.44	0.410114	1.59958	248.071	118.7	2	Up
M248T380	2156.4	2144.3	40.86	4763.3	5033.75	14.02	0.45	-1.14	0.0331291	1.48	0.395222	1.62712	248.122	380.5	6.3	Down
M248T472	126654	128236	12	196915	194238	3.89	0.64	-0.64	0.00378579	2.42	0.149057	1.82724	248.097	472.2	7.9	Down
M249T368	75745.5	72528.9	8.2	62069.6	60766.1	4.41	1.22	0.29	0.0200277	1.7	0.318796	1.68906	249.052	368.2	6.1	Up
M249T518	46270.2	45266.6	4.55	62444.2	62698.6	0.71	0.74	-0.43	0.00632378	2.2	0.188817	1.89518	248.989	517.9	8.6	Down
M249T717	781180	761732	9.08	503237	460443	17.12	1.55	0.63	0.0145233	1.84	0.275385	1.73115	248.981	717.5	12	Up
M252T444	13592.7	12562.1	27.99	26326	24585.8	13.12	0.52	-0.95	0.01721	1.76	0.297408	1.71672	252.044	443.5	7.4	Down
M253T156	229357	206982	17.2	397403	370858	12.63	0.58	-0.79	0.00951246	2.02	0.225805	1.76841	253.014	156.1	2.6	Down
M253T340	188762	189386	15.78	299169	294742	16.81	0.63	-0.66	0.026452	1.58	0.357339	1.65724	253.091	340.1	5.7	Down
M253T84	609303	655795	24.11	148489	164516	26.94	4.1	2.04	0.00335822	2.47	0.140845	1.83093	252.819	84	1.4	Up
M253T952	8.75501e+08	8.82774e+08	8.45	1.19693e+09	1.12992e+09	10.58	0.73	-0.45	0.015647	1.81	0.286256	1.72546	253.217	952.3	15.9	Down
M254T83	435529	450922	8.15	518477	510314	2.89	0.84	-0.25	0.0258155	1.59	0.353648	1.65349	253.981	83.2	1.4	Down
M254T90	778732	650427	29.59	1.53223e+06	1.40823e+06	14.41	0.51	-0.98	0.0177529	1.75	0.300439	1.71217	253.983	89.8	1.5	Down
M255T460	149645	150727	3.48	181585	177978	4.12	0.82	-0.28	0.00338205	2.47	0.141011	1.82931	255.114	459.6	7.7	Down
M255T663	1.87881e+07	1.86383e+07	4.02	2.15166e+07	2.06949e+07	7.51	0.87	-0.2	0.0499773	1.3	0.467065	1.55278	255.072	663	11.1	Down
M255T76	54664.5	57071.3	20.07	242591	267773	55.57	0.23	-2.15	0.0306486	1.51	0.381146	1.64269	254.991	75.6	1.3	Down
M255T769_1	6.24843e+06	6.27295e+06	3.3	5.40928e+06	5.57207e+06	8.08	1.16	0.21	0.046644	1.33	0.454947	1.56453	255.072	768.9	12.8	Up
M256T85	118037	128724	26.16	211667	196139	13.1	0.56	-0.84	0.0283827	1.55	0.367505	1.64659	255.91	85.1	1.4	Down
M256T877	4.4577e+07	4.40615e+07	8.32	7.65692e+07	7.47396e+07	8.21	0.58	-0.78	0.00126419	2.9	0.0851753	1.87234	256.237	877.1	14.6	Down
M256T903	684964	664847	10.01	1.74502e+06	1.79167e+06	25.17	0.39	-1.35	0.00483868	2.32	0.167158	1.81504	256.235	903.3	15.1	Down
M257T399	63484.8	61976.5	4.37	124667	128892	10.74	0.51	-0.97	0.000604093	3.22	0.061341	1.87614	256.982	399.5	6.7	Down
M257T521	32407.8	31637.8	7.85	41040.8	42719.9	10	0.79	-0.34	0.0342836	1.46	0.399049	1.61655	256.986	521	8.7	Down
M257T712	24568	24297.4	2.34	27287.7	27461.9	1.89	0.9	-0.15	0.00374747	2.43	0.148862	1.82546	257.196	712	11.9	Down
M257T85_1	8.8291e+06	8.7718e+06	4.67	1.06005e+07	1.05875e+07	1.92	0.83	-0.26	0.00321395	2.49	0.137045	1.83218	256.903	85.2	1.4	Down
M258T375	100526	107896	19.73	215702	210772	5.06	0.47	-1.1	0.00336006	2.47	0.140845	1.82427	257.989	374.6	6.2	Down
M259T153	1.42557e+06	1.40335e+06	2.93	1.58831e+06	1.58299e+06	3.39	0.9	-0.16	0.013706	1.86	0.266608	1.7308	259.13	152.7	2.5	Down
M259T552	11330.4	10267	21.85	90027	85705.1	77.93	0.13	-2.99	0.0398655	1.4	0.419827	1.60351	259.112	551.7	9.2	Down
M259T595	71600.6	72671	3	87664.7	84297.7	9.49	0.82	-0.29	0.0239946	1.62	0.346835	1.66766	259.192	594.7	9.9	Down
M260T107	1.29701e+06	1.23733e+06	15.33	1.96786e+06	1.89612e+06	20.38	0.66	-0.6	0.0470786	1.33	0.45648	1.56523	260.072	106.8	1.8	Down
M261T131	177042	175251	8.23	278172	279735	14.7	0.64	-0.65	0.010387	1.98	0.236061	1.75718	261.027	131.4	2.2	Down
M261T326	522892	526785	8.5	625683	626555	7.12	0.84	-0.26	0.0488896	1.31	0.464069	1.56414	261.135	325.7	5.4	Down
M261T456	12083.2	12093.8	1.86	10290.2	9873.45	7.37	1.17	0.23	0.0196808	1.71	0.317503	1.70554	260.999	456	7.6	Up
M261T76_1	1.95841e+06	1.93383e+06	10.94	2.69686e+06	2.67053e+06	3.98	0.73	-0.46	0.00842299	2.07	0.214237	1.78105	261.027	75.9	1.3	Down
M262T68	34451.3	36113.2	30.96	7214.17	4454.38	95.49	4.78	2.26	0.0370724	1.43	0.410421	1.59901	262.057	68.3	1.1	Up
M262T73	85131.3	84254.3	5.93	68163.1	69032	2.81	1.25	0.32	0.00422237	2.37	0.157665	1.81818	262.076	73.3	1.2	Up
M263T103	195270	199241	3.63	163540	158854	9.22	1.19	0.26	0.0335189	1.47	0.396875	1.63969	263.095	103.2	1.7	Up
M263T122	5134.69	5724.27	19.92	29993.5	34845.6	39.29	0.17	-2.55	0.0042876	2.37	0.158334	1.82274	263.07	121.5	2	Down
M263T228	1.77321e+06	1.77564e+06	0.26	1.24637e+06	1.24894e+06	8.62	1.42	0.51	0.0191766	1.72	0.31323	1.85504	263.044	227.9	3.8	Up
M263T740	46208.4	44374.5	18.19	105541	125807	37.91	0.44	-1.19	0.0487347	1.31	0.463434	1.56993	263.165	740.4	12.3	Down
M264T305	1.26073e+06	1.24991e+06	1.73	817717	814440	8.41	1.54	0.62	0.000927389	3.03	0.0754497	1.87771	263.997	304.9	5.1	Up
M264T571	78593	76019.9	10.49	28435.2	29212.6	7.32	2.76	1.47	0.00015863	3.8	0.0385471	1.90069	263.99	570.6	9.5	Up
M265T116	253212	244154	9.64	77243.6	80142.9	23.85	3.28	1.71	0.00146434	2.83	0.0921483	1.85574	265.031	116.2	1.9	Up
M265T131	27273.6	28573.8	12.42	44105.2	48124.8	19.14	0.62	-0.69	0.0274823	1.56	0.362513	1.65635	265.058	130.8	2.2	Down
M265T159	211768	216079	14.39	126384	138257	18.6	1.68	0.74	0.0216065	1.67	0.330929	1.68374	265.019	159.5	2.7	Up
M265T176_2	21509.9	20782.3	9.96	31695.9	30073.3	17.9	0.68	-0.56	0.0300754	1.52	0.376718	1.6308	265.052	176.4	2.9	Down
M265T228	579549	580265	2.93	405011	402997	8.42	1.43	0.52	0.00217977	2.66	0.116523	1.85433	265.041	227.8	3.8	Up
M265T979	43515.2	43316	2.32	30924.6	31415.5	8.07	1.41	0.49	0.002192	2.66	0.116523	1.84515	264.945	979.3	16.3	Up
M266T335	8.5545e+06	8.41158e+06	3.05	1.08564e+07	1.09081e+07	7.78	0.79	-0.34	0.0081376	2.09	0.210366	1.78824	266.09	335	5.6	Down
M267T134	421554	426774	3.35	356269	350653	4.21	1.18	0.24	0.0055472	2.26	0.177112	1.80801	267.147	134.2	2.2	Up
M267T160	147532	147261	0.58	234674	231143	3.03	0.63	-0.67	1.25575e-05	4.9	0.0276242	1.91421	266.954	160.1	2.7	Down
M267T335	411407	445768	21.61	757231	803040	13.64	0.54	-0.88	0.016762	1.78	0.292815	1.70138	267.093	335.1	5.6	Down
M267T366	42540.5	42545.1	3.73	98846.3	101831	14.54	0.43	-1.22	0.000718422	3.14	0.0663595	1.88404	267.08	365.7	6.1	Down
M267T816	8.88204e+06	6.81158e+06	55.17	2.51281e+07	2.95466e+07	32.25	0.35	-1.5	0.040853	1.39	0.424965	1.58011	267.233	816	13.6	Down
M267T95	372914	392201	12.08	27728.2	32825.6	63.25	13.45	3.75	0.0293251	1.53	0.372819	1.81313	267.076	94.6	1.6	Up
M268T131_2	150719	145185	15.77	106402	111188	11.64	1.42	0.5	0.0382511	1.42	0.414671	1.60704	268.13	130.8	2.2	Up
M268T636	57731.3	57603.7	2.7	91719.6	94494.4	9.99	0.63	-0.67	0.00167123	2.78	0.0989498	1.85074	268.069	636.2	10.6	Down
M269T430	197294	187895	10.88	271174	261301	15.58	0.73	-0.46	0.043271	1.36	0.436753	1.57485	269.082	429.7	7.2	Down
M269T623	228622	219519	7.52	377689	374425	1.96	0.61	-0.72	0.000332652	3.48	0.0525423	1.89323	268.983	623.5	10.4	Down
M269T674	1.51157e+06	1.57493e+06	14.85	2.11097e+06	2.00033e+06	10.24	0.72	-0.48	0.0331029	1.48	0.395209	1.64316	269.131	674.1	11.2	Down
M269T798	804052	830655	12.52	2.17702e+06	2.09473e+06	6.73	0.37	-1.44	0.000279458	3.55	0.0479787	1.89455	269.212	797.5	13.3	Down
M270T257	304052	305545	8.73	512687	508170	1.67	0.59	-0.75	0.000526713	3.28	0.0610766	1.88106	270.081	256.8	4.3	Down
M270T698	2.58754e+06	2.68245e+06	8.08	2.21339e+06	2.19518e+06	2.89	1.17	0.23	0.0380543	1.42	0.414067	1.60977	270.207	698.1	11.6	Up
M270T949	715809	657610	34.45	1.43585e+06	1.48403e+06	17.56	0.5	-1	0.0310079	1.51	0.383373	1.63503	270.253	948.6	15.8	Down
M271T102	225482	225818	4.98	259364	251503	5.65	0.87	-0.2	0.031687	1.5	0.386841	1.64829	271.052	101.6	1.7	Down
M271T855	5.95831e+07	5.95202e+07	16.45	1.12404e+07	9.58667e+06	36.26	5.3	2.41	0.00151418	2.82	0.0937899	1.86012	271.229	855	14.2	Up
M272T364	39018.8	34225.2	21.87	63442.3	65946.1	18.47	0.62	-0.7	0.0403475	1.39	0.421744	1.60636	272.074	364	6.1	Down
M273T140	1.65968e+06	1.65393e+06	0.96	1.15844e+06	1.1695e+06	2.88	1.43	0.52	3.42066e-05	4.47	0.031782	1.91422	272.899	140.1	2.3	Up
M273T340	526571	546891	7.7	178171	140854	49.75	2.96	1.56	0.0133621	1.87	0.262833	1.74637	273.091	340.2	5.7	Up
M273T364	141928	141989	0.88	191318	193505	5.91	0.74	-0.43	0.0117814	1.93	0.251371	1.87239	273.088	364.4	6.1	Down
M273T365	251514	246986	4.69	86817.4	90472	14.47	2.9	1.53	0.000295217	3.53	0.0496059	1.88974	273.125	365.5	6.1	Up
M273T396	65719.4	69796.5	20.06	102228	108004	11.01	0.64	-0.64	0.0313918	1.5	0.386163	1.62757	273.125	395.9	6.6	Down
M273T625	104165	104510	0.72	232627	225894	10.76	0.45	-1.16	0.00561835	2.25	0.177839	1.89819	273.044	625.2	10.4	Down
M273T79	3.39239e+06	3.52504e+06	16.09	7.16401e+06	6.81937e+06	15.25	0.47	-1.08	0.00438945	2.36	0.159576	1.81521	273.038	79.4	1.3	Down
M274T357	37248	38437.4	8.27	66489.6	67225.2	6.39	0.56	-0.84	0.000698623	3.16	0.0649103	1.87555	274.12	356.7	5.9	Down
M274T403	1438.28	1799.85	58.47	13993.9	17504.8	64.53	0.1	-3.28	0.03639	1.44	0.409096	1.61365	274.067	403.1	6.7	Down
M274T410	3.82215e+06	3.67543e+06	9.93	2.94188e+06	2.88897e+06	10.27	1.3	0.38	0.0321312	1.49	0.388899	1.62884	274.111	409.8	6.8	Up
M274T70	692505	697978	7.16	510167	513880	10.29	1.36	0.44	0.0135961	1.87	0.265452	1.73733	273.942	70.2	1.2	Up
M274T74_1	14677.9	15678.5	12.47	9870.91	9678.37	5.52	1.49	0.57	0.00851247	2.07	0.214582	1.78039	273.966	73.9	1.2	Up
M275T383	282019	259336	21.93	512912	538855	9.96	0.55	-0.86	0.0108299	1.97	0.241606	1.76407	275.104	383	6.4	Down
M275T70	9526.98	9522.71	2.74	15599.2	15275.8	8.21	0.61	-0.71	0.000575417	3.24	0.061341	1.88866	274.943	70.1	1.2	Down
M275T71	319474	370150	28.04	143521	125639	22.11	2.23	1.15	0.0225488	1.65	0.336952	1.67912	275.009	70.7	1.2	Up
M275T92	1.11751e+06	1.06324e+06	9.16	1.88715e+06	1.88215e+06	10.92	0.59	-0.76	0.00305514	2.51	0.134784	1.82573	275.054	92.3	1.5	Down
M276T132	27041	26006.6	8.54	43056.1	44788.2	8.45	0.63	-0.67	0.00260391	2.58	0.124764	1.84248	276.03	132.2	2.2	Down
M276T134	50704.3	50073.6	2.3	45485.9	45494.2	2.34	1.11	0.16	0.00452096	2.34	0.161924	1.81608	276.092	134.5	2.2	Up
M276T446	39456	39229.8	24.36	71729.9	74448.5	10.38	0.55	-0.86	0.0169702	1.77	0.294878	1.70089	276.113	445.9	7.4	Down
M277T35	438809	419820	8.57	623200	611862	4.66	0.7	-0.51	0.00309072	2.51	0.135021	1.83466	276.86	35.4	0.6	Down
M277T417	1.7079e+06	1.66899e+06	7.45	2.79108e+06	2.77049e+06	4.72	0.61	-0.71	0.000615044	3.21	0.061341	1.87915	277.122	416.7	6.9	Down
M277T58	619489	634396	5.47	933363	905037	7.08	0.66	-0.59	0.00134962	2.87	0.0887175	1.87008	276.931	57.9	1	Down
M277T582	125115	123671	3.14	64820.2	66241.3	8.53	1.93	0.95	0.000244065	3.61	0.0446391	1.89513	277.016	582.4	9.7	Up
M277T935	3.36483e+06	3.37191e+06	4.34	3.912e+06	3.90211e+06	3.18	0.86	-0.22	0.00830778	2.08	0.213509	1.77394	277.217	935.2	15.6	Down
M277T990	26439.7	26680.5	1.97	24471.4	24520.3	1.74	1.08	0.11	0.00704214	2.15	0.196174	1.77767	276.909	989.5	16.5	Up
M278T146	93177.1	92909.8	5.61	80727.5	79416	5.7	1.15	0.21	0.0353647	1.45	0.402907	1.6258	278.089	145.9	2.4	Up
M278T176	386391	407064	10.74	588118	587161	3.43	0.66	-0.61	0.00321897	2.49	0.137045	1.83734	278.072	176	2.9	Down
M279T170_2	3.95893e+08	4.03922e+08	8.57	3.18116e+08	3.27114e+08	8.52	1.24	0.32	0.0370878	1.43	0.410421	1.60159	279.039	169.8	2.8	Up
M279T305	1.07917e+06	1.1123e+06	10.38	784098	846780	15.79	1.38	0.46	0.0465513	1.33	0.454436	1.57121	279.038	304.9	5.1	Up
M279T316	301771	298311	10.08	479014	507447	11.96	0.63	-0.67	0.00751965	2.12	0.200969	1.79096	279.021	316.4	5.3	Down
M279T35	233892	237487	5.59	330459	332427	13.38	0.71	-0.5	0.0158278	1.8	0.287607	1.72635	278.885	34.7	0.6	Down
M279T737	432120	425067	5.98	718087	728402	11.89	0.6	-0.73	0.00290409	2.54	0.13218	1.83869	278.988	737.2	12.3	Down
M280T467	56001	55585.8	11.41	94213.3	94186.4	5.41	0.59	-0.75	0.00198615	2.7	0.111642	1.8573	280.084	466.7	7.8	Down
M281T144	91553.3	90457.8	3.77	80045.3	78997.2	6.27	1.14	0.19	0.0321258	1.49	0.388899	1.64555	281.114	143.7	2.4	Up
M281T293	40682.8	39586.4	14.41	60478.2	57581.8	12.14	0.67	-0.57	0.0202966	1.69	0.320586	1.68484	281.107	292.9	4.9	Down
M281T374	263195	267290	5.65	103500	96772.6	21.42	2.54	1.35	0.001605	2.79	0.0969643	1.85005	280.955	374.5	6.2	Up
M281T719	1.44443e+06	1.49337e+06	7.26	2.14721e+06	2.16207e+06	10.17	0.67	-0.57	0.00569843	2.24	0.178703	1.79686	281.003	719	12	Down
M281T84	1.91409e+06	1.87174e+06	4.36	1.66917e+06	1.63996e+06	7.22	1.15	0.2	0.0456497	1.34	0.45093	1.5847	280.826	83.7	1.4	Up
M281T86	1.131e+07	1.15561e+07	5.13	1.51849e+07	1.38689e+07	17.39	0.74	-0.43	0.0472797	1.33	0.457307	1.58111	280.907	86.2	1.4	Down
M281T968	1.34869e+07	1.32989e+07	11.21	2.30196e+06	2.18656e+06	35.49	5.86	2.55	0.00113015	2.95	0.0804089	1.86617	281.247	967.8	16.1	Up
M282T131	103463	100550	28.93	2413.66	2313.17	66.43	42.87	5.42	0.00126491	2.9	0.0851753	1.87098	282.058	130.8	2.2	Up
M282T176	46726.6	47029.8	1.33	64087.9	63319.4	12.41	0.73	-0.46	0.0474671	1.32	0.457741	1.75362	281.978	176.2	2.9	Down
M282T898	9.20314e+08	8.50199e+08	15.92	1.29121e+09	1.27032e+09	11.34	0.71	-0.49	0.0356512	1.45	0.404825	1.61717	282.252	898.3	15	Down
M282T923	828597	859150	16.17	1.65016e+06	1.69748e+06	5.87	0.5	-0.99	0.00246409	2.61	0.121247	1.84689	282.252	923.1	15.4	Down
M283T170	916163	859730	14.97	551858	578595	11.61	1.66	0.73	0.00973521	2.01	0.227467	1.76675	283.041	169.8	2.8	Up
M283T502_2	186080	195184	9.04	235461	233604	4.96	0.79	-0.34	0.0174523	1.76	0.298404	1.72102	283.155	502.4	8.4	Down
M283T86_1	513927	522302	9.13	1.09624e+06	1.13119e+06	10.83	0.47	-1.09	0.000825137	3.08	0.0709609	1.87564	282.906	86.3	1.4	Down
M283T869	306345	295716	17.72	600732	613547	5.96	0.51	-0.97	0.003072	2.51	0.134784	1.83329	283.228	868.6	14.5	Down
M283T980	127981	129780	3.43	48118.2	51899.7	19.75	2.66	1.41	0.00128663	2.89	0.0853876	1.86044	282.855	980.5	16.3	Up
M283T986	252086	251626	6.18	323384	320697	8.53	0.78	-0.36	0.0150195	1.82	0.281416	1.73212	283.258	985.7	16.4	Down
M284T568	109151	110440	2.14	94866.2	94355	1.15	1.15	0.2	0.000569456	3.24	0.061341	1.88399	284.186	568.4	9.5	Up
M284T706	14827.1	15120.9	7.93	139673	146251	24.93	0.11	-3.24	0.000153572	3.81	0.0385028	1.90364	284.071	706	11.8	Down
M285T159	571121	581439	16.08	1.00129e+06	907701	16.56	0.57	-0.81	0.013159	1.88	0.261055	1.73848	285.031	159.4	2.7	Down
M285T890	2.15492e+06	2.089e+06	14.54	5.04496e+06	4.98181e+06	3.1	0.43	-1.23	0.000534925	3.27	0.0610766	1.88064	285.27	890.5	14.8	Down
M286T137	1.6519e+06	1.64127e+06	7.17	1.24196e+06	1.21322e+06	7.37	1.33	0.41	0.00833939	2.08	0.213634	1.77695	285.905	137.1	2.3	Up
M286T386	127585	124069	7.21	58110.9	60842.2	38.1	2.2	1.13	0.0266484	1.57	0.358834	1.65315	286.14	386.2	6.4	Up
M286T69	57482	56096.2	4.48	95649.8	93786.8	5.62	0.6	-0.73	0.00024293	3.61	0.0446391	1.89428	286.078	68.7	1.1	Down
M286T75	2.08142e+06	2.20329e+06	15.41	3.21684e+06	2.94577e+06	18.18	0.65	-0.63	0.034238	1.47	0.399002	1.6214	286.033	75	1.2	Down
M286T89_1	326675	286565	24.23	1.17076e+06	1.36507e+06	36.34	0.28	-1.84	0.0110335	1.96	0.242722	1.76166	286.06	88.9	1.5	Down
M287T116_1	6.72456e+06	6.95426e+06	8.03	1.06935e+07	1.09726e+07	6.04	0.63	-0.67	0.00142481	2.85	0.091844	1.86665	287.013	116.5	1.9	Down
M287T312	350914	341223	9.5	564110	574620	7.77	0.62	-0.68	0.0025334	2.6	0.123743	1.84731	287.034	312.2	5.2	Down
M287T365	489767	486160	24.34	819718	821734	9.97	0.6	-0.74	0.0260788	1.58	0.355712	1.66121	287.044	365.3	6.1	Down
M287T689	3.40194e+06	3.26527e+06	10.83	4.74763e+06	4.81204e+06	8.79	0.72	-0.48	0.0138416	1.86	0.267904	1.72241	286.976	689.4	11.5	Down
M287T713	401555	369455	15.02	560567	595381	12.42	0.72	-0.48	0.0402162	1.4	0.421592	1.59341	287.222	712.5	11.9	Down
M287T83	4.38277e+06	4.27901e+06	4.3	3.23065e+06	3.43284e+06	12.38	1.36	0.44	0.016754	1.78	0.292815	1.70881	286.771	83.5	1.4	Up
M287T93	291800	289553	3.92	246076	250075	7.53	1.19	0.25	0.0255759	1.59	0.352813	1.67774	286.97	93.1	1.6	Up
M288T107	4.02397e+06	4.09187e+06	3.95	3.04411e+06	3.00526e+06	12.64	1.32	0.4	0.020474	1.69	0.32242	1.67936	288.065	107	1.8	Up
M288T309	406485	390709	7.12	271564	291733	13.87	1.5	0.58	0.0117638	1.93	0.251371	1.74712	288.064	309.2	5.2	Up
M288T365	128643	132496	7.1	212830	213485	3.38	0.6	-0.73	0.00039732	3.4	0.0548854	1.88995	288.06	365	6.1	Down
M288T455	303536	284569	11.93	43815.1	43877.1	1.16	6.93	2.79	0.00108335	2.97	0.0788628	1.9173	288.127	454.8	7.6	Up
M288T74	151988	126157	35.98	346992	315322	22	0.44	-1.19	0.0207898	1.68	0.324629	1.69281	288.039	73.9	1.2	Down
M288T86	178758	163840	17.73	336137	353475	20.45	0.53	-0.91	0.0167808	1.78	0.292815	1.72207	287.981	85.6	1.4	Down
M288T88	5490.98	5427.18	19.91	11642.4	11551.3	3.15	0.47	-1.08	0.0200421	1.7	0.318796	1.83371	288.023	87.6	1.5	Down
M289T308	113557	106112	15.72	162259	162874	7.65	0.7	-0.51	0.0210533	1.68	0.326657	1.68887	288.95	308	5.1	Down
M289T330_2	12359.7	11919.5	7.3	14691.9	14885.3	4.95	0.84	-0.25	0.0261549	1.58	0.356035	1.66158	289.14	329.6	5.5	Down
M289T394	4.37152e+06	4.40162e+06	7.23	1.7362e+06	1.51243e+06	33.78	2.52	1.33	0.00732537	2.14	0.198285	1.79244	289.101	394.3	6.6	Up
M289T73	1.36813e+06	1.36248e+06	8.33	2.04396e+06	2.04527e+06	1.23	0.67	-0.58	0.0124683	1.9	0.2573	1.87229	288.986	73.2	1.2	Down
M289T79	2.97353e+06	2.89656e+06	5.57	3.96685e+06	3.9778e+06	4.76	0.75	-0.42	0.00235386	2.63	0.12076	1.84825	289.114	79.1	1.3	Down
M289T85	710052	739754	8.85	1.26833e+06	1.2215e+06	8.06	0.56	-0.84	0.00112422	2.95	0.0803488	1.86799	288.902	85	1.4	Down
M290T124	840187	856119	6.44	556547	537799	7.41	1.51	0.59	0.00186984	2.73	0.107397	1.85641	289.997	124.2	2.1	Up
M290T271	402790	417072	8.88	755727	765236	6.76	0.53	-0.91	0.000659756	3.18	0.0631567	1.88334	289.979	271.1	4.5	Down
M290T372	11682.1	10225.9	45.79	27824	24004.8	23.83	0.42	-1.25	0.0341601	1.47	0.398787	1.62895	290.044	372.2	6.2	Down
M290T387	108930	110126	3.48	8309.46	6786.89	41.27	13.11	3.71	0.00679783	2.17	0.194269	1.89621	290.161	386.6	6.4	Up
M290T394	1.56518e+06	1.49136e+06	19.41	755875	841047	33.15	2.07	1.05	0.0348033	1.46	0.401547	1.61303	290.104	394.4	6.6	Up
M291T100	761360	804710	11.94	521833	515984	17.66	1.46	0.54	0.0373183	1.43	0.411334	1.61608	291.089	100.2	1.7	Up
M291T124	74011.9	71514.7	6.34	45051.9	41529.4	13.78	1.64	0.72	0.00410986	2.39	0.155672	1.8204	290.998	124.2	2.1	Up
M291T131	184305	173747	10.91	260645	257756	2.87	0.71	-0.5	0.00526231	2.28	0.172803	1.80486	291.083	131.1	2.2	Down
M291T172	400562	397615	6.96	225359	218793	15.41	1.78	0.83	0.00383134	2.42	0.149843	1.82433	291.06	171.5	2.9	Up
M291T74	5.22133e+06	5.25845e+06	5.87	1.12387e+07	1.05861e+07	10.5	0.46	-1.11	0.000360383	3.44	0.0547222	1.88959	290.967	73.6	1.2	Down
M292T309	91169.4	91596	12.37	116828	117632	2.06	0.78	-0.36	0.0257392	1.59	0.353476	1.65633	292.13	308.9	5.1	Down
M293T179	28858.1	28883.8	4.09	37667	38435	9.52	0.77	-0.38	0.0122011	1.91	0.254669	1.74966	293.065	179.2	3	Down
M293T731	855297	789331	15.19	1.41168e+06	1.43917e+06	6.13	0.61	-0.72	0.00525847	2.28	0.172803	1.81242	293.178	730.7	12.2	Down
M294T271	6758.68	4238.98	79.38	19772.4	21654.1	20.78	0.34	-1.55	0.0495791	1.3	0.465195	1.55763	294.046	271.4	4.5	Down
M294T734	102393	47174.4	104.29	427501	422781	16.82	0.24	-2.06	0.0391926	1.41	0.417769	1.60476	293.981	733.8	12.2	Down
M294T740	78482.8	77201.8	5.35	137661	139415	4.28	0.57	-0.81	0.000141163	3.85	0.0365519	1.90319	294.015	740.5	12.3	Down
M295T140	35330.8	32212.8	16.64	49530.8	47210.4	13.07	0.71	-0.49	0.0445934	1.35	0.443083	1.58065	294.861	139.6	2.3	Down
M295T304	4.52555e+06	4.53223e+06	4.5	5.28374e+06	5.30583e+06	1.53	0.86	-0.22	0.00482283	2.32	0.167054	1.80579	295.051	303.6	5.1	Down
M295T379	258798	246164	9.29	360086	348487	17.73	0.72	-0.48	0.0471256	1.33	0.456656	1.56976	295.088	378.5	6.3	Down
M295T47	455622	442134	11.83	898142	845266	17.22	0.51	-0.98	0.00459623	2.34	0.16314	1.80463	294.835	47.3	0.8	Down
M295T866	3.51816e+06	3.22597e+06	18.55	2.23574e+06	2191314	12.12	1.57	0.65	0.0226563	1.64	0.337918	1.67955	294.982	865.7	14.4	Up
M295T877_1	2.28761e+06	2.34107e+06	11.71	3.89286e+06	3.80835e+06	6.47	0.59	-0.77	0.00239909	2.62	0.12076	1.84641	294.982	876.6	14.6	Down
M296T310	62717.9	58751.9	15.64	92352.4	86909.9	18.7	0.68	-0.56	0.048374	1.32	0.462255	1.57537	296.036	309.7	5.2	Down
M296T33	132788	134457	2.54	185986	189205	8.03	0.71	-0.49	0.00245068	2.61	0.12106	1.84624	295.83	32.8	0.5	Down
M296T378	53658.4	53201.6	3.74	45748.5	47265.8	7.89	1.17	0.23	0.0347998	1.46	0.401547	1.63497	296.089	378.4	6.3	Up
M296T410	20042.7	20659.6	14.08	28411.5	28253	5.58	0.71	-0.5	0.0167059	1.78	0.292815	1.7161	296.093	410.3	6.8	Down
M296T596	400166	425898	12.35	305264	297500	6.85	1.31	0.39	0.0334259	1.48	0.396313	1.63632	295.986	595.9	9.9	Up
M296T73	145348	138423	8.35	300759	289700	7.63	0.48	-1.05	0.000340461	3.47	0.0527214	1.89172	295.893	73.3	1.2	Down
M297T337	372503	378135	27.5	217767	213425	6.98	1.71	0.77	0.0395935	1.4	0.418863	1.59639	297.117	337.2	5.6	Up
M297T535	29142	28169	6.56	35354.7	34904.7	2.9	0.82	-0.28	0.00886267	2.05	0.219414	1.77051	296.99	535.4	8.9	Down
M297T766	8.36222e+06	8.54561e+06	7.56	2.71596e+06	2.51043e+06	28.34	3.08	1.62	0.0022601	2.65	0.118599	1.84661	297.153	766	12.8	Up
M297T939	7.39473e+06	7.55661e+06	5.62	4.6669e+06	4.6369e+06	5.87	1.58	0.66	0.000618219	3.21	0.061341	1.8829	297.244	938.8	15.6	Up
M298T102	96932.4	98558.7	7.73	118059	122700	8.23	0.82	-0.28	0.0415336	1.38	0.428843	1.57863	298.063	102.2	1.7	Down
M298T292	25663.4	25040.2	8.66	36100.9	37306.7	10.37	0.71	-0.49	0.0124944	1.9	0.2573	1.745	298.079	291.6	4.9	Down
M298T336	11582.7	10428.7	17.4	21822.7	20446.2	24.88	0.53	-0.91	0.021547	1.67	0.330743	1.68945	298.177	336.1	5.6	Down
M298T539	2983.06	3026.24	4.39	4062.83	4092.68	10.28	0.73	-0.45	0.00934362	2.03	0.224145	1.76986	298.166	538.9	9	Down
M298T898	2.05904e+07	2.03583e+07	6.26	1.33986e+07	1.39659e+07	17.32	1.54	0.62	0.0163345	1.79	0.291543	1.71108	298.247	898.1	15	Up
M299T403	560473	545645	8.01	715662	701093	3.57	0.78	-0.35	0.00786535	2.1	0.20507	1.77848	299.089	403.1	6.7	Down
M299T651	68097.4	66065.8	5.57	119710	126757	16.45	0.57	-0.81	0.00602944	2.22	0.182094	1.80347	299.099	651.4	10.9	Down
M299T95	185129	182106	3.23	249023	238905	16.16	0.74	-0.43	0.0365949	1.44	0.40994	1.60419	299.089	94.9	1.6	Down
M300T140	43399.3	44666.7	6.99	55976.6	56144.9	2.53	0.78	-0.37	0.00424327	2.37	0.158072	1.82259	300.156	140.2	2.3	Down
M300T317	1.67441e+06	1.71171e+06	4.57	2.11091e+06	2.08825e+06	11.77	0.79	-0.33	0.035306	1.45	0.402641	1.61619	300.181	316.6	5.3	Down
M300T421	2.69012e+06	2.74495e+06	7.48	1.28955e+06	1.26418e+06	12.93	2.09	1.06	0.00101097	3	0.077791	1.86824	300.193	421	7	Up
M300T96	2.3786e+06	2.41881e+06	7.78	1.6907e+06	1.66841e+06	4.89	1.41	0.49	0.00312712	2.5	0.135695	1.83899	300.014	96.4	1.6	Up
M301T150	3.19949e+06	3.24113e+06	7.13	5.49244e+06	5.28733e+06	23.58	0.58	-0.78	0.0207615	1.68	0.324629	1.70308	301.055	150.4	2.5	Down
M301T367	59679.5	54215.6	45.16	165895	151442	15.66	0.36	-1.47	0.0172797	1.76	0.297636	1.70523	301.108	366.8	6.1	Down
M301T529	45061	43072.9	10.14	104559	104692	3.61	0.43	-1.21	0.000156042	3.81	0.0385107	1.89802	301.165	528.6	8.8	Down
M302T182_3	213416	225166	18.07	327839	320445	13.66	0.65	-0.62	0.0319519	1.5	0.387619	1.6318	302.148	182.2	3	Down
M302T220	13079.3	13190.6	9.19	17011.9	16586.6	5.7	0.77	-0.38	0.013407	1.87	0.263372	1.73479	302.089	219.6	3.7	Down
M302T335	3.65396e+07	3.6652e+07	10.43	2.78776e+07	2.64927e+07	9.76	1.31	0.39	0.0299122	1.52	0.37497	1.65195	302.067	335.2	5.6	Up
M302T400	62385.7	61185.1	5.68	50025.4	49843	4.36	1.25	0.32	0.00579501	2.24	0.178703	1.79015	301.93	399.8	6.7	Up
M302T575	10862.3	9980.51	20.21	37954.5	34356.6	47.56	0.29	-1.8	0.0166955	1.78	0.292815	1.70848	302.172	575.3	9.6	Down
M303T162	369914	358575	14.54	559182	586322	15.07	0.66	-0.6	0.0283354	1.55	0.367505	1.65238	303.139	161.7	2.7	Down
M303T328	260848	276908	18.85	383728	368161	11.13	0.68	-0.56	0.039338	1.41	0.418305	1.59137	303.085	327.7	5.5	Down
M303T363	415687	423539	3.65	476086	474027	1.93	0.87	-0.2	0.0048045	2.32	0.166785	1.81119	303.006	363.5	6.1	Down
M303T446	18108.9	18844.8	7.44	39047.7	38365.5	25.7	0.46	-1.11	0.00877606	2.06	0.217953	1.78118	303.13	445.9	7.4	Down
M303T74	476151	467447	9.7	904117	952771	11.48	0.53	-0.93	0.00192704	2.72	0.109488	1.84313	303.011	74.1	1.2	Down
M303T822	340952	337010	8.41	566636	566843	0.29	0.6	-0.73	0.00876407	2.06	0.217953	1.88559	303.232	822.4	13.7	Down
M304T285	28894.5	29873.6	8.06	36525.7	38031.3	7.83	0.79	-0.34	0.0242281	1.62	0.347723	1.67144	304.097	284.8	4.7	Down
M304T335	6.93057e+06	6.8527e+06	4.39	8.9637e+06	8.60919e+06	9.6	0.77	-0.37	0.0130138	1.89	0.261035	1.73243	304.062	335.2	5.6	Down
M304T403	24982.9	24672.5	11.39	43949.7	41967.8	10.3	0.57	-0.81	0.00295016	2.53	0.13238	1.83588	304.08	403.3	6.7	Down
M304T66	126408	122670	10.86	259935	238325	19.69	0.49	-1.04	0.0047386	2.32	0.165223	1.80816	304.055	66.1	1.1	Down
M305T170	4710.05	4005.81	30.36	7674.31	7659.26	10.85	0.61	-0.7	0.0439282	1.36	0.4397	1.5913	305.062	170.2	2.8	Down
M305T176	117956	115916	28.84	252547	275259	19.02	0.47	-1.1	0.0196597	1.71	0.317503	1.70563	305.031	176.4	2.9	Down
M305T432	13334.3	13385.7	2.62	5281.83	5920.37	26.17	2.52	1.34	0.0282988	1.55	0.367505	1.82115	305.036	431.7	7.2	Up
M305T736	302431	303546	21.66	91968.3	85463.6	12.56	3.29	1.72	0.00126609	2.9	0.0851753	1.8704	305.081	735.7	12.3	Up
M307T117	591688	631205	20.41	1.63563e+06	1.55201e+06	13.35	0.36	-1.47	0.00214907	2.67	0.116523	1.84939	307.041	116.8	1.9	Down
M307T158	152684	153205	6.21	184470	187070	4.55	0.83	-0.27	0.0132428	1.88	0.261462	1.74021	307.097	158.1	2.6	Down
M307T169	1.50218e+06	1.50282e+06	5.85	2.92276e+06	2.86917e+06	9.3	0.51	-0.96	0.000458724	3.34	0.0584319	1.88882	307.061	169.4	2.8	Down
M307T760	138062	134324	5.14	108829	110135	11.06	1.27	0.34	0.0273958	1.56	0.362409	1.66296	306.982	760.1	12.7	Up
M307T809	221799	225943	4.57	463202	447544	12.18	0.48	-1.06	0.000586403	3.23	0.061341	1.88111	307.077	809.4	13.5	Down
M308T107_1	4.32411e+07	4.18133e+07	14.18	1.42733e+07	1.46083e+07	13.9	3.03	1.6	0.000649022	3.19	0.062508	1.87883	308.071	106.8	1.8	Up
M308T159	165629	176801	16	99159	95413.1	12.21	1.67	0.74	0.01296	1.89	0.261035	1.73892	308.113	158.7	2.6	Up
M308T182	2.0049e+06	1.96789e+06	5.07	3.84394e+06	3.88764e+06	10.16	0.52	-0.94	0.00060441	3.22	0.061341	1.88452	308.099	181.9	3	Down
M308T365	1.82545e+06	1.8994e+06	9.36	4.04024e+06	3.76426e+06	13.71	0.45	-1.15	0.00111456	2.95	0.0802263	1.86641	308.116	365.4	6.1	Down
M308T76	2.80471e+06	2.60537e+06	18.22	4.86656e+06	5.23242e+06	13.22	0.58	-0.8	0.012616	1.9	0.258832	1.7393	308.03	76.2	1.3	Down
M308T83	8.58077e+06	8.9152e+06	12.71	1.78599e+07	1.82647e+07	15.75	0.48	-1.06	0.00371435	2.43	0.148862	1.8211	308.098	82.8	1.4	Down
M309T107_1	3.72782e+06	2.38748e+06	66.03	1.34058e+07	1.59457e+07	35.79	0.28	-1.85	0.0327592	1.48	0.393914	1.63363	309.075	106.8	1.8	Down
M309T116	2.56446e+06	2.43258e+06	10.97	4.97912e+06	5.09887e+06	11.45	0.52	-0.96	0.00192465	2.72	0.109488	1.84713	309.04	116.1	1.9	Down
M309T161	831940	836938	6.25	1.87373e+06	1.84423e+06	14.04	0.44	-1.17	0.000803112	3.1	0.0700837	1.87505	309.04	160.6	2.7	Down
M309T307	129008	120814	17.08	248844	223741	20.49	0.52	-0.95	0.0115557	1.94	0.248668	1.74903	309.04	306.9	5.1	Down
M309T433	34537.5	34445.6	9.59	45874	48023.8	9.52	0.75	-0.41	0.0231489	1.64	0.340762	1.679	308.981	432.9	7.2	Down
M309T702	711473	644062	35.23	203039	213905	33.91	3.5	1.81	0.0124829	1.9	0.2573	1.73807	309.171	701.7	11.7	Up
M310T375	188328	182228	14.77	302366	290039	20.66	0.62	-0.68	0.0319821	1.5	0.387687	1.61782	310.129	375.1	6.3	Down
M310T379	42532.8	41743.8	6.2	55249.2	54785.4	3.04	0.77	-0.38	0.00264945	2.58	0.125551	1.84238	310.087	378.6	6.3	Down
M311T160	96687.9	95540.5	16.65	160344	160857	10.69	0.6	-0.73	0.0111437	1.95	0.243502	1.75323	310.929	159.6	2.7	Down
M311T724	231370	236225	4.59	284550	280615	4.24	0.81	-0.3	0.0046317	2.33	0.164031	1.8081	311.186	724.1	12.1	Down
M311T743	471578	454327	12.5	347249	363570	9.11	1.36	0.44	0.0270006	1.57	0.36029	1.65804	311.221	743.2	12.4	Up
M311T86	572340	610227	14.77	764192	758487	4.24	0.75	-0.42	0.0329837	1.48	0.394083	1.63932	311.031	85.7	1.4	Down
M312T160_1	182878	185786	7.25	134209	128186	15.58	1.36	0.45	0.0318934	1.5	0.387619	1.63511	311.927	159.6	2.7	Up
M313T160	52633.4	51881.9	2.87	43432.8	45084.7	8.42	1.21	0.28	0.0207553	1.68	0.324629	1.68441	312.928	160.1	2.7	Up
M313T929	1.20287e+07	1.20857e+07	6.26	1.65757e+07	1.67175e+07	1.64	0.73	-0.46	0.00101456	2.99	0.077791	1.87014	313.077	928.8	15.5	Down
M314T364	393599	407744	12.03	855044	909915	25.16	0.46	-1.12	0.0114764	1.94	0.24793	1.75497	314.172	363.8	6.1	Down
M315T122	56025.4	55744.2	7.04	93018.9	96110.2	6.35	0.6	-0.73	0.000774611	3.11	0.0685126	1.87969	315.179	122	2	Down
M315T177	17842.8	18409.2	12.72	28710.3	29022.8	4.45	0.62	-0.69	0.00384409	2.42	0.149843	1.82005	314.917	176.6	2.9	Down
M315T306	1.49416e+06	1.44752e+06	12.56	953551	987989	10.03	1.57	0.65	0.00853164	2.07	0.214582	1.78258	315.167	305.5	5.1	Up
M315T724	1.50572e+06	1.34643e+06	24.68	3.47562e+06	3.22839e+06	22.82	0.43	-1.21	0.010819	1.97	0.241606	1.75854	314.938	724.1	12.1	Down
M316T551	18381.5	18548.4	11.15	24670	26479.7	13.44	0.75	-0.42	0.0484058	1.32	0.462255	1.56788	316.177	551	9.2	Down
M316T58	274243	284563	11.58	372988	368447	8.02	0.74	-0.44	0.0200348	1.7	0.318796	1.70618	315.892	57.8	1	Down
M316T979	58443.3	56227.9	8.73	24391.8	27555.6	32.62	2.4	1.26	0.0138956	1.86	0.268011	1.72895	315.894	979.1	16.3	Up
M317T177	39605.8	38361.7	6.16	67042.8	67032.4	4.17	0.59	-0.76	0.000242583	3.62	0.0446391	1.89851	316.914	176.7	2.9	Down
M317T182_1	1.0225e+06	784114	55.29	211391	262235	42.93	4.84	2.27	0.0214176	1.67	0.329718	1.69717	317.083	182	3	Up
M317T724	6.82316e+06	6.61737e+06	15.86	3.94001e+06	3.93503e+06	5.27	1.73	0.79	0.00473843	2.32	0.165223	1.80678	316.935	724.3	12.1	Up
M317T86_1	677967	637231	11.99	835326	848177	3.47	0.81	-0.3	0.038636	1.41	0.415706	1.5977	316.903	85.6	1.4	Down
M317T932	1.09507e+06	1.10504e+06	5.53	1.38193e+06	1.43714e+06	11.03	0.79	-0.34	0.0348374	1.46	0.401647	1.62326	317.197	932.4	15.5	Down
M317T979	416263	420565	5.18	601203	620924	9.99	0.69	-0.53	0.00533315	2.27	0.173888	1.80677	316.89	979.1	16.3	Down
M318T100	260578	256660	7.57	445876	413709	25.2	0.58	-0.77	0.0246745	1.61	0.347723	1.6824	318.102	99.8	1.7	Down
M318T102	2.51913e+06	2.4792e+06	4.25	3.25117e+06	3.24126e+06	2.2	0.77	-0.37	0.000737548	3.13	0.0673386	1.88066	318.077	102.3	1.7	Down
M318T81	1.37066e+06	758832	90.54	5.08391e+06	5.40517e+06	16.49	0.27	-1.89	0.0366215	1.44	0.409949	1.60675	318.009	81	1.4	Down
M319T990	271742	256348	12.87	205407	203880	3.7	1.32	0.4	0.0216746	1.66	0.330929	1.68286	318.829	989.5	16.5	Up
M320T182	141225	130994	16.93	201338	199064	12.79	0.7	-0.51	0.0401851	1.4	0.421592	1.60516	320.029	182	3	Down
M320T274	873521	878321	10.1	1.6808e+06	1.73903e+06	15.2	0.52	-0.94	0.00385602	2.41	0.149843	1.81724	320.058	274.2	4.6	Down
M320T327	56959.7	53503.8	13.64	98204.9	103847	25.56	0.58	-0.79	0.0396082	1.4	0.418863	1.60705	320.07	327.4	5.5	Down
M320T364	44286.1	25052	80.09	176301	177480	18.11	0.25	-1.99	0.0234928	1.63	0.343888	1.67124	320.061	363.8	6.1	Down
M320T683	10419.4	10735.7	63.6	51756.2	58208.5	35.6	0.2	-2.31	0.0276955	1.56	0.363194	1.65496	320.174	682.6	11.4	Down
M321T149	2.92392e+07	2.45895e+07	47.15	7.36181e+07	6.76695e+07	20.88	0.4	-1.33	0.0267384	1.57	0.359432	1.66525	321.051	149	2.5	Down
M321T182	360868	359611	6.96	519525	496777	13.05	0.69	-0.53	0.0126507	1.9	0.258832	1.73659	321.081	182.4	3	Down
M321T274	67257.7	67494.1	4.81	129696	134037	12.11	0.52	-0.95	0.00107057	2.97	0.0788628	1.86439	321.063	273.9	4.6	Down
M321T330	68501.1	62596.9	16.2	112645	118054	17.09	0.61	-0.72	0.022313	1.65	0.333744	1.68942	321.065	329.8	5.5	Down
M321T336	758907	755688	4.67	956722	907260	9.71	0.79	-0.33	0.0197196	1.71	0.317503	1.69053	321.108	335.5	5.6	Down
M321T72	239739	240739	5.17	266198	264006	1.87	0.9	-0.15	0.0295463	1.53	0.373885	1.65394	320.977	71.7	1.2	Down
M321T773	102160	98341.5	12.43	365985	448795	39.39	0.28	-1.84	0.0121674	1.91	0.254669	1.73251	321.21	773.2	12.9	Down
M321T91	2.75721e+06	2.76891e+06	7.23	4.41768e+06	4.47855e+06	3.29	0.62	-0.68	0.000511198	3.29	0.0610766	1.88473	321.065	90.9	1.5	Down
M322T177	103140	101933	5.11	87638.2	87954.3	6.94	1.18	0.23	0.030331	1.52	0.379318	1.6557	321.978	176.7	2.9	Up
M322T502	246305	247634	7.67	394440	382391	16.03	0.62	-0.68	0.0102672	1.99	0.234012	1.76266	322.095	502.1	8.4	Down
M322T82	5.61358e+06	5.73872e+06	26.95	356847	397075	32.3	15.73	3.98	0.000472046	3.33	0.0591743	1.88617	322.045	82	1.4	Up
M323T182	160251	166192	8	203616	198279	6.17	0.79	-0.35	0.0150812	1.82	0.28152	1.73126	323.079	182.2	3	Down
M323T312	80311	78589.3	3.88	86014.8	85916	1.65	0.93	-0.1	0.0459068	1.34	0.452157	1.57746	323.011	312.3	5.2	Down
M323T525	572242	569472	2.18	519090	526266	3.16	1.1	0.14	0.0117998	1.93	0.251371	1.75863	323.02	525.2	8.8	Up
M324T115	142115	153135	19.52	208275	208294	7.59	0.68	-0.55	0.0367049	1.44	0.410129	1.61415	324.05	115.1	1.9	Down
M325T139	246580	242516	4.24	159494	148177	14.1	1.55	0.63	0.00583387	2.23	0.178924	1.80381	324.899	139.1	2.3	Up
M325T160	27261.4	28922.1	11.46	104897	109108	57.48	0.26	-1.94	0.0397992	1.4	0.419645	1.58665	325.036	159.7	2.7	Down
M325T252	169313	177247	12.61	282960	263959	13.2	0.6	-0.74	0.00823752	2.08	0.212254	1.76888	325.107	251.8	4.2	Down
M325T83	7.05071e+06	6.91914e+06	4.28	5.08277e+06	5.16896e+06	13.68	1.39	0.47	0.0167109	1.78	0.292815	1.71355	324.761	83.2	1.4	Up
M325T85_2	282372	285131	10.12	398498	401432	2.07	0.71	-0.5	0.00448234	2.35	0.16141	1.8192	324.98	84.9	1.4	Down
M325T891	941895	952450	16.34	1.65389e+06	1.589e+06	7.44	0.57	-0.81	0.0055561	2.26	0.177112	1.80587	325.168	890.7	14.8	Down
M326T349	38185.9	40412.7	10.13	69876.3	74005.4	10.35	0.55	-0.87	0.00220414	2.66	0.116523	1.84437	326.112	349.3	5.8	Down
M327T323	17174	18973.3	20.76	32403.2	33202.1	20.77	0.53	-0.92	0.0237651	1.62	0.345009	1.68135	327.095	322.7	5.4	Down
M327T599	104061	104855	15.1	76731.6	77896.7	5.76	1.36	0.44	0.0344931	1.46	0.39972	1.61782	327.182	598.9	10	Up
M327T77	878766	889841	2.93	1.33973e+06	1.3252e+06	10.22	0.66	-0.61	0.0023933	2.62	0.12076	1.83735	326.978	76.9	1.3	Down
M328T97	5.05699e+07	4.96851e+07	9.18	4.11403e+07	4.04625e+07	6.78	1.23	0.3	0.0347161	1.46	0.401421	1.63084	328.059	96.6	1.6	Up
M329T360	20349.9	19973.7	10.59	33123.6	30109.1	18.36	0.61	-0.7	0.0153574	1.81	0.282807	1.72138	329.182	360	6	Down
M329T367	25161.4	25096.4	7.34	20050.5	19257.8	8.4	1.25	0.33	0.0232622	1.63	0.341474	1.66384	328.956	366.7	6.1	Up
M330T151	2.43819e+06	2.48954e+06	4.91	2.05946e+06	2.02435e+06	3.31	1.18	0.24	0.00808256	2.09	0.209285	1.7856	330.166	150.5	2.5	Up
M330T283	53967.3	52946	17.51	82149.6	82900.7	2.44	0.66	-0.61	0.0482834	1.32	0.462203	1.72958	330.166	283.1	4.7	Down
M330T380	55131.2	54680	2.14	29705.2	31221.7	12.45	1.86	0.89	0.00117549	2.93	0.0814337	1.86192	330.204	379.8	6.3	Up
M330T75	977106	1.01525e+06	7.16	1.21582e+06	1.21562e+06	6.35	0.8	-0.32	0.0173642	1.76	0.298225	1.70811	330.06	74.8	1.2	Down
M331T290	2.17006e+06	1.94704e+06	19.78	3.81356e+06	3.79223e+06	12.52	0.57	-0.81	0.0120547	1.92	0.253535	1.74539	331.161	290.2	4.8	Down
M331T384	109139	120810	19.3	220692	217596	10.09	0.49	-1.02	0.00572605	2.24	0.178703	1.80952	331.059	384	6.4	Down
M331T712	253758	256449	7.57	316018	319794	6.6	0.8	-0.32	0.0198571	1.7	0.318124	1.69404	330.978	711.9	11.9	Down
M333T604	3.50349e+06	3.63525e+06	8.56	2.09572e+06	1.85575e+06	25.46	1.67	0.74	0.0232557	1.63	0.341474	1.67998	333.048	604.2	10.1	Up
M333T719	263798	257293	4.97	401613	416712	12.82	0.66	-0.61	0.00699196	2.16	0.195297	1.78957	332.974	718.9	12	Down
M333T73_1	839499	844529	8.09	1.05633e+06	1.0511e+06	2.44	0.79	-0.33	0.00917345	2.04	0.221891	1.76346	333.026	73	1.2	Down
M334T170_1	1.5761e+06	1.57664e+06	11.45	980368	925422	13.76	1.61	0.68	0.00944701	2.02	0.225742	1.76873	334.06	170	2.8	Up
M334T182	3091.71	2614.79	36.75	6657.77	6914.32	16.61	0.46	-1.11	0.0232891	1.63	0.341552	1.66364	334.023	182.2	3	Down
M334T374	406019	417074	9.65	576134	567667	14.6	0.7	-0.5	0.0270344	1.57	0.36029	1.66517	333.896	374.5	6.2	Down
M334T403	1583.73	1334.06	45.11	6965.26	8021.17	55.15	0.23	-2.14	0.0424911	1.37	0.433278	1.56982	334.069	403.1	6.7	Down
M334T514	114910	110171	8.56	155107	140938	16.88	0.74	-0.43	0.0495611	1.3	0.465195	1.54989	334.094	514.1	8.6	Down
M334T86_1	1.53968e+06	1.51879e+06	2.42	2.99199e+06	2.78798e+06	26.42	0.51	-0.96	0.0486246	1.31	0.463193	1.7531	333.914	85.9	1.4	Down
M334T87	1.2286e+06	1.25192e+06	3.35	1.7145e+06	1.73539e+06	13.23	0.72	-0.48	0.014898	1.83	0.27947	1.73615	334.126	87.1	1.5	Down
M335T130	446534	458271	7	181656	169242	22.8	2.46	1.3	0.0024236	2.62	0.12076	1.84506	335.05	130.3	2.2	Up
M335T604	251194	249463	10.85	119492	100292	30.44	2.1	1.07	0.0121735	1.91	0.254669	1.74741	335.046	603.5	10.1	Up
M335T86_2	3500.54	2228.17	65.94	11549.3	11250.1	25.6	0.3	-1.72	0.0263928	1.58	0.357106	1.67196	335.008	85.8	1.4	Down
M336T176_2	201476	195918	7.08	354555	354072	10.76	0.57	-0.82	0.0016181	2.79	0.0970807	1.85501	335.994	176.2	2.9	Down
M336T310	46953.7	49497.5	10.16	68482.1	68552.2	0.41	0.69	-0.54	0.0242	1.62	0.347723	1.8261	336.132	309.7	5.2	Down
M336T378	19626	19059.7	5.27	11850.9	12444.2	8.96	1.66	0.73	0.00115826	2.94	0.0813101	1.86525	335.932	378.3	6.3	Up
M336T433	166765	168065	3.84	193179	193080	7.03	0.86	-0.21	0.0346722	1.46	0.401207	1.61346	336.051	432.9	7.2	Down
M336T436	20364.8	18478.7	18.11	37688.2	37506.1	11.82	0.54	-0.89	0.00688499	2.16	0.194551	1.78392	336.123	435.6	7.3	Down
M336T597	37764.4	36928	5.21	43138.4	43297.8	2.94	0.88	-0.19	0.0175049	1.76	0.298404	1.70864	336.187	597.5	10	Down
M336T83	2.29645e+06	2.20028e+06	9.27	3.22219e+06	3.18221e+06	7.61	0.71	-0.49	0.00757437	2.12	0.201749	1.78326	335.948	83.3	1.4	Down
M336T86	518030	542104	13.62	207240	201674	21.96	2.5	1.32	0.00354902	2.45	0.144849	1.81808	335.911	85.8	1.4	Up
M337T316	736343	727678	2.33	613567	624749	7.01	1.2	0.26	0.0130591	1.88	0.261035	1.73482	337.127	315.5	5.3	Up
M337T510	5660.69	6795.66	61.05	19893.7	21060.4	15.8	0.28	-1.81	0.0436964	1.36	0.438213	1.57232	337.141	510.1	8.5	Down
M337T94_2	231611	227703	13.26	169390	169249	10.06	1.37	0.45	0.0316918	1.5	0.386841	1.62343	337.144	93.6	1.6	Up
M337T990	55221.1	57200	6.49	74261.3	67217.2	16.59	0.74	-0.43	0.044043	1.36	0.440291	1.57916	336.868	989.5	16.5	Down
M339T435	10590.5	10719.8	7.54	7452.18	7672.13	19.55	1.42	0.51	0.0440177	1.36	0.440291	1.5787	339.121	435	7.2	Up
M340T346	3275.02	1631.31	88.89	9982.57	10668	13.4	0.33	-1.61	0.0486095	1.31	0.463193	1.55251	340.103	345.9	5.8	Down
M340T820	4.16314e+06	4.29433e+06	5.83	3.41587e+06	3.5013e+06	4.85	1.22	0.29	0.0113505	1.94	0.245927	1.7421	340.168	819.9	13.7	Up
M340T85	832255	816945	6.35	713974	712610	5.57	1.17	0.22	0.0342429	1.47	0.399002	1.60715	339.992	85.2	1.4	Up
M340T982	27046.5	27552.7	3.66	34164.5	33965.6	11.05	0.79	-0.34	0.0268092	1.57	0.359573	1.67091	339.797	981.6	16.4	Down
M340T986	13090.4	8074.13	73.52	37201.2	42584.2	25.73	0.35	-1.51	0.0492748	1.31	0.465195	1.55741	339.843	985.5	16.4	Down
M341T170	1.22333e+07	1.3157e+07	21.34	2.04954e+07	2.11077e+07	11.02	0.6	-0.74	0.0227952	1.64	0.338947	1.68974	341.039	170.2	2.8	Down
M341T309	225268	218221	7.91	340913	354852	9.69	0.66	-0.6	0.00479579	2.32	0.166785	1.81556	341.182	309.2	5.2	Down
M341T330	2028.98	2024.11	2.73	2821.1	2869.93	13.1	0.72	-0.48	0.0146531	1.83	0.276519	1.71668	341.008	329.8	5.5	Down
M341T85_3	1.29267e+06	1.29295e+06	0.04	679104	680539	4.08	1.9	0.93	0.00133671	2.87	0.0883401	1.91426	340.954	85.3	1.4	Up
M342T127	153009	140825	16.43	250624	239744	18.74	0.61	-0.71	0.0248329	1.6	0.348145	1.67063	342.073	126.7	2.1	Down
M342T343	40640.5	41131.7	16.18	96516.4	91359.9	20.04	0.42	-1.25	0.0043193	2.36	0.158334	1.81851	342.166	343	5.7	Down
M342T417	21290.6	19635.1	21.75	40671.9	40702.7	7.51	0.52	-0.93	0.00681475	2.17	0.194269	1.79872	342.113	416.5	6.9	Down
M342T452	26016.3	24430.3	12.71	45900.4	45748.6	16.98	0.57	-0.82	0.00985328	2.01	0.227844	1.75916	342.24	451.6	7.5	Down
M342T798	54712	61710.3	28.9	152818	125263	46.12	0.36	-1.48	0.0338193	1.47	0.398178	1.62011	342.265	797.6	13.3	Down
M342T88	3.16773e+06	3.27403e+06	7.92	1.40461e+06	1.33791e+06	45.86	2.26	1.17	0.0345597	1.46	0.400198	1.61795	342.079	87.5	1.5	Up
M343T170_1	3.35267e+06	3.13731e+06	26.85	1.65879e+06	1.60957e+06	31.11	2.02	1.02	0.0396396	1.4	0.418863	1.60499	342.986	170.4	2.8	Up
M343T220	14880.6	14439.4	21.62	29982.5	29545.1	11.6	0.5	-1.01	0.00723307	2.14	0.198285	1.78856	343.111	219.8	3.7	Down
M343T316	42068.8	41048.6	19.29	79840	77529.6	8.64	0.53	-0.92	0.0058219	2.23	0.178904	1.80094	342.969	316.4	5.3	Down
M343T74	1.53118e+06	1.55675e+06	2.9	1.9096e+06	1.85941e+06	6.08	0.8	-0.32	0.00464396	2.33	0.164097	1.81091	342.516	74.2	1.2	Down
M344T170	151864	81852.9	80.27	474839	485706	19.82	0.32	-1.64	0.0402946	1.39	0.421704	1.60515	343.989	170.5	2.8	Down
M344T548	644347	628362	14.73	1.38991e+06	1.38495e+06	12.21	0.46	-1.11	0.00217808	2.66	0.116523	1.85304	344.142	548.2	9.1	Down
M344T768	4.30568e+06	4.33558e+06	2.15	5.14507e+06	5.10442e+06	7.38	0.84	-0.26	0.0162664	1.79	0.291301	1.71982	344.135	768	12.8	Down
M344T86	1.81243e+06	1.8287e+06	3.24	3.52532e+06	3.41087e+06	7.13	0.51	-0.96	0.000118743	3.93	0.0350745	1.90306	343.943	86.4	1.4	Down
M344T939	6.48079e+06	6.54996e+06	5.43	9.28802e+06	8.54262e+06	15.65	0.7	-0.52	0.0188711	1.72	0.310165	1.69455	344.28	939.5	15.7	Down
M345T239	105717	109976	8.25	142341	143481	6.5	0.74	-0.43	0.00846122	2.07	0.214582	1.77584	345.178	239	4	Down
M345T275	331148	328570	12.76	693355	689830	15.26	0.48	-1.07	0.00307107	2.51	0.134784	1.84161	345.079	274.6	4.6	Down
M345T330	1.84132e+07	1.84459e+07	4.28	6.27518e+06	6.19557e+06	8	2.93	1.55	3.22496e-05	4.49	0.031782	1.91059	345.177	330.3	5.5	Up
M345T446	22222.8	22416.7	4.62	24928.3	24726	4.16	0.89	-0.17	0.0328947	1.48	0.393914	1.63138	345.075	445.9	7.4	Down
M345T487	183054	150125	55.08	448260	475138	14.79	0.41	-1.29	0.0376768	1.42	0.412981	1.61295	345.085	487.5	8.1	Down
M345T548	183978	183799	5.63	221562	225163	5.15	0.83	-0.27	0.0137332	1.86	0.266752	1.72392	345.145	548.2	9.1	Down
M345T88	2.39409e+06	2.37723e+06	12.62	4.32884e+06	4.51955e+06	9.13	0.55	-0.85	0.00281807	2.55	0.130532	1.83519	345.01	88.4	1.5	Down
M346T149	6.93456e+08	6.9499e+08	16.78	1.27808e+09	1.19697e+09	23.64	0.54	-0.88	0.0217963	1.66	0.330929	1.68643	346.056	148.8	2.5	Down
M346T196	1.0316e+06	1.07528e+06	7.76	2.23532e+06	2.24682e+06	3.59	0.46	-1.12	0.000104417	3.98	0.0350745	1.90606	346.055	196.1	3.3	Down
M346T303	1.76671e+06	1.77242e+06	11.48	1.30299e+06	1.29651e+06	6.37	1.36	0.44	0.0167414	1.78	0.292815	1.71065	346.055	303.5	5.1	Up
M346T37	17201.5	16693.6	11.18	24723	25865.2	14.34	0.7	-0.52	0.0281963	1.55	0.366853	1.66094	345.788	37.4	0.6	Down
M346T90	6.69664e+06	6.85235e+06	4.83	907001	948567	11.54	7.38	2.88	1.13603e-05	4.94	0.0276242	1.91793	346.091	90.1	1.5	Up
M346T978	572868	557712	9.39	1.33697e+06	1.35706e+06	5.81	0.43	-1.22	0.000178224	3.75	0.0412948	1.89636	346.055	978.2	16.3	Down
M347T71	115243	115291	5.76	232952	238860	19.75	0.49	-1.02	0.00485881	2.31	0.1672	1.81023	347.001	71.2	1.2	Down
M348T102	19200.4	18349.3	8.38	49256.3	51947.4	14.07	0.39	-1.36	0.000640605	3.19	0.0620758	1.88355	348.077	101.9	1.7	Down
M348T118_1	2.51829e+06	2.39501e+06	68.65	10255632	1.09611e+07	23.4	0.25	-2.03	0.0328459	1.48	0.393914	1.63544	348.086	118.1	2	Down
M349T296	45729.8	47038.2	13.05	71473.8	64592.5	22.96	0.64	-0.64	0.0426206	1.37	0.433758	1.5968	349.055	296	4.9	Down
M349T453	63964.7	64378.3	12.53	41240.2	40279	9.71	1.55	0.63	0.00889031	2.05	0.219618	1.76853	349.171	453.1	7.6	Up
M350T118	159079	174663	16.99	32850.5	32649.8	63	4.84	2.28	0.0177222	1.75	0.300439	1.70621	350.082	118	2	Up
M350T275	261247	277746	12.63	499364	430497	25.67	0.52	-0.93	0.0165055	1.78	0.292815	1.72304	350.071	274.6	4.6	Down
M350T404	156078	166409	17.97	54046.8	46945.8	24.97	2.89	1.53	0.00364127	2.44	0.147824	1.83037	350.085	403.7	6.7	Up
M350T83	391608	379957	11.56	630383	621553	8.9	0.62	-0.69	0.00454374	2.34	0.162372	1.81391	349.925	82.9	1.4	Down
M351T306	40110.8	40773.3	12.35	142686	157553	49.48	0.28	-1.83	0.0289117	1.54	0.371571	1.65198	351.146	305.7	5.1	Down
M351T664	19338	18992.2	12.22	37675.7	34344.5	15.93	0.51	-0.96	0.00416493	2.38	0.157028	1.81827	351.166	664.1	11.1	Down
M351T73	452251	463874	8.16	298903	267718	21.8	1.51	0.6	0.0299039	1.52	0.37497	1.64704	351.038	73.3	1.2	Up
M351T741	878768	904222	7.97	1.74082e+06	1.67544e+06	19.54	0.5	-0.99	0.0050823	2.29	0.170074	1.80777	351.034	741.4	12.4	Down
M352T310	42387.5	43976	19.24	95075.7	103558	17.51	0.45	-1.17	0.00683144	2.17	0.194269	1.79653	352.013	309.7	5.2	Down
M352T335	203647	197894	11.48	460444	423374	22.17	0.44	-1.18	0.00448615	2.35	0.16141	1.81094	352.07	335.2	5.6	Down
M352T492	52818.2	52447.1	4.42	8612.37	8257.48	28.75	6.13	2.62	0.00698356	2.16	0.195297	1.89365	352.065	492.4	8.2	Up
M353T769	100067	97944	8	16086.2	10570.1	71.36	6.22	2.64	0.0338924	1.47	0.398178	1.7799	352.893	768.9	12.8	Up
M353T952	843593	877247	7.85	2.20013e+06	2.36118e+06	42.76	0.38	-1.38	0.03565	1.45	0.404825	1.60245	353.142	952.2	15.9	Down
M355T303	71358.2	62539.8	22.57	44580.2	44398.1	15.67	1.6	0.68	0.0394521	1.4	0.4185	1.59953	355.055	302.7	5	Up
M355T505_2	484676	501338	6.12	354069	337781	13.61	1.37	0.45	0.0197046	1.71	0.317503	1.70122	355.058	505.4	8.4	Up
M355T509	79446.5	82921.7	8.22	60961.1	57015.1	11.37	1.3	0.38	0.0292915	1.53	0.372811	1.65726	355.224	509.1	8.5	Up
M355T58	300571	288114	18.23	571141	540253	15.37	0.53	-0.93	0.00869893	2.06	0.217061	1.76245	354.883	57.5	1	Down
M355T740_2	211706	205698	8.56	117449	116961	12.49	1.8	0.85	0.00245263	2.61	0.12106	1.83927	354.995	739.9	12.3	Up
M356T465	48300.7	49170.9	12.23	33800.5	30452.5	17.7	1.43	0.52	0.0408817	1.39	0.424965	1.60276	356.114	465.3	7.8	Up
M356T870	114451	136766	42.52	29577.1	30543.5	49.71	3.87	1.95	0.0358403	1.45	0.40628	1.60726	356.186	870.5	14.5	Up
M356T990_2	2090.64	2280.48	16.18	10859.7	8007.42	58.87	0.19	-2.38	0.00958789	2.02	0.225915	1.77714	355.928	989.5	16.5	Down
M357T368	111008	111239	3.99	127515	128370	3.13	0.87	-0.2	0.00916603	2.04	0.221891	1.77013	357.215	368.1	6.1	Down
M357T649	73000.1	67084.1	14.53	137560	136451	2.92	0.53	-0.91	0.00149557	2.83	0.0933696	1.85758	356.978	648.9	10.8	Down
M357T659	113045	109446	8.08	244361	252099	16.57	0.46	-1.11	0.00218378	2.66	0.116523	1.853	357.221	659.2	11	Down
M357T870	2.43272e+06	2.38861e+06	14.78	3.62882e+06	3.37979e+06	15.36	0.67	-0.58	0.029554	1.53	0.373885	1.64466	357.189	870.5	14.5	Down
M357T989	554270	571993	5.67	721646	718784	10.2	0.77	-0.38	0.0181276	1.74	0.304278	1.71102	356.94	989.5	16.5	Down
M358T170	1.19107e+06	1.0981e+06	15.22	1.78758e+06	1.95521e+06	17.69	0.67	-0.59	0.0432304	1.36	0.436753	1.58959	358.058	170	2.8	Down
M358T287	147701	114594	46.95	37101.5	44694.6	59.29	3.98	1.99	0.0477875	1.32	0.459326	1.55923	358.161	286.6	4.8	Up
M358T326	291790	291946	4.5	435160	427635	6.47	0.67	-0.58	0.000909241	3.04	0.0747992	1.87067	358.082	325.7	5.4	Down
M358T401	448648	437341	9.86	748548	796798	17.91	0.6	-0.74	0.0147693	1.83	0.277716	1.72828	358.198	401.1	6.7	Down
M359T155	1.60942e+06	1.63829e+06	7.52	1.04273e+06	1.07525e+06	25.72	1.54	0.63	0.0482027	1.32	0.461711	1.56264	359.125	154.8	2.6	Up
M359T592	340690	334875	6.91	444109	442191	8.79	0.77	-0.38	0.014764	1.83	0.277716	1.72102	359.129	591.9	9.9	Down
M359T70	464.07	496.13	14.29	1025.8	936.02	17.59	0.45	-1.14	0.0037243	2.43	0.148862	1.8234	359.06	70	1.2	Down
M359T828	119899	95123.3	51.11	333862	318065	19.99	0.36	-1.48	0.0221236	1.66	0.332803	1.68037	359.244	828	13.8	Down
M360T421	47131	50974.6	20	74655.3	76639.6	17.49	0.63	-0.66	0.0452376	1.34	0.447419	1.58349	360.159	420.6	7	Down
M360T75	1.03396e+06	1.09614e+06	15.67	1.42478e+06	1.36003e+06	8.68	0.73	-0.46	0.037512	1.43	0.41232	1.60737	360.071	75	1.2	Down
M361T102	27199.6	26287.3	23.36	51902.8	57711.1	19.46	0.52	-0.93	0.0225859	1.65	0.337187	1.67768	361.172	101.9	1.7	Down
M361T150	4.65912e+06	4.55206e+06	4.01	5.55006e+06	5.38452e+06	9.78	0.84	-0.25	0.0454002	1.34	0.448746	1.56388	361.142	150.4	2.5	Down
M361T270	141663	143160	3.73	190140	174945	15.88	0.75	-0.42	0.0343767	1.46	0.399544	1.61988	361.172	270.1	4.5	Down
M361T548	23610.7	21231.8	23.45	4780.09	4771.64	11.59	4.94	2.3	0.000405558	3.39	0.0548854	1.88675	361.133	548.2	9.1	Up
M362T694	71712.1	73509.7	4.92	64155	63967.4	4.8	1.12	0.16	0.0494483	1.31	0.465195	1.56404	362.167	694.2	11.6	Up
M363T108	1.74782e+07	1.83453e+07	19.51	2.81784e+07	2.60936e+07	13.47	0.62	-0.69	0.0257425	1.59	0.353476	1.65502	363.055	108.2	1.8	Down
M363T159_2	269053	272471	13	354546	348347	3.11	0.76	-0.4	0.0229006	1.64	0.33939	1.68211	363.134	159.3	2.7	Down
M363T170	309605	323208	8.08	475978	506936	17.94	0.65	-0.62	0.0242783	1.61	0.347723	1.68074	363.021	170.2	2.8	Down
M363T718	58623.9	60053.6	4.71	21482.9	24414.8	24.85	2.73	1.45	0.00301881	2.52	0.134695	1.82943	362.974	717.7	12	Up
M363T981	247404	234415	9.25	459429	463998	10.72	0.54	-0.89	0.00162262	2.79	0.0970807	1.8548	362.822	980.6	16.3	Down
M365T160	446450	373943	33.04	216565	217559	25.13	2.06	1.04	0.0378493	1.42	0.413151	1.60451	365.101	159.8	2.7	Up
M365T259	2.60297e+06	2.9261e+06	24.61	4.40608e+06	4.35015e+06	9.61	0.59	-0.76	0.029663	1.53	0.373885	1.64131	365.05	258.7	4.3	Down
M365T747	407141	406709	1.05	271604	266631	9.28	1.5	0.58	0.0155329	1.81	0.285614	1.85824	365.219	747.4	12.5	Up
M365T81	3.04586e+06	2.89139e+06	10.61	5.01963e+06	4.94076e+06	3.03	0.61	-0.72	0.0012673	2.9	0.0851753	1.86726	365.087	81	1.4	Down
M366T274	72014.2	70980.6	18.15	153732	147147	16.79	0.47	-1.09	0.00580404	2.24	0.178703	1.80209	366.046	274.2	4.6	Down
M366T281	216341	197717	29.52	95614.1	98845.5	9.53	2.26	1.18	0.0105376	1.98	0.237773	1.75886	366.138	281.4	4.7	Up
M366T335	1.65078e+06	1.69716e+06	5.66	458106	443023	17.88	3.6	1.85	0.000272706	3.56	0.047334	1.89942	366.012	335	5.6	Up
M366T337	14714.2	14690.8	10.65	30580.3	26232.5	25.32	0.48	-1.06	0.00911894	2.04	0.22159	1.76647	366.215	336.9	5.6	Down
M366T346	11158.7	11250.8	6.77	16843.5	15683.6	15.42	0.66	-0.59	0.0127405	1.89	0.259247	1.73714	366.165	345.9	5.8	Down
M366T86	21732.5	19579.1	19.51	160021	158321	14.02	0.14	-2.88	0.000119457	3.92	0.0350745	1.90192	365.997	86.3	1.4	Down
M367T816	142243	136687	12.07	273692	239145	21.92	0.52	-0.94	0.00960566	2.02	0.225915	1.76216	367.215	815.9	13.6	Down
M368T92	979006	984231	4.13	819879	828684	4.21	1.19	0.26	0.00661492	2.18	0.192772	1.7837	368.12	92.3	1.5	Up
M369T203	74998.3	74296.8	3.42	116924	116994	4.64	0.64	-0.64	0.0001815	3.74	0.0412948	1.89915	369.178	202.5	3.4	Down
M369T511	40327	41027.9	5.96	27514.5	26464.2	14.73	1.47	0.55	0.0127107	1.9	0.259247	1.74277	369.044	511.1	8.5	Up
M369T755	79368.6	80236.6	4.56	111217	108539	13.89	0.71	-0.49	0.0166034	1.78	0.292815	1.72375	369.131	755.2	12.6	Down
M370T112	601939	591390	4.47	372654	335935	19.34	1.62	0.69	0.0110845	1.96	0.243166	1.75556	370.056	112.1	1.9	Up
M370T394	27697.6	27527.3	7.28	62104.3	61315.6	5.42	0.45	-1.16	0.000101191	3.99	0.0350745	1.9045	370.071	394.3	6.6	Down
M370T496	39951	40276.7	11.92	65776.2	64555.1	7.83	0.61	-0.72	0.00374673	2.43	0.148862	1.82102	370.05	495.8	8.3	Down
M371T127	278847	265364	16.27	182373	187488	9.97	1.53	0.61	0.0182898	1.74	0.305063	1.71759	371.157	127.4	2.1	Up
M371T394_2	198812	195945	5.93	85971.9	85799.3	8.2	2.31	1.21	0.000135036	3.87	0.0360299	1.90406	371.065	394.5	6.6	Up
M371T488	275391	272296	8.29	397549	409764	7.11	0.69	-0.53	0.00440356	2.36	0.159576	1.81646	371.11	487.5	8.1	Down
M371T496_1	71165.6	75214.4	12.99	152231	169716	26.67	0.47	-1.1	0.0166313	1.78	0.292815	1.72307	371.056	495.9	8.3	Down
M371T496_2	102156	105502	6	181883	179790	2.86	0.56	-0.83	0.000119913	3.92	0.0350745	1.90487	371.071	495.8	8.3	Down
M371T614	12181.3	11574.9	17.17	5207.27	4981.33	24.48	2.34	1.23	0.00719333	2.14	0.198285	1.78505	371.015	614	10.2	Up
M371T663	603898	614661	6.98	444186	453795	5.98	1.36	0.44	0.00470088	2.33	0.164635	1.81935	370.91	663.5	11.1	Up
M371T808	5.33003e+06	5.41718e+06	8.84	2.57169e+06	2.25358e+06	22.3	2.07	1.05	0.00505183	2.3	0.169868	1.80923	371.065	808.2	13.5	Up
M372T274_2	11907.5	14559.5	40.27	100688	110017	21.09	0.12	-3.08	0.00205737	2.69	0.113623	1.84991	372.116	274.5	4.6	Down
M372T442	87356.8	86030.3	6.31	102247	104118	6.18	0.85	-0.23	0.0369601	1.43	0.410421	1.61031	372.213	441.9	7.4	Down
M373T124	346130	344000	18.15	233301	236949	5.59	1.48	0.57	0.0254267	1.59	0.351985	1.65781	373.1	124	2.1	Up
M373T275	235444	236672	1.22	453094	445497	3.84	0.52	-0.94	9.22648e-06	5.03	0.0276242	1.91451	373.083	274.6	4.6	Down
M373T396	143451	146101	7.65	334214	328698	3.88	0.43	-1.22	7.12495e-05	4.15	0.0341026	1.90639	373.083	395.8	6.6	Down
M374T328	30928.6	30907.4	4.56	53149.2	50734.5	17.92	0.58	-0.78	0.00707359	2.15	0.196357	1.78105	374.086	328.1	5.5	Down
M374T396	16297.7	16360.1	9.27	23617.4	23187.1	6.9	0.69	-0.54	0.00505314	2.3	0.169868	1.8158	374.087	396	6.6	Down
M375T73	359696	353744	4.02	772146	765469	14.88	0.47	-1.1	0.00105155	2.98	0.0788628	1.86517	375.115	73.3	1.2	Down
M375T89	191185	180996	47.1	485969	485767	16.53	0.39	-1.35	0.029027	1.54	0.372177	1.63956	375.152	88.7	1.5	Down
M376T88	762255	736586	6.36	1.56038e+06	1.48003e+06	9.36	0.49	-1.03	0.000363036	3.44	0.0547222	1.88773	376.033	88	1.5	Down
M377T128_1	16852.4	9535.38	83.17	75106.1	70755	25.65	0.22	-2.16	0.0228325	1.64	0.338947	1.68435	377.033	127.8	2.1	Down
M377T363	34001.7	32159.6	16.21	82513.8	82505.6	18.12	0.41	-1.28	0.00318974	2.5	0.137045	1.83726	377.048	363.5	6.1	Down
M377T604	17550.6	16868.7	36.69	41391.9	42372.6	21.54	0.42	-1.24	0.0243642	1.61	0.347723	1.67193	377.221	603.7	10.1	Down
M377T722	807601	802586	1.17	1.33015e+06	1.26094e+06	15.36	0.61	-0.72	0.0288612	1.54	0.371224	1.81029	377.272	721.7	12	Down
M377T800	9.05446e+07	8.29418e+07	66.67	1.83436e+07	1.7331e+07	37.3	4.94	2.3	0.0393687	1.4	0.418305	1.60036	377.282	800.4	13.3	Up
M378T369	63345.3	66545.6	10.39	37574.5	38107.5	13.68	1.69	0.75	0.00664587	2.18	0.192851	1.79294	378.08	368.9	6.1	Up
M378T588	42294.4	42923.2	2.98	36357.4	36209.5	9.1	1.16	0.22	0.049913	1.3	0.467065	1.5724	378.151	588	9.8	Up
M379T168	189058	206918	19.59	39172.3	31774.4	71.8	4.83	2.27	0.0183096	1.74	0.305063	1.71358	379.097	168.1	2.8	Up
M379T240	138060	138345	11.19	188276	189786	3.41	0.73	-0.45	0.0098877	2	0.227994	1.77195	379.097	240.3	4	Down
M379T381	235847	225592	12.64	110469	101675	20.05	2.13	1.09	0.00441549	2.36	0.159594	1.81429	379.095	380.6	6.3	Up
M379T86	691774	681078	2.77	1.50455e+06	1.3094e+06	27.37	0.46	-1.12	0.0358565	1.45	0.40628	1.77974	378.916	85.9	1.4	Down
M380T160	288311	262417	32.55	502477	485590	6.62	0.57	-0.8	0.0344356	1.46	0.399652	1.61141	380.01	159.5	2.7	Down
M380T335	1.11092e+06	1.15557e+06	18.19	462624	471640	22.97	2.4	1.26	0.00734757	2.13	0.198384	1.779	380.08	335.2	5.6	Up
M381T396	319575	304619	12.11	240295	232135	6.39	1.33	0.41	0.0217868	1.66	0.330929	1.69386	381.215	396.3	6.6	Up
M381T709	558760	603704	15.42	768931	786217	10.04	0.73	-0.46	0.0429633	1.37	0.435841	1.57819	380.976	708.9	11.8	Down
M381T792	24335.2	24433.9	6.08	168666	159707	46.67	0.14	-2.79	0.0208258	1.68	0.324629	1.84388	380.978	792	13.2	Down
M381T84	27269.8	27373.3	19.23	51580.8	48959.6	27.36	0.53	-0.92	0.031605	1.5	0.386841	1.63759	380.762	84	1.4	Down
M381T89	217636	212691	22.26	425660	369268	27.09	0.51	-0.97	0.0275339	1.56	0.362718	1.64836	380.987	88.7	1.5	Down
M382T157_3	2.77662e+06	2.78658e+06	11.72	4.07475e+06	4.20065e+06	16.23	0.68	-0.55	0.0328531	1.48	0.393914	1.63052	382.112	157.5	2.6	Down
M382T286	27462.8	25907.1	10.96	45434.1	45127.2	8.17	0.6	-0.73	0.00285922	2.54	0.131507	1.83311	381.541	285.7	4.8	Down
M382T782	101902	100446	8.17	189909	194116	6.17	0.54	-0.9	0.000458282	3.34	0.0584319	1.89111	382.26	782.4	13	Down
M382T793	3.43815e+06	3.70887e+06	16.57	6.66251e+06	6.50577e+06	5.61	0.52	-0.95	0.00319612	2.5	0.137045	1.835	382.234	792.7	13.2	Down
M383T119	61155.9	63830.5	7.86	79567.4	81108.9	8.07	0.77	-0.38	0.016616	1.78	0.292815	1.71792	383.157	119.3	2	Down
M383T286_1	599138	596294	1.36	685092	653941	8.27	0.87	-0.19	0.0495184	1.31	0.465195	1.55496	382.538	286.2	4.8	Down
M383T792	133750	141907	12.39	239171	241864	4.71	0.56	-0.84	0.00179272	2.75	0.103722	1.85787	383.175	791.8	13.2	Down
M385T257	492574	468064	17.37	976272	1.03524e+06	12.39	0.5	-0.99	0.00499674	2.3	0.169868	1.80033	385.009	257.2	4.3	Down
M385T800	174046	168521	11.99	281402	282590	7.03	0.62	-0.69	0.00366868	2.44	0.147824	1.82743	385.186	800.3	13.3	Down
M386T430	32234.3	30924.5	12.73	46830.4	46530.9	8.97	0.69	-0.54	0.0131781	1.88	0.261055	1.73933	386.095	430.2	7.2	Down
M387T119	136830	139472	13.05	91616.4	82332.4	19.39	1.49	0.58	0.0365929	1.44	0.40994	1.61697	387.151	119.1	2	Up
M387T158	69729.7	71862.9	8.86	88717.3	92392.1	7.94	0.79	-0.35	0.0264695	1.58	0.357339	1.66525	387.188	158.2	2.6	Down
M387T290	3090.83	3368.84	18.38	12918.4	11467.1	41.16	0.24	-2.06	0.00580037	2.24	0.178703	1.79187	387.151	289.5	4.8	Down
M387T296	52629.7	52632.6	8.41	69281.5	65021.3	12.61	0.76	-0.4	0.0337192	1.47	0.398178	1.63404	387.188	296	4.9	Down
M387T593	91623.3	95563.6	9.64	117439	119857	3.57	0.78	-0.36	0.0146452	1.83	0.276519	1.72282	387.215	593	9.9	Down
M387T88	1.02941e+06	1.03351e+06	1.81	2.51049e+06	2.47193e+06	7.93	0.41	-1.29	4.4178e-05	4.35	0.0341026	1.90825	387.065	88.1	1.5	Down
M388T126	315251	304713	8.51	59014.2	62156.4	17.43	5.34	2.42	0.00013083	3.88	0.0360299	1.90553	388.145	126.4	2.1	Up
M388T372	7258.94	7404.8	4.84	10218.1	10593.1	11.15	0.71	-0.49	0.00934064	2.03	0.224145	1.77506	388.063	372.2	6.2	Down
M388T66	122073	121656	10.62	182765	165641	16.84	0.67	-0.58	0.0234842	1.63	0.343888	1.67118	388.035	66	1.1	Down
M388T741	33406.7	37571	33.06	1381.52	257.75	145.53	24.18	4.6	0.0141932	1.85	0.271078	1.73571	388.29	741	12.3	Up
M390T132	61287.6	64223.9	13.22	109169	104285	15.7	0.56	-0.83	0.00839095	2.08	0.214237	1.78631	390.099	132	2.2	Down
M390T307	205472	151209	60.24	596767	570301	31.51	0.34	-1.54	0.0375217	1.43	0.41232	1.6133	390.133	307.2	5.1	Down
M391T159	7245.84	7595.27	12.48	87184.5	90739.1	20.43	0.08	-3.59	6.72897e-05	4.17	0.0341026	1.90971	391.069	159.3	2.7	Down
M391T394	115289	109456	15.49	82818.6	79075.8	11.07	1.39	0.48	0.0379314	1.42	0.413475	1.60319	391.05	394.3	6.6	Up
M391T412	2.42548e+06	2.4619e+06	12.05	1.48766e+06	1.52236e+06	4.87	1.63	0.71	0.00314249	2.5	0.135988	1.82546	390.983	412	6.9	Up
M391T459	7511.93	7678.46	34.1	23883.4	27095.3	31.9	0.31	-1.67	0.0171677	1.77	0.297328	1.71937	391.051	459.4	7.7	Down
M391T777	133688	143191	12.48	274967	282924	11.97	0.49	-1.04	0.00220579	2.66	0.116523	1.84212	390.983	777.3	13	Down
M392T325	32992.9	31268.6	11.34	13600.1	12723	12.08	2.43	1.28	0.00067314	3.17	0.0640497	1.88267	392.149	324.7	5.4	Up
M392T89	416309	411399	2.11	272094	271889	3.34	1.53	0.61	4.84616e-05	4.31	0.0341026	1.91027	392.018	89	1.5	Up
M393T403	79041.2	85442.8	19.26	115094	108180	11.04	0.69	-0.54	0.0448275	1.35	0.444131	1.56721	393.154	403.1	6.7	Down
M393T72	46465.4	47200.8	11.7	60450.6	59969.9	5.83	0.77	-0.38	0.0251236	1.6	0.34932	1.66395	393.01	72.2	1.2	Down
M393T767	225673	219118	11.01	312317	304188	11.18	0.72	-0.47	0.0219739	1.66	0.331814	1.67319	393	767.2	12.8	Down
M393T867	4.13272e+06	4.09976e+06	3.87	6.81917e+06	6.91829e+06	7.19	0.61	-0.72	0.000464009	3.33	0.0586322	1.88415	393.194	867.2	14.5	Down
M394T122	462686	431654	19.54	279888	287659	10.88	1.65	0.73	0.0175056	1.76	0.298404	1.70699	394.127	122.1	2	Up
M394T131	445893	439642	8.77	575697	581041	5.49	0.77	-0.37	0.0124861	1.9	0.2573	1.73332	394.128	130.8	2.2	Down
M395T990	88818.2	90195.3	6.05	273236	269716	6.09	0.33	-1.62	2.26481e-05	4.64	0.031782	1.91227	394.917	989.5	16.5	Down
M396T394_1	832767	811297	5.7	1.20249e+06	1.20626e+06	1.64	0.69	-0.53	0.000402953	3.39	0.0548854	1.89062	396.086	394.3	6.6	Down
M396T394_2	178789	163655	14.98	102920	101367	3.34	1.74	0.8	0.0030945	2.51	0.135021	1.83118	396.098	394.4	6.6	Up
M396T421	139462	144412	7.7	74646.5	80028.2	21.23	1.87	0.9	0.00986676	2.01	0.227844	1.75517	396.135	420.7	7	Up
M397T769	543915	629716	30.54	242825	224169	30.57	2.24	1.16	0.0384052	1.42	0.414995	1.59867	397.058	768.9	12.8	Up
M397T785	1.74657e+06	1.71634e+06	36.44	332858	324999	19.1	5.25	2.39	0.00268161	2.57	0.126436	1.84031	396.991	785.4	13.1	Up
M397T805_2	1.24492e+06	1.21104e+06	4.9	1.48212e+06	1.42471e+06	6.79	0.84	-0.25	0.0217499	1.66	0.330929	1.67625	397.238	805	13.4	Down
M398T805	784664	826042	9.22	1.45753e+06	1.34675e+06	17.12	0.54	-0.89	0.00505914	2.3	0.169868	1.80656	398.228	805	13.4	Down
M399T131	257534	264058	14.2	375699	368602	7.13	0.69	-0.54	0.0148812	1.83	0.27947	1.7252	399.218	131.4	2.2	Down
M399T207	151862	149454	4.28	197767	195046	2.46	0.77	-0.38	0.000724665	3.14	0.066547	1.8792	399.201	206.6	3.4	Down
M399T344	84475.2	84760.8	8.31	142858	136742	11.51	0.59	-0.76	0.00293536	2.53	0.13218	1.82872	399.224	344.5	5.7	Down
M399T981_1	2.5787e+06	2.67129e+06	8.62	1.0984e+07	1.10826e+07	13.36	0.23	-2.09	0.000101457	3.99	0.0350745	1.90666	398.823	980.8	16.3	Down
M401T374_1	115747	122698	20.31	35028.5	37472.6	50.53	3.3	1.72	0.0244343	1.61	0.347723	1.66629	401.065	374.1	6.2	Up
M401T81_1	4.6429e+07	4.45494e+07	9.21	3.01069e+07	2.77017e+07	20.19	1.54	0.62	0.0230311	1.64	0.340522	1.6773	401.101	81.3	1.4	Up
M401T824	1.0178e+06	1.03273e+06	11.16	1.48328e+06	1.55906e+06	9.45	0.69	-0.54	0.0118825	1.93	0.251371	1.74799	401.17	824.1	13.7	Down
M401T86_2	3.54038e+06	4.23963e+06	35.25	876217	572891	71.59	4.04	2.01	0.0290477	1.54	0.372177	1.65652	400.92	85.8	1.4	Up
M402T182	721276	704221	8.62	1.20735e+06	1.20258e+06	2.36	0.6	-0.74	0.000527575	3.28	0.0610766	1.8816	401.943	182	3	Down
M402T81	3.44378e+06	3.5703e+06	10.63	5.93129e+06	6.14556e+06	13.99	0.58	-0.78	0.00665424	2.18	0.192851	1.79571	402.103	81.3	1.4	Down
M403T791	247430	244067	8.96	185087	188994	12.5	1.34	0.42	0.0310533	1.51	0.383492	1.63712	403.233	791	13.2	Up
M404T80	4.03158e+06	4.40468e+06	18.43	1.08901e+07	1.14598e+07	17.53	0.37	-1.43	0.00304092	2.52	0.134784	1.83789	403.997	79.8	1.3	Down
M404T81	789253	820107	7.22	500378	508167	15.89	1.58	0.66	0.010869	1.96	0.241606	1.75735	404.1	81.2	1.4	Up
M404T84	487578	289371	73.24	1.71117e+06	1.58986e+06	34.35	0.28	-1.81	0.0338027	1.47	0.398178	1.63814	403.936	84.1	1.4	Down
M405T263_1	18286.9	18770.2	12.23	13054.4	12900.8	2.67	1.4	0.49	0.010891	1.96	0.241606	1.74798	404.972	263.4	4.4	Up
M405T488	48233	47563	25.96	11896.7	8611.87	84.47	4.05	2.02	0.0383993	1.42	0.414995	1.61479	405.087	487.5	8.1	Up
M405T588	95868.1	97203.4	4.5	294147	297922	8.12	0.33	-1.62	3.24325e-05	4.49	0.031782	1.91415	405.014	588.5	9.8	Down
M405T769	2371849	2.16438e+06	24.57	5157708	5.13651e+06	13.36	0.46	-1.12	0.00730288	2.14	0.198285	1.78531	405.088	768.9	12.8	Down
M405T818	68245.1	70069	17.76	129244	140341	16.91	0.53	-0.92	0.0124386	1.91	0.2573	1.74587	405.253	817.8	13.6	Down
M407T775	1.41246e+06	1.38963e+06	6.76	1.98638e+06	1.9458e+06	16.64	0.71	-0.49	0.0319029	1.5	0.387619	1.63528	407.221	775.2	12.9	Down
M408T305	2011.11	1836.09	41.99	41020	54315.9	73.5	0.05	-4.35	0.0249644	1.6	0.348333	1.656	408.144	304.6	5.1	Down
M408T374	5.59662e+06	5.23461e+06	15.84	1.74737e+06	1.68839e+06	21.15	3.2	1.68	0.00145236	2.84	0.091844	1.86305	408.122	373.8	6.2	Up
M408T386	1.70464e+06	1.79995e+06	16.84	468658	466081	19.61	3.64	1.86	0.00107621	2.97	0.0788628	1.8711	408.125	385.6	6.4	Up
M409T396	63933.9	66365.2	8.64	128013	127567	7.13	0.5	-1	0.00044986	3.35	0.0584319	1.88549	409.059	395.9	6.6	Down
M409T96_2	1.77696e+06	1.87927e+06	9.99	3.3303e+06	3.32e+06	9.81	0.53	-0.91	0.00157603	2.8	0.0961136	1.8567	409.187	96.1	1.6	Down
M410T374	141296	138731	6.94	8257.44	9190.03	21.05	17.11	4.1	3.12507e-05	4.51	0.031782	1.91476	410.121	373.8	6.2	Up
M411T433	67196.6	66581.9	2.19	51978.9	54680.1	10.4	1.29	0.37	0.0146712	1.83	0.27653	1.72258	411.076	432.6	7.2	Up
M411T88	1.65109e+06	1.64449e+06	2.08	2.02833e+06	2.05424e+06	5.21	0.81	-0.3	0.00329766	2.48	0.139642	1.83822	411.04	88.1	1.5	Down
M412T96	1.46679e+06	1.48627e+06	14.09	865869	940857	25.75	1.69	0.76	0.0397047	1.4	0.419209	1.6077	412.02	96.4	1.6	Up
M413T305	413485	414732	3.69	580900	581914	2.67	0.71	-0.49	0.000207805	3.68	0.0439744	1.89909	413.101	304.8	5.1	Down
M413T355	34616.3	34936	3.7	41763.1	43342.8	7.96	0.83	-0.27	0.0229053	1.64	0.33939	1.68696	413.071	354.8	5.9	Down
M413T757	99758.2	101787	4.24	120035	119840	6.15	0.83	-0.27	0.0130576	1.88	0.261035	1.74716	413.322	757.3	12.6	Down
M414T320	43170.3	39116.3	18.26	116209	118638	7.69	0.37	-1.43	0.000834188	3.08	0.0712216	1.8734	414.11	319.7	5.3	Down
M414T515	196655	191876	5.5	112935	100331	23	1.74	0.8	0.0118735	1.93	0.251371	1.73805	414.212	515.3	8.6	Up
M414T750	131065	133079	7.05	82861.2	89635.5	17.24	1.58	0.66	0.014485	1.84	0.274988	1.72435	414.161	750.1	12.5	Up
M415T140	130146	133073	24.65	60769.8	66537.7	25.31	2.14	1.1	0.024527	1.61	0.347723	1.66483	415.254	140	2.3	Up
M415T337_2	386806	441624	30.47	21312.1	23697.9	58.77	18.15	4.18	0.00317157	2.5	0.136872	1.83717	415.206	337.2	5.6	Up
M415T664	4114.85	3967.25	9.11	3218.86	3290.42	3.88	1.28	0.35	0.0124296	1.91	0.2573	1.73942	415.183	664.1	11.1	Up
M416T731	1809.44	1832.49	17.42	18079.3	18443.5	4.58	0.1	-3.32	2.63323e-05	4.58	0.031782	1.91235	416.177	730.9	12.2	Down
M417T529	210225	212571	3.98	320710	298910	17.31	0.66	-0.61	0.0141258	1.85	0.270444	1.74097	417.213	528.5	8.8	Down
M418T101	737318	787193	29.02	260092	295506	31.67	2.83	1.5	0.0187461	1.73	0.309076	1.70766	418.116	101.5	1.7	Up
M418T394	2857.45	3042.26	12.52	4557.92	4390.5	15.38	0.63	-0.67	0.0156751	1.8	0.286256	1.73341	418.067	394.5	6.6	Down
M418T406	3542.82	3444.91	14.87	30856.7	32586.8	22.47	0.11	-3.12	0.000183009	3.74	0.0412948	1.90042	418.114	405.9	6.8	Down
M418T785	139780	141565	2.3	117111	116903	9.79	1.19	0.26	0.0364993	1.44	0.409742	1.61624	418.267	785.5	13.1	Up
M418T820	317434	242789	52.4	107059	101302	19.71	2.97	1.57	0.0286606	1.54	0.370156	1.65214	418.295	819.7	13.7	Up
M418T86_1	1.73898e+06	1.66859e+06	9.05	1.14212e+06	1.08341e+06	24.39	1.52	0.61	0.0415404	1.38	0.428843	1.59765	417.874	85.8	1.4	Up
M418T95	169608	168659	11.06	348012	333240	12.18	0.49	-1.04	0.0015649	2.81	0.0958044	1.86173	418.103	94.5	1.6	Down
M419T304	336980	345879	5.48	261116	253348	7.12	1.29	0.37	0.00776718	2.11	0.204131	1.77639	419.046	304.3	5.1	Up
M419T406	45685.6	44155.7	33.56	199.06	190.72	35.9	229.5	7.84	4.66846e-05	4.33	0.0341026	1.91107	419.107	405.8	6.8	Up
M419T66_3	3510.76	2400.54	61.74	91245.2	117828	70.35	0.04	-4.7	0.0139383	1.86	0.268156	1.73706	419.03	65.9	1.1	Down
M421T305_2	3.36035e+06	3.3554e+06	14.43	6.31366e+06	5.97047e+06	10.91	0.53	-0.91	0.00365176	2.44	0.147824	1.82172	421.086	305.4	5.1	Down
M421T446_1	851681	778726	22.21	1.21783e+06	1.2223e+06	6.02	0.7	-0.52	0.0438735	1.36	0.439431	1.57989	421.133	445.9	7.4	Down
M421T794	69351.5	64440.2	30.52	1230337	1.21831e+06	8.66	0.06	-4.15	8.63628e-05	4.06	0.0350745	1.90755	421.25	793.6	13.2	Down
M421T806	1.83026e+06	1.84578e+06	4.09	2.43666e+06	2.46847e+06	5.11	0.75	-0.41	0.00168845	2.77	0.0993021	1.86227	421.228	805.8	13.4	Down
M421T86	1.1925e+06	1.19489e+06	2.72	1.47119e+06	1.49585e+06	9.04	0.81	-0.3	0.01991	1.7	0.318124	1.69833	420.973	85.9	1.4	Down
M422T304_1	2.57868e+06	1.83455e+06	68.34	621048	481674	38.91	4.15	2.05	0.036745	1.43	0.410147	1.60875	422.154	304.2	5.1	Up
M422T306	755935	726471	8.93	575253	566467	5.58	1.31	0.39	0.0104278	1.98	0.236202	1.76684	422.094	305.5	5.1	Up
M422T770	4.80691e+06	3.73969e+06	40.23	1.31753e+06	1.25261e+06	11.99	3.65	1.87	0.00519929	2.28	0.172165	1.80868	422.084	769.7	12.8	Up
M423T131	572175	538173	12.73	296161	300326	25.67	1.93	0.95	0.016227	1.79	0.290926	1.7301	423.028	131.2	2.2	Up
M423T66_1	41663.9	43063.9	13.92	22164.6	24132.3	15.52	1.88	0.91	0.0072908	2.14	0.198285	1.79163	422.992	65.8	1.1	Up
M423T66_2	196307	191728	9	272560	270159	3.09	0.72	-0.47	0.00366335	2.44	0.147824	1.82804	423.04	65.8	1.1	Down
M423T69	14378.8	14186.9	4.83	29356.1	27702.1	18	0.49	-1.03	0.00255175	2.59	0.124015	1.84111	422.94	68.9	1.1	Down
M423T84	1.11229e+06	1.2022e+06	14.55	645520	616205	31.05	1.72	0.79	0.0467211	1.33	0.454969	1.57309	422.748	83.7	1.4	Up
M424T151	10391.7	10613.8	21.78	126152	115158	15.66	0.08	-3.6	8.90699e-05	4.05	0.0350745	1.90607	424.032	151.4	2.5	Down
M424T78	326085	337523	10.15	161329	116794	50.15	2.02	1.02	0.0468385	1.33	0.455025	1.57569	424.082	77.6	1.3	Up
M425T66	879540	819334	13.8	216069	208121	39.76	4.07	2.03	0.00433421	2.36	0.158334	1.81752	425.039	65.9	1.1	Up
M425T675	11754.3	7768.15	85.46	78770.2	79605.4	19.15	0.15	-2.74	0.0134229	1.87	0.263372	1.73551	424.974	674.9	11.2	Down
M425T72	14385.2	14242.5	20.54	45443.2	40350.4	25.86	0.32	-1.66	0.00352825	2.45	0.144398	1.82966	425	71.6	1.2	Down
M426T241	287960	284282	48	7.638e+06	5.92844e+06	40.12	0.04	-4.73	0.00086231	3.06	0.0724478	1.87991	426.034	240.7	4	Down
M426T755	31481.3	33876.1	30.33	9347.61	7015.06	45.23	3.37	1.75	0.0156947	1.8	0.286256	1.72157	426.118	754.9	12.6	Up
M427T121_1	2.2768e+07	2.43252e+07	20.7	4.78203e+07	4.15921e+07	28.38	0.48	-1.07	0.0216815	1.66	0.330929	1.6747	427.025	120.9	2	Down
M427T488	25469.8	26425.6	10.04	16756.6	16154.7	11.19	1.52	0.6	0.00851089	2.07	0.214582	1.78262	427.07	487.5	8.1	Up
M428T120	1394991	1.39151e+06	13.08	251548	263846	18.53	5.55	2.47	0.00022125	3.66	0.0446037	1.89552	428.027	120.3	2	Up
M428T294	49158.7	37138.1	49.34	18936.6	20312	23.79	2.6	1.38	0.0406136	1.39	0.423147	1.58909	428.144	293.9	4.9	Up
M428T86	5.90314e+06	5.86321e+06	5.2	2.94324e+06	2.84267e+06	11.35	2.01	1	0.000592667	3.23	0.061341	1.88575	427.903	86.1	1.4	Up
M428T934	245187	235736	10.39	162759	157894	7.22	1.51	0.59	0.00469098	2.33	0.164635	1.81201	428.159	934.4	15.6	Up
M429T734	4796.67	4819.98	33.13	11485.9	11057.7	21.16	0.42	-1.26	0.0185491	1.73	0.307756	1.7052	428.976	733.7	12.2	Down
M430T382	1.69816e+06	1.65302e+06	6.49	1.47587e+06	1.47475e+06	3.07	1.15	0.2	0.0272107	1.57	0.361605	1.65055	430.136	381.6	6.4	Up
M430T90	1372560	1.41598e+06	8.01	1.02586e+06	1.01609e+06	7.52	1.34	0.42	0.0104948	1.98	0.237146	1.75455	430.206	89.8	1.5	Up
M430T92	877.29	876.65	7.94	125.44	111.54	65.78	6.99	2.81	0.0355153	1.45	0.404153	1.78263	430.061	92.3	1.5	Up
M431T206	8521.85	9145.05	18.31	12691.2	12322	15.99	0.67	-0.57	0.0496437	1.3	0.465195	1.57567	431.123	205.8	3.4	Down
M431T732_2	717645	725679	8.78	397469	375229	12.52	1.81	0.85	0.00241002	2.62	0.12076	1.84217	430.982	732.3	12.2	Up
M431T785	3.69513e+06	3.47289e+06	12.85	5.36777e+06	5.24935e+06	7.69	0.69	-0.54	0.0110672	1.96	0.243125	1.74793	431.174	784.6	13.1	Down
M431T831	2.80591e+06	2.78535e+06	1.46	2.48403e+06	2.50879e+06	6.77	1.13	0.18	0.0377225	1.42	0.413151	1.59912	430.871	831.1	13.9	Up
M432T174	1.12801e+06	1.18757e+06	11.98	514257	535051	18.96	2.19	1.13	0.00418007	2.38	0.157028	1.82266	432.112	174.2	2.9	Up
M432T316	63109.2	61384.6	18.52	29261.6	22275.1	49.43	2.16	1.11	0.0434325	1.36	0.437511	1.59353	432.094	316.4	5.3	Up
M432T394	74252.6	77987.9	25.06	27364.7	24344.8	56.9	2.71	1.44	0.0438696	1.36	0.439431	1.59465	432.07	394.2	6.6	Up
M432T404	502556	502785	22.86	227483	239466	15.57	2.21	1.14	0.00884074	2.05	0.219214	1.7713	432.087	404	6.7	Up
M432T702	115295	115435	11.63	49521.1	49838.8	8.24	2.33	1.22	0.000525127	3.28	0.0610766	1.88076	432.097	702.1	11.7	Up
M432T93	53754.4	55539.1	11.25	92969.4	79922.9	24.4	0.58	-0.79	0.0231928	1.63	0.34109	1.6858	432.117	93.5	1.6	Down
M433T487_1	89760.1	93033.7	15.77	54421.6	51778.1	11.09	1.65	0.72	0.0118395	1.93	0.251371	1.74506	432.983	487.5	8.1	Up
M433T487_2	50489.7	52862.6	16.76	17928.6	18099.4	48.64	2.82	1.49	0.0273045	1.56	0.361807	1.65554	433.184	487.1	8.1	Up
M433T505	37448.9	37629.3	3.41	79898.6	87825.8	22.02	0.47	-1.09	0.030487	1.52	0.380365	1.79059	433.061	505.5	8.4	Down
M433T795	1.5902e+06	1.57697e+06	12.23	968202	1.05061e+06	16.24	1.64	0.72	0.0146468	1.83	0.276519	1.73304	433.236	795.4	13.3	Up
M434T170	513005	479862	20.44	1.28486e+06	1.37069e+06	26.68	0.4	-1.32	0.0108905	1.96	0.241606	1.74913	434.09	169.8	2.8	Down
M434T175	354854	355958	1.96	223322	208809	12.6	1.59	0.67	0.00280219	2.55	0.130178	1.83959	434.111	174.5	2.9	Up
M434T66	258878	270450	18.02	407460	417690	12.08	0.64	-0.65	0.0240226	1.62	0.346835	1.6797	434.005	66.1	1.1	Down
M434T747	18148.7	10854.7	75.96	79619.8	88631.5	28.88	0.23	-2.13	0.0217592	1.66	0.330929	1.67235	434.256	747.2	12.5	Down
M435T505	33674.8	33718.9	2.55	18651.1	16515.7	25.06	1.81	0.85	0.0457862	1.34	0.451714	1.73799	435.084	505.4	8.4	Up
M435T809	40592.6	42073.4	14.79	118192	109171	18.66	0.34	-1.54	0.00144526	2.84	0.091844	1.8571	435.081	809.4	13.5	Down
M435T822	705270	721274	13.98	1.63258e+06	1.64598e+06	9.76	0.43	-1.21	0.00109998	2.96	0.0796982	1.87268	435.25	822.5	13.7	Down
M435T831	45133.3	46614.1	13.02	64785	68492.1	16.87	0.7	-0.52	0.0494543	1.31	0.465195	1.56449	434.864	830.9	13.8	Down
M435T85_1	4.19302e+06	4.06286e+06	5.89	6.00497e+06	6.30039e+06	13.76	0.7	-0.52	0.0165626	1.78	0.292815	1.72346	434.86	84.9	1.4	Down
M436T148_2	301955	314517	17.86	3.49844e+06	3.33676e+06	27.26	0.09	-3.53	0.00021159	3.67	0.0439744	1.89922	436.056	148.2	2.5	Down
M437T148	559882	524124	12.27	872204	917787	20.36	0.64	-0.64	0.0376484	1.42	0.412981	1.62018	437.057	148.4	2.5	Down
M437T182_4	1.58642e+06	1.40158e+06	23.36	5.22876e+06	5.21086e+06	4.49	0.3	-1.72	0.000760389	3.12	0.0685126	1.87356	437.226	182	3	Down
M437T96	144355	141729	4.43	314223	324175	23.99	0.46	-1.12	0.00673145	2.17	0.194021	1.79755	437.143	95.7	1.6	Down
M438T769	3.16681e+06	3.18421e+06	4.76	1.24464e+06	1.04646e+06	37.11	2.54	1.35	0.0380643	1.42	0.414067	1.7794	438.107	769	12.8	Up
M439T115	28840.5	34069.4	68.05	3465.19	3344.71	27.86	8.32	3.06	0.0342543	1.47	0.399002	1.61938	439.121	115	1.9	Up
M439T496	184199	179893	11.28	68595.5	58175.7	32.6	2.69	1.43	0.005715	2.24	0.178703	1.80779	439.048	495.8	8.3	Up
M439T769	2.91928e+06	3.07844e+06	15.43	2.08889e+06	2.11679e+06	5.75	1.4	0.48	0.0297073	1.53	0.373885	1.64182	439.104	769.1	12.8	Up
M439T84_1	15507	13203.4	31.5	4080.96	3311.34	51.85	3.8	1.93	0.0141074	1.85	0.270419	1.71796	438.722	83.7	1.4	Up
M439T85	2.6302e+06	2.57936e+06	3.83	3.77254e+06	3.61499e+06	10.35	0.7	-0.52	0.0045791	2.34	0.162907	1.82048	438.806	84.6	1.4	Down
M439T89	234412	236702	2.49	200842	194321	7.29	1.17	0.22	0.0235137	1.63	0.343888	1.67898	439.088	88.6	1.5	Up
M440T65	167877	155790	13.64	254891	258938	4.38	0.66	-0.6	0.0062391	2.2	0.186641	1.79175	440.021	65.4	1.1	Down
M441T366	166.93	123.51	74.35	729.57	516.84	52.74	0.23	-2.13	0.0370046	1.43	0.410421	1.59934	441.099	365.9	6.1	Down
M441T80	1.59546e+06	1.56585e+06	6.05	3.36145e+06	3.29459e+06	9.69	0.47	-1.08	0.000337865	3.47	0.0527214	1.89139	441.105	80.3	1.3	Down
M441T806	348911	381050	26.06	618403	597196	7.2	0.56	-0.83	0.024215	1.62	0.347723	1.66802	441.296	805.9	13.4	Down
M441T81	1.28496e+06	1.26944e+06	26.35	3.24256e+06	3.35978e+06	25.83	0.4	-1.34	0.0137472	1.86	0.266752	1.74487	441.071	81.3	1.4	Down
M442T362	315147	329548	24.59	92892.1	93683.2	9.22	3.39	1.76	0.00165626	2.78	0.0987192	1.8588	442.109	362.1	6	Up
M443T363	34929.3	34157.1	6.63	62939.7	62525	24.83	0.55	-0.85	0.0195611	1.71	0.317503	1.69719	443.147	363.5	6.1	Down
M444T68_1	349697	356973	12.05	129695	125095	12.02	2.7	1.43	0.000545223	3.26	0.0610766	1.88895	444.061	68	1.1	Up
M446T302	494391	498063	6.43	120130	126264	20.56	4.12	2.04	0.000395387	3.4	0.0548854	1.89488	446.152	301.9	5	Up
M447T194	232761	240646	6.05	556767	522062	12.73	0.42	-1.26	0.000402001	3.4	0.0548854	1.88679	447.209	194.3	3.2	Down
M447T306	784903	811468	14.83	397863	366908	13.94	1.97	0.98	0.00450649	2.35	0.161773	1.81269	447.111	306	5.1	Up
M447T696_1	152354	158404	14.2	80359.9	73072.6	17.28	1.9	0.92	0.00739681	2.13	0.199034	1.77585	447.088	695.9	11.6	Up
M447T762	102565	107509	12.58	288876	323379	36.8	0.36	-1.49	0.0178122	1.75	0.300439	1.69396	447.165	761.6	12.7	Down
M448T122	1.13423e+06	1.12125e+06	18.61	388998	381118	10.07	2.92	1.54	0.000967437	3.01	0.0766608	1.8774	448.001	122.2	2	Up
M448T75	12538.6	11366	41.63	34639.6	34158.2	10.97	0.36	-1.47	0.0123316	1.91	0.256286	1.73439	448.082	75.4	1.3	Down
M448T91	5.25538e+06	5.57579e+06	11.02	1.65992e+06	1.65666e+06	2.55	3.17	1.66	7.02555e-05	4.15	0.0341026	1.90613	448.111	91.4	1.5	Up
M449T817	2.44477e+06	2.50055e+06	10.16	1.74069e+06	1.77378e+06	15.07	1.4	0.49	0.0326748	1.49	0.393367	1.62608	449.269	817.3	13.6	Up
M449T87	1.7469e+06	1.75195e+06	12.5	431745	438541	18.74	4.05	2.02	0.000450589	3.35	0.0584319	1.88475	448.958	86.9	1.4	Up
M450T751	139324	132210	10.88	339806	318915	11.32	0.41	-1.29	0.000538442	3.27	0.0610766	1.88324	450.26	750.6	12.5	Down
M450T813_2	5575785	5.27351e+06	10.63	3.07549e+07	3.56504e+07	45.48	0.18	-2.46	0.00743646	2.13	0.19976	1.78672	450.267	812.7	13.5	Down
M450T849	398538	404813	12.16	154703	150495	22.98	2.58	1.37	0.00312002	2.51	0.135695	1.82758	450.133	849	14.2	Up
M450T85	904759	1.04316e+06	28.64	240979	252926	10.12	3.75	1.91	0.00263711	2.58	0.125551	1.8426	449.919	85	1.4	Up
M451T111	336645	338165	1.22	465598	465026	0.3	0.72	-0.47	1.50236e-06	5.82	0.0237299	1.91956	451.053	110.8	1.8	Down
M451T732	98544.8	104663	16.44	304850	312680	23.36	0.32	-1.63	0.0028866	2.54	0.132156	1.83496	450.983	731.6	12.2	Down
M451T803_2	6.22712e+06	5.72765e+06	21.42	1.08904e+07	1.0275e+07	15.68	0.57	-0.81	0.0187377	1.73	0.309076	1.71571	451.279	802.9	13.4	Down
M452T382	22734.6	25847.6	27.98	5989.37	5628.52	10.81	3.8	1.92	0.00231373	2.64	0.120215	1.84234	452.12	381.8	6.4	Up
M452T384	45861	44763.2	23.66	17202	17142.4	6.17	2.67	1.41	0.0024381	2.61	0.12106	1.84068	452.094	383.8	6.4	Up
M452T755	1.25345e+06	1.2451e+06	39.99	320500	337277	13.62	3.91	1.97	0.00706203	2.15	0.196357	1.78709	452.134	755.1	12.6	Up
M453T698	75663.1	77539.5	4.74	37957.5	39956.9	22.86	1.99	1	0.00765535	2.12	0.203221	1.7753	452.981	698.2	11.6	Up
M453T855_2	1.0809e+07	1.12429e+07	10.29	1.75119e+07	1.76901e+07	8.29	0.62	-0.7	0.0034276	2.47	0.142097	1.83215	453.281	855.2	14.3	Down
M454T419_1	2.23303e+06	1.82257e+06	64.8	506362	424816	33.98	4.41	2.14	0.0310193	1.51	0.383373	1.64649	454.107	418.7	7	Up
M454T85	104288	95006.3	24.09	156296	153950	9.1	0.67	-0.58	0.0427686	1.37	0.434424	1.58747	454.007	85	1.4	Down
M454T855_1	2.15276e+06	2.12603e+06	4.07	3.04171e+06	3.2692e+06	13.66	0.71	-0.5	0.0166444	1.78	0.292815	1.72261	454.281	855.2	14.3	Down
M455T392_2	562679	605993	16.59	139616	155296	46.84	4.03	2.01	0.0119041	1.92	0.251371	1.7556	455.106	391.6	6.5	Up
M455T77_2	5.86197e+06	7.63577e+06	60.72	1.09295e+06	955130	22.84	5.36	2.42	0.044181	1.35	0.441112	1.59067	454.982	77.4	1.3	Up
M455T80	3425.06	2534.73	54.18	9219.59	8486.6	33.55	0.37	-1.43	0.0396455	1.4	0.418863	1.59995	455.081	80	1.3	Down
M455T85	45816.8	47987.5	27.88	261597	328815	56.4	0.18	-2.51	0.0272205	1.57	0.361605	1.64418	454.783	84.5	1.4	Down
M456T496	59878.7	41409.4	54.51	158007	168439	14.39	0.38	-1.4	0.0251484	1.6	0.349357	1.66843	456.035	495.8	8.3	Down
M456T694	166067	198497	49.73	32696.2	19734.2	76.63	5.08	2.34	0.0363405	1.44	0.409096	1.61741	456.013	694.5	11.6	Up
M456T96	1.57649e+06	1.55431e+06	3.25	195060	198905	38.99	8.08	3.01	0.0122161	1.91	0.254669	1.8716	456.043	96.3	1.6	Up
M457T474	41370	39658.8	8.94	55714.5	54273.7	12.08	0.74	-0.43	0.0257698	1.59	0.353476	1.65089	457.183	474.2	7.9	Down
M457T496	19011.9	18812.4	4.21	6732.69	6845.79	11.61	2.82	1.5	0.000135084	3.87	0.0360299	1.90249	457.039	495.5	8.3	Up
M457T790	466507	497102	22.72	740195	794741	13.31	0.63	-0.67	0.0423722	1.37	0.432883	1.58693	457.235	790.1	13.2	Down
M458T343	302124	292725	42.45	106921	105043	12.57	2.83	1.5	0.0213506	1.67	0.329718	1.69806	458.164	342.6	5.7	Up
M459T182_1	54655.3	37319.6	55.24	434857	400421	19.99	0.13	-2.99	0.00233788	2.63	0.120695	1.84799	459.193	182	3	Down
M459T370	376105	404070	29.76	100395	104203	6.77	3.75	1.91	0.00253832	2.6	0.123743	1.84536	459.11	369.6	6.2	Up
M459T89	1.59375e+06	1.61539e+06	8.78	217774	116564	85.54	7.32	2.87	0.0386787	1.41	0.415771	1.7778	459.114	88.6	1.5	Up
M459T990_1	42724.8	42071.5	10.44	73745.3	61550.8	31.75	0.58	-0.79	0.0464737	1.33	0.453959	1.58539	458.822	989.5	16.5	Down
M460T506	37881.9	40545.4	18.7	9359.58	9974.68	22.56	4.05	2.02	0.00145369	2.84	0.091844	1.86812	460.079	505.7	8.4	Up
M460T85	1.94191e+06	1.88575e+06	8.67	2.49723e+06	2.51528e+06	5.63	0.78	-0.36	0.0128722	1.89	0.260661	1.73967	459.949	85.4	1.4	Down
M461T418	353608	346965	3.98	320734	316861	4.57	1.1	0.14	0.0478869	1.32	0.459326	1.5683	461.209	418.4	7	Up
M461T552	19832.2	20027.5	3.31	23175.2	23353.3	8.73	0.86	-0.22	0.0474984	1.32	0.457741	1.55893	461.278	552.2	9.2	Down
M461T82	2.87518e+06	2.8602e+06	1.24	4.03913e+06	4.00286e+06	4.74	0.71	-0.49	0.000271748	3.57	0.047334	1.89492	461.063	82.2	1.4	Down
M462T180_1	436189	408195	18.67	867851	892659	8.54	0.5	-0.99	0.00386109	2.41	0.149843	1.82193	462.167	180.3	3	Down
M462T70	197591	209036	23.97	355878	362536	8.43	0.56	-0.85	0.0174575	1.76	0.298404	1.70796	462.077	70.3	1.2	Down
M463T120_2	363262	330361	22.71	547975	548237	8.12	0.66	-0.59	0.0339354	1.47	0.398178	1.61556	463.081	120.3	2	Down
M463T70	10021.4	12966.9	56.94	1615.7	1900.88	51.83	6.2	2.63	0.0390124	1.41	0.417582	1.60372	463.074	70.3	1.2	Up
M463T73	147633	122467	38.51	41424.7	45833.5	19.53	3.56	1.83	0.0068015	2.17	0.194269	1.78299	462.884	72.9	1.2	Up
M463T740	1.06749e+06	1.10015e+06	14.84	3.20658e+06	3.88272e+06	43.27	0.33	-1.59	0.0316551	1.5	0.386841	1.62365	462.963	739.9	12.3	Down
M463T84	1.51523e+06	1.47515e+06	8.11	1.15682e+06	1.15825e+06	5.88	1.31	0.39	0.0093572	2.03	0.224145	1.76605	462.73	83.9	1.4	Up
M463T865	2.36142e+06	2.27998e+06	8.92	1.47994e+06	1.46911e+06	13.05	1.6	0.67	0.0065962	2.18	0.192582	1.80209	463.295	865.3	14.4	Up
M463T952	1.58969e+06	1.88245e+06	35.82	528009	416372	57.39	3.01	1.59	0.0442895	1.35	0.441637	1.58965	463.291	952.3	15.9	Up
M464T89	1.19575e+06	1.22359e+06	4.14	552837	556078	6.1	2.16	1.11	5.59675e-05	4.25	0.0341026	1.91223	464.068	88.9	1.5	Up
M464T98	3.35935e+06	3.49417e+06	17.31	993643	1.01599e+06	25.09	3.38	1.76	0.00256864	2.59	0.124072	1.8336	464.098	98	1.6	Up
M465T263	11112.2	11466.1	11.73	23634.4	23356	21.82	0.47	-1.09	0.00683848	2.17	0.194269	1.79008	465.016	262.8	4.4	Down
M465T293_2	967215	903693	21.22	1.49242e+06	1.38316e+06	13.16	0.65	-0.63	0.0339616	1.47	0.398178	1.62901	465.174	292.9	4.9	Down
M466T156	116695	109063	15.65	45027.8	45940.1	9.31	2.59	1.37	0.000779725	3.11	0.0685126	1.87352	466.02	155.5	2.6	Up
M466T894	1.11455e+06	1.20615e+06	17.69	2.01495e+06	2.16606e+06	20.98	0.55	-0.85	0.0252694	1.6	0.350422	1.65092	466.26	893.9	14.9	Down
M467T755_1	1.64701e+07	1.66086e+07	2.06	3.1728e+07	3.32275e+07	9.34	0.52	-0.95	0.000327131	3.49	0.0525423	1.8946	467.274	755.4	12.6	Down
M467T944	618935	630488	3.37	795906	842914	11.46	0.78	-0.36	0.0257024	1.59	0.353476	1.64865	467.212	944	15.7	Down
M468T881	3.71743e+07	3.16918e+07	26.7	6.48972e+07	6.55658e+07	4.94	0.57	-0.8	0.0175131	1.76	0.298404	1.70357	468.304	880.7	14.7	Down
M469T86_2	9.07086e+06	7.92598e+06	57.32	2.80324e+07	2.71012e+07	21.21	0.32	-1.63	0.0273664	1.56	0.362324	1.66346	468.904	85.7	1.4	Down
M471T344	43263.9	42998.8	13.2	69022.5	74504.5	19.07	0.63	-0.67	0.0302534	1.52	0.378647	1.62722	471.148	344.5	5.7	Down
M471T86	776823	778838	16	562365	550135	10.68	1.38	0.47	0.0463334	1.33	0.453149	1.56841	470.896	85.6	1.4	Up
M471T91	4.1448e+06	3.36719e+06	42.33	1.32293e+06	1.35909e+06	7.5	3.13	1.65	0.00952112	2.02	0.225805	1.76657	471.074	90.5	1.5	Up
M472T780	71188.5	69878.9	25.08	209542	219035	38.89	0.34	-1.56	0.0220675	1.66	0.332803	1.68196	472.251	780.2	13	Down
M473T302_1	49249.2	45203.6	16.11	155001	156848	32.09	0.32	-1.65	0.00643886	2.19	0.190453	1.801	473.15	301.6	5	Down
M473T695	44525.7	43573.5	7.95	24923	21630.3	22.96	1.79	0.84	0.0112716	1.95	0.244889	1.75367	473.158	694.6	11.6	Up
M473T832_2	1.62452e+06	1.60701e+06	23.72	814215	907464	33.27	2	1	0.0496449	1.3	0.465195	1.55687	473.291	832.1	13.9	Up
M473T84_2	9723.78	6880.42	84.85	926669	940625	17.44	0.01	-6.57	0.000767698	3.11	0.0685126	1.87969	472.769	84.2	1.4	Down
M473T97	655171	674273	5.91	507422	486369	14.42	1.29	0.37	0.0420012	1.38	0.430785	1.57663	473.072	97.3	1.6	Up
M476T79_3	4.03511e+06	4.22846e+06	8.46	5.66923e+06	5.81634e+06	16.64	0.71	-0.49	0.0399044	1.4	0.419827	1.60385	476.009	79.4	1.3	Down
M476T86	1.97506e+06	1.66146e+06	31.9	617806	604687	9.78	3.2	1.68	0.00336174	2.47	0.140845	1.83137	475.922	85.7	1.4	Up
M477T839_2	747222	758022	2.65	1.45694e+06	1.4238e+06	6.08	0.51	-0.96	6.12972e-05	4.21	0.0341026	1.90814	477.293	838.6	14	Down
M477T86	3.37654e+06	3.46324e+06	5.8	420029	261625	75.11	8.04	3.01	0.0295763	1.53	0.373885	1.81297	476.885	85.8	1.4	Up
M478T67	43759	48787	29.67	21876.4	21362.6	19.97	2	1	0.0390045	1.41	0.417582	1.58936	478.012	66.6	1.1	Up
M478T79	289055	292397	15.34	194722	190755	18.73	1.48	0.57	0.0470646	1.33	0.45648	1.56622	477.996	79.3	1.3	Up
M479T369	191817	193054	15.24	252960	248047	5.17	0.76	-0.4	0.0391388	1.41	0.417769	1.59515	479.237	369	6.2	Down
M479T859	1.365e+08	1.33882e+08	13.46	6.91853e+07	7.65852e+07	27.48	1.97	0.98	0.0212115	1.67	0.328467	1.70108	479.298	859.3	14.3	Up
M480T319_2	90897	94315.3	13.61	4543.81	3404.92	63.56	20	4.32	0.000978406	3.01	0.0766608	1.87341	480.158	319	5.3	Up
M480T370	3235.75	3865.21	45.94	569.59	567.83	13.73	5.68	2.51	0.00799238	2.1	0.207973	1.77602	480.087	369.9	6.2	Up
M480T70	15132.9	11451	47.27	32192.3	33678.5	15.18	0.47	-1.09	0.0385692	1.41	0.415706	1.60676	480.093	70.4	1.2	Down
M480T753	4.6273e+07	4.77464e+07	9.74	2.29619e+07	1.98831e+07	41.12	2.02	1.01	0.0333048	1.48	0.396078	1.63184	480.306	753.4	12.6	Up
M480T754	2.04867e+07	1.98538e+07	11.15	3.32892e+07	3.32629e+07	22.39	0.62	-0.7	0.0318857	1.5	0.387619	1.63857	480.319	753.6	12.6	Down
M480T968	7.56536e+06	7.95901e+06	10.84	3.64822e+06	3.75745e+06	5.5	2.07	1.05	0.00055248	3.26	0.061341	1.88511	480.314	968	16.1	Up
M481T317_1	47083.2	37241.4	40.8	18372.6	17801	35.46	2.56	1.36	0.0369395	1.43	0.410421	1.61373	481.19	317.1	5.3	Up
M481T432	67006.6	70059.5	29.91	32576.2	34694.7	12.66	2.06	1.04	0.0255599	1.59	0.352813	1.66167	481.187	432	7.2	Up
M481T768_2	2.44716e+06	2.37588e+06	9.29	3.66068e+06	3.96077e+06	14.55	0.67	-0.58	0.0179615	1.75	0.302305	1.70898	481.265	768.3	12.8	Down
M482T306	1435887	1.44653e+06	13.49	186868	93888.7	91.61	7.68	2.94	0.0402489	1.4	0.421592	1.76585	482.094	305.5	5.1	Up
M482T754	486948	504645	22.68	198237	193709	45.98	2.46	1.3	0.0385846	1.41	0.415706	1.59678	482.323	754.4	12.6	Up
M483T71	3936.02	5693	78.55	161.22	186.04	34.59	24.41	4.61	0.0459799	1.34	0.452412	1.57129	482.993	70.7	1.2	Up
M484T355	42194.8	41232.1	6.64	21992.4	22857.2	12.48	1.92	0.94	0.00141816	2.85	0.0918028	1.85557	484.137	354.7	5.9	Up
M485T407	26849.9	26947.6	8	34752.8	35304.5	9.45	0.77	-0.37	0.0236504	1.63	0.344293	1.66995	484.737	407.4	6.8	Down
M485T78	139543	143246	11.57	199009	201556	13.22	0.7	-0.51	0.0268171	1.57	0.359573	1.66142	485.069	78.2	1.3	Down
M487T84	308856	266564	33.2	1.38699e+06	1560360	49.49	0.22	-2.17	0.0218315	1.66	0.330929	1.68388	486.735	84.2	1.4	Down
M488T723_2	354993	406647	39.91	1.03541e+06	905790	21.85	0.34	-1.54	0.0191672	1.72	0.31323	1.7033	487.659	723.2	12.1	Down
M489T326	146564	170051	31.24	325666	301742	16.52	0.45	-1.15	0.0208404	1.68	0.324629	1.68676	489.232	326	5.4	Down
M489T505_1	11221	10910.3	6.98	9015.15	8984.35	5.46	1.24	0.32	0.0125507	1.9	0.258123	1.73904	488.978	505.4	8.4	Up
M489T647	69984.2	70657.4	2.71	91037.8	87925.7	11.36	0.77	-0.38	0.0173705	1.76	0.298225	1.70082	489.254	647.1	10.8	Down
M489T78_1	2.3137e+06	719614	126.74	1.49602e+07	1.30502e+07	24.5	0.15	-2.69	0.0329329	1.48	0.394072	1.63559	488.874	77.8	1.3	Down
M489T84_1	9337.49	9346.72	3.32	3385.11	3136	19.68	2.76	1.46	0.000766723	3.12	0.0685126	1.88191	488.731	84	1.4	Up
M490T384	284708	284832	0.3	66450.8	68789.6	11.63	4.28	2.1	0.00222137	2.65	0.116955	1.91133	490.093	383.7	6.4	Up
M490T88	3.44679e+06	3.49867e+06	11.33	221283	306997	72.65	15.58	3.96	0.0488566	1.31	0.464035	1.73442	489.934	87.5	1.5	Up
M491T87	772688	876440	27.08	53591.6	60709.6	24	14.42	3.85	0.000318037	3.5	0.0525423	1.88926	490.94	86.7	1.4	Up
M491T898	535493	546238	7.45	304126	276586	27.18	1.76	0.82	0.0202398	1.69	0.32031	1.6959	491.319	897.8	15	Up
M491T901	5.76678e+06	5.53452e+06	13.56	7.71181e+06	7.95277e+06	11.75	0.75	-0.42	0.0478944	1.32	0.459326	1.57247	491.339	901.2	15	Down
M492T382_2	185410	187862	4.61	25367.5	24833.4	52.87	7.31	2.87	0.024419	1.61	0.347723	1.83577	492.175	381.8	6.4	Up
M492T86	223393	267124	54.16	46481.7	45819.5	27.12	4.81	2.26	0.0290767	1.54	0.372177	1.65194	491.939	86.2	1.4	Up
M493T352_2	31367.8	29976	16.76	78340.8	60017	41.13	0.4	-1.32	0.0218285	1.66	0.330929	1.6972	493.206	351.7	5.9	Down
M493T768_1	1.8243e+06	1.91097e+06	9.86	3.65835e+06	3.90793e+06	21.95	0.5	-1	0.00980977	2.01	0.227844	1.76761	493.273	767.7	12.8	Down
M493T988	4842	4787.05	23.84	8483.07	8560.12	6.56	0.57	-0.81	0.0161123	1.79	0.289197	1.71148	492.921	987.7	16.5	Down
M494T170_1	345633	300093	51.31	1.53375e+06	1.77561e+06	35.84	0.23	-2.15	0.0159144	1.8	0.287607	1.71844	494.106	170.4	2.8	Down
M495T170_1	14764.5	15056.6	27.31	40369.4	30620.3	54.54	0.37	-1.45	0.0493669	1.31	0.465195	1.57713	495.102	170.2	2.8	Down
M495T297	4833.31	4894.31	28.05	17305.9	16305.8	55.95	0.28	-1.84	0.0381965	1.42	0.414364	1.61819	495.1	297.1	5	Down
M495T732_3	229738	243016	20.56	126405	106692	27.52	1.82	0.86	0.0361906	1.44	0.40838	1.60153	494.978	732.3	12.2	Up
M495T794_2	2.06471e+06	2.05928e+06	10.67	2.53437e+06	2.56706e+06	3.45	0.81	-0.3	0.0326355	1.49	0.393367	1.6345	495.288	793.8	13.2	Down
M495T88	1.15459e+06	1.15441e+06	12.72	483627	520463	29.78	2.39	1.26	0.011219	1.95	0.244083	1.74699	495	88.1	1.5	Up
M496T732_1	1.68585e+06	1.5378e+06	22.44	418677	409141	4.01	4.03	2.01	0.000403055	3.39	0.0548854	1.89139	495.97	732.3	12.2	Up
M496T86	3.02267e+06	3.06776e+06	18.77	1.26591e+06	1.21803e+06	19.13	2.39	1.26	0.00500333	2.3	0.169868	1.80691	495.89	86.2	1.4	Up
M497T87	2.87776e+06	2.92496e+06	26.85	4.83797e+06	4.52082e+06	12.35	0.59	-0.75	0.0371055	1.43	0.410421	1.60227	496.956	87	1.4	Down
M498T317_1	2.61671e+06	2.70774e+06	6.44	197845	189381	16.64	13.23	3.73	1.39914e-05	4.85	0.0276242	1.91562	498.188	316.9	5.3	Up
M498T490	74686.4	69081.9	16.38	23550.1	22985.8	21.25	3.17	1.67	0.0016084	2.79	0.0969643	1.85477	498.168	490.4	8.2	Up
M498T795_1	2.94984e+08	2.73519e+08	32.78	1.26462e+08	1.17136e+08	15.61	2.33	1.22	0.0163353	1.79	0.291543	1.72233	498.256	795.2	13.3	Up
M499T365	209088	205299	3.16	303817	279988	13.96	0.69	-0.54	0.00999797	2	0.229422	1.7578	499.072	364.6	6.1	Down
M499T397	48324.1	47749.5	2.43	57156.1	55428.7	8.67	0.85	-0.24	0.0316549	1.5	0.386841	1.65036	499.263	397.2	6.6	Down
M499T81_1	1.94706e+07	1.91207e+07	6.92	2.69042e+06	1734910	70.27	7.24	2.86	0.0285124	1.54	0.368839	1.81376	499.074	80.9	1.3	Up
M499T81_2	1.18617e+07	1.06367e+07	28.02	5.52719e+06	5.43657e+06	19.56	2.15	1.1	0.0172615	1.76	0.297636	1.70593	499.087	80.9	1.3	Up
M499T84_2	679601	690620	4.16	1.06108e+06	996999	12.68	0.64	-0.64	0.00419344	2.38	0.157028	1.81596	498.773	84.3	1.4	Down
M500T317	43925.1	44594.2	11.37	99913.7	99028.8	6.69	0.44	-1.19	0.000429793	3.37	0.0575303	1.89236	500.197	317.1	5.3	Down
M500T81	643683	663970	19.06	942550	976552	10.4	0.68	-0.55	0.0396032	1.4	0.418863	1.61334	500.079	80.7	1.3	Down
M500T830_3	2.47491e+07	2.41752e+07	23.04	3.35684e+06	2.89912e+06	78.41	7.37	2.88	0.0153266	1.81	0.282807	1.71563	500.298	829.9	13.8	Up
M501T347_1	427838	418324	4.61	356991	351545	8.05	1.2	0.26	0.0263221	1.58	0.357006	1.66699	500.755	347	5.8	Up
M501T79_2	666610	484364	63.17	1.71938e+06	1.6498e+06	14.45	0.39	-1.37	0.0392477	1.41	0.417769	1.58941	500.976	79	1.3	Down
M502T822_2	1.26101e+08	1.28447e+08	11.58	1.00687e+08	1.02073e+08	5.29	1.25	0.32	0.0415254	1.38	0.428843	1.59433	502.281	822.2	13.7	Up
M503T83_1	650626	710262	19.64	1.09874e+06	1.06525e+06	7.78	0.59	-0.76	0.0141902	1.85	0.271078	1.73569	502.629	83.3	1.4	Down
M505T167	4303.28	4552.08	31.14	32481.1	26811.7	42.2	0.13	-2.92	0.00265489	2.58	0.125551	1.83611	505.175	167.1	2.8	Down
M505T310_2	53487.3	52521.5	10.75	72697.6	69504.5	14.2	0.74	-0.44	0.0394408	1.4	0.4185	1.59848	505.193	309.6	5.2	Down
M506T284	41522.7	41625.4	4.72	20556.6	21248.3	24.74	2.02	1.01	0.00896343	2.05	0.220862	1.78045	506.226	284.5	4.7	Up
M508T844	577757	570539	5.74	908250	921248	17.97	0.64	-0.65	0.0163821	1.79	0.291823	1.72427	508.303	843.7	14.1	Down
M508T939	4.56645e+06	4.67343e+06	10.67	7.21068e+06	7.26588e+06	12.16	0.63	-0.66	0.00862636	2.06	0.216275	1.76961	508.343	939.2	15.7	Down
M509T312	4591.39	4510.44	19.58	2628.06	2546.37	19.81	1.75	0.8	0.0252671	1.6	0.350422	1.66086	509.2	312.4	5.2	Up
M511T378	8678.08	8849.24	3.84	23193.7	23713.1	8.64	0.37	-1.42	6.03736e-05	4.22	0.0341026	1.91054	511.288	378.4	6.3	Down
M511T85_3	1.31039e+06	1.48345e+06	37.1	488801	470529	21.78	2.68	1.42	0.0266227	1.57	0.358794	1.66228	510.874	85.3	1.4	Up
M512T800_2	8.80333e+07	8.5583e+07	4.98	7.13201e+07	7.10372e+07	9.42	1.23	0.3	0.0256685	1.59	0.353473	1.66879	512.294	799.9	13.3	Up
M512T83	2321.11	2151.16	23.57	79591.9	86832.2	47.69	0.03	-5.1	0.000590917	3.23	0.061341	1.88371	511.819	83	1.4	Down
M514T536_1	333148	321877	34.66	68261.9	65909.1	33.74	4.88	2.29	0.00511321	2.29	0.170725	1.80677	514.202	535.8	8.9	Up
M514T536_2	25767.6	24337.6	16.51	37872.1	36867.6	13.32	0.68	-0.56	0.0316763	1.5	0.386841	1.64134	514.215	535.8	8.9	Down
M514T87	1.10184e+06	1.19389e+06	21.72	325985	314850	25.68	3.38	1.76	0.00362796	2.44	0.14769	1.82864	514.004	87.3	1.5	Up
M515T84_2	223648	166943	46.88	34758.9	33445.4	13.91	6.43	2.69	0.00233824	2.63	0.120695	1.84248	514.751	84.1	1.4	Up
M515T849_1	1.77512e+07	1.69154e+07	12.54	6.35735e+06	5.34764e+06	50.64	2.79	1.48	0.0196508	1.71	0.317503	1.70573	515.119	848.9	14.1	Up
M517T353	130528	132494	21.26	27639	29734.8	26.81	4.72	2.24	0.00173236	2.76	0.100969	1.85896	516.744	353.3	5.9	Up
M517T93_2	1.10417e+06	1.06584e+06	8.48	597093	613069	28.64	1.85	0.89	0.0237547	1.62	0.345009	1.66307	517.122	93.4	1.6	Up
M519T425_2	4177.94	3269.69	48.77	39692.5	36911.1	30.39	0.11	-3.25	0.00187726	2.73	0.107432	1.85344	518.72	425.1	7.1	Down
M519T839	80408.2	82111.6	19.83	155566	179466	29.43	0.52	-0.95	0.0461785	1.34	0.452441	1.56322	519.288	839.5	14	Down
M521T391_1	110462	109746	14.49	280613	315067	22.34	0.39	-1.35	0.00484699	2.31	0.167158	1.8014	521.232	390.8	6.5	Down
M523T84	684186	713712	10.6	508376	535160	10.47	1.35	0.43	0.0287678	1.54	0.370928	1.644	523.077	84.4	1.4	Up
M523T982	129491	143101	34.21	302902	333415	21.46	0.43	-1.23	0.0274955	1.56	0.362513	1.64167	522.754	982.5	16.4	Down
M524T170	141819	148051	10.03	208645	212588	10.99	0.68	-0.56	0.0118461	1.93	0.251371	1.75445	524.109	170.1	2.8	Down
M525T769_2	180182	170971	13.07	287562	288492	19.01	0.63	-0.67	0.0260674	1.58	0.355712	1.66473	525.12	768.9	12.8	Down
M526T440_2	342035	330481	15.84	549132	560449	7.69	0.62	-0.68	0.00889874	2.05	0.219618	1.76932	526.16	439.7	7.3	Down
M526T740_4	277802	282146	35.28	141069	140780	8.72	1.97	0.98	0.0461214	1.34	0.452441	1.57634	526.176	740.5	12.3	Up
M526T83	402230	405630	1.53	5828.76	5561.09	38.06	69.01	6.11	0.00269456	2.57	0.126668	1.9078	525.801	83	1.4	Up
M529T378_1	889922	1.00063e+06	23.54	425463	350912	32.67	2.09	1.06	0.0312571	1.51	0.385353	1.64869	528.759	377.7	6.3	Up
M529T395	34681.1	34357.9	17.39	13664.9	15017.4	26.73	2.54	1.34	0.00851448	2.07	0.214582	1.7685	529.084	394.5	6.6	Up
M529T863_1	7.00553e+06	7.56852e+06	15.29	9.65234e+06	9.65132e+06	3.42	0.73	-0.46	0.025846	1.59	0.353759	1.67079	529.306	863.4	14.4	Down
M530T218	315510	341913	29.41	100153	85252.7	27.05	3.15	1.66	0.00867345	2.06	0.216768	1.77635	530.083	218.2	3.6	Up
M530T865	528291	535998	7.67	359645	334064	18.67	1.47	0.55	0.0254948	1.59	0.352504	1.67072	530.299	865.2	14.4	Up
M533T84	2905	2909.71	2.94	5534.31	5162.15	24.51	0.52	-0.93	0.0433854	1.36	0.437315	1.7651	532.714	83.9	1.4	Down
M533T85_1	15061.2	15085.6	2.94	28693	26763.5	24.51	0.52	-0.93	0.0433854	1.36	0.437315	1.7651	532.795	85.1	1.4	Down
M534T775_1	1.89086e+06	1.79788e+06	9.05	879190	868908	2.13	2.15	1.1	0.00012984	3.89	0.0360299	1.9021	534.279	775.2	12.9	Up
M535T158	37793.2	38773.4	14.59	61298.8	57025.8	21.18	0.62	-0.7	0.031347	1.5	0.385912	1.65201	535.141	158.4	2.6	Down
M535T257_1	2.51364e+06	2.6277e+06	11.95	85208.4	67865	47.66	29.5	4.88	0.000209834	3.68	0.0439744	1.90127	535.135	257.1	4.3	Up
M535T86	1.02528e+06	1.02115e+06	1.79	1.44268e+06	1.44395e+06	2.96	0.71	-0.49	6.84508e-05	4.16	0.0341026	1.90672	534.846	85.7	1.4	Down
M536T149	1.23109e+06	1.10134e+06	18.88	2.30179e+06	2.2809e+06	1.68	0.53	-0.9	0.0249108	1.6	0.348145	1.82546	536.111	148.5	2.5	Down
M536T257_3	466501	483103	25.59	754179	780208	9.31	0.62	-0.69	0.0386116	1.41	0.415706	1.61333	536.178	257	4.3	Down
M537T132	19911.7	19940.3	21.61	34675.1	34288.3	7.24	0.57	-0.8	0.0131166	1.88	0.261035	1.74468	537.159	131.7	2.2	Down
M537T148_2	495625	460534	20.56	792974	803029	7.67	0.63	-0.68	0.0174159	1.76	0.298404	1.71321	537.102	148.5	2.5	Down
M537T845	825199	756727	30.48	1.94799e+06	1.84208e+06	12.35	0.42	-1.24	0.00874381	2.06	0.217837	1.77429	537.319	844.9	14.1	Down
M541T761	48384.1	48910.9	21.7	207786	217541	10.63	0.23	-2.1	0.000510413	3.29	0.0610766	1.88576	541.131	761.5	12.7	Down
M541T84	167316	169125	5.01	104033	94573.3	21.05	1.61	0.69	0.0152477	1.82	0.282673	1.72602	540.757	84.5	1.4	Up
M542T394	2836.9	2873.23	17.34	1893.81	1994.22	9.36	1.5	0.58	0.0270531	1.57	0.36029	1.65897	541.757	393.8	6.6	Up
M544T263	20265.5	14162.6	69.13	51757.4	54953.4	12.98	0.39	-1.35	0.048457	1.31	0.462379	1.56881	544.142	262.7	4.4	Down
M545T411	12787.5	7387.21	79.4	1140.56	615.89	81.44	11.21	3.49	0.0160237	1.8	0.288262	1.72646	544.759	411.3	6.9	Up
M547T750	2316.45	2319.78	3.77	2818.96	2739.26	10.54	0.82	-0.28	0.0387546	1.41	0.416131	1.59732	546.971	750.4	12.5	Down
M548T359_2	73278	73227.8	8.41	12724.5	9511.46	47.42	5.76	2.53	0.00212425	2.67	0.116099	1.8419	548.155	359.4	6	Up
M548T81_1	1.78301e+06	1.80889e+06	7.86	348016	401050	40.05	5.12	2.36	0.00352165	2.45	0.144398	1.8237	548.148	81	1.4	Up
M549T101	516933	518343	8.68	349346	380165	20.82	1.48	0.57	0.0428408	1.37	0.434878	1.60388	549.173	100.9	1.7	Up
M549T414	49262	50514.9	7.07	62213.3	60611.7	11.38	0.79	-0.34	0.0399337	1.4	0.419827	1.58882	548.741	413.6	6.9	Down
M549T71_1	14945.1	13035	27.39	8072.11	8395.61	15.45	1.85	0.89	0.0269126	1.57	0.36029	1.65864	549.023	70.9	1.2	Up
M550T79	647736	707676	22.2	1.15998e+06	1.23536e+06	13.42	0.56	-0.84	0.0205794	1.69	0.323113	1.70091	550.024	79.3	1.3	Down
M551T71_2	193393	201979	18.58	92359.1	95390.3	8.26	2.09	1.07	0.00397047	2.4	0.151849	1.82102	551.051	70.9	1.2	Up
M551T764	49773	47934.3	23.79	6789.48	5524.99	47.97	7.33	2.87	0.00229759	2.64	0.11977	1.8492	550.97	763.6	12.7	Up
M551T838	292648	289877	2.78	351353	353870	6.03	0.83	-0.26	0.00914571	2.04	0.221891	1.77993	551.315	837.7	14	Down
M552T170	167301	148821	19.44	294094	301283	13.99	0.57	-0.81	0.0136706	1.86	0.266576	1.74561	552.043	170.2	2.8	Down
M552T314	454162	476013	11.82	103320	107986	10.06	4.4	2.14	8.98387e-05	4.05	0.0350745	1.9067	552.206	313.9	5.2	Up
M553T85	192029	182100	18	265161	270165	6.79	0.72	-0.47	0.0381836	1.42	0.414364	1.60408	552.771	84.8	1.4	Down
M555T84_1	26245.4	26236.5	38.58	76031.3	56699.1	45.97	0.35	-1.53	0.0363771	1.44	0.409096	1.62141	554.722	84.2	1.4	Down
M557T783	10408.9	8559.93	33.54	2317.74	1950.6	56.36	4.49	2.17	0.0132727	1.88	0.261725	1.73062	556.945	782.7	13	Up
M557T84_2	63713.2	72161.3	42.38	13504.5	6894.9	101.49	4.72	2.24	0.0471552	1.33	0.456662	1.55981	556.732	84	1.4	Up
M557T865_1	5.9952e+06	5.8481e+06	4.73	7.17832e+06	6.89888e+06	6.97	0.84	-0.26	0.0199394	1.7	0.318124	1.70567	557.318	865	14.4	Down
M558T107_1	2.82006e+07	2.763e+07	8.67	2.40475e+07	2.38142e+07	3.97	1.17	0.23	0.0445189	1.35	0.443083	1.57806	558.059	107.5	1.8	Up
M560T353_1	474827	485688	7.86	344660	339993	13.54	1.38	0.46	0.0231386	1.64	0.340762	1.66531	559.752	352.9	5.9	Up
M561T952	138754	151883	21.17	58797	63208.5	34.77	2.36	1.24	0.0262622	1.58	0.356674	1.66886	561.305	952.1	15.9	Up
M562T459	68287.9	68828.1	5.76	50362.3	50045.4	12.39	1.36	0.44	0.0175104	1.76	0.298404	1.71507	561.76	459.4	7.7	Up
M563T84_2	5536.01	4809.76	44.13	16128	15591.2	39.59	0.34	-1.54	0.0347757	1.46	0.401547	1.62579	562.678	83.8	1.4	Down
M564T705	39275.5	36264.4	30	7635.86	7426.3	81.75	5.14	2.36	0.0460002	1.34	0.452412	1.57286	564.274	704.6	11.7	Up
M565T274_1	1.00326e+06	1.03423e+06	11.17	1.41406e+06	1.47256e+06	12.07	0.71	-0.5	0.0248598	1.6	0.348145	1.67114	565.172	274.4	4.6	Down
M567T868_2	3.59301e+08	2.28592e+08	81.81	6.11053e+07	5.24561e+07	42.72	5.88	2.56	0.0341336	1.47	0.398773	1.62346	567.347	868.3	14.5	Up
M568T385_1	25849.1	26351.1	18.28	51733.7	53531.5	30.95	0.5	-1	0.0376567	1.42	0.412981	1.61206	568.221	385.1	6.4	Down
M570T305_1	7303.63	6595.29	19.19	4459.32	4311.3	5.84	1.64	0.71	0.0121798	1.91	0.254669	1.74243	570.172	305.5	5.1	Up
M570T426_1	317181	373618	36.4	92345.9	81391.6	49.12	3.43	1.78	0.0281308	1.55	0.366304	1.65376	569.731	426.5	7.1	Up
M570T768_1	4.54037e+06	4.78908e+06	16.18	3.21858e+06	3.09544e+06	7.85	1.41	0.5	0.0349707	1.46	0.402303	1.62429	570.317	768.3	12.8	Up
M571T258_2	243013	229044	10.48	1.15627e+06	845562	57.91	0.21	-2.25	0.00990933	2	0.22816	1.77432	571.146	257.9	4.3	Down
M571T473_1	880.45	835.49	10.34	1716.99	1867.79	21.57	0.51	-0.96	0.0109371	1.96	0.242289	1.74722	571.183	473.4	7.9	Down
M571T473_2	71034.7	71768.1	8.44	31275.8	29798.6	25.97	2.27	1.18	0.00579277	2.24	0.178703	1.80277	571.196	473.4	7.9	Up
M571T87	160740	152079	48.94	457672	368097	41.86	0.35	-1.51	0.0447844	1.35	0.444131	1.57743	571.06	86.8	1.4	Down
M573T922	1.09571e+06	1.028e+06	17.7	1.55291e+06	1.51793e+06	4.25	0.71	-0.5	0.0246202	1.61	0.347723	1.6644	573.319	922.2	15.4	Down
M574T382	29114	29629.5	22.07	52892.1	50447.2	14.34	0.55	-0.86	0.0170456	1.77	0.295863	1.71128	574.144	381.9	6.4	Down
M574T79_2	2.67392e+06	2.99114e+06	29.3	341705	262413	55.12	7.83	2.97	0.00390222	2.41	0.150778	1.82496	573.958	79.3	1.3	Up
M575T323_2	118713	106068	19.71	209005	211343	4.14	0.57	-0.82	0.00657596	2.18	0.192347	1.79219	575.186	322.8	5.4	Down
M576T430_2	339862	312418	14.03	641361	641989	18.41	0.53	-0.92	0.00909469	2.04	0.22159	1.76736	576.243	429.7	7.2	Down
M577T366_2	49686.2	51311.7	9.05	108459	106746	31.04	0.46	-1.13	0.017252	1.76	0.297636	1.70162	577.182	365.5	6.1	Down
M577T406_2	3381.17	3654.76	16.12	10916.6	8694.39	61.27	0.31	-1.69	0.0424746	1.37	0.433278	1.57775	577.141	405.9	6.8	Down
M577T434_2	135811	141565	10.54	280207	298452	17.08	0.48	-1.04	0.00408712	2.39	0.155557	1.81526	577.25	434.1	7.2	Down
M577T70_2	1833.89	1580.24	47.36	5429.42	5421.4	8.47	0.34	-1.57	0.013122	1.88	0.261035	1.74284	577.099	69.8	1.2	Down
M580T318_1	25685.7	26395.2	17.7	38431.6	39915.1	12.61	0.67	-0.58	0.0344432	1.46	0.399652	1.61888	579.778	318.4	5.3	Down
M583T353_3	248027	271030	28.09	100110	91583.7	47.24	2.48	1.31	0.0445542	1.35	0.443083	1.58547	583.269	352.9	5.9	Up
M583T768_1	1.4754e+06	1.35626e+06	18.03	891431	853546	8.04	1.66	0.73	0.0107562	1.97	0.240985	1.75979	583.283	767.7	12.8	Up
M585T135_2	193436	192957	11.64	368537	360620	20.83	0.52	-0.93	0.0100077	2	0.229422	1.75276	585.311	135.1	2.3	Down
M585T71	5323.37	5377.13	2.93	7112.64	6917.63	11.97	0.75	-0.42	0.015271	1.82	0.282774	1.73634	584.998	70.8	1.2	Down
M585T81_2	2669.63	2563.35	12.77	76419.4	86016.4	34.15	0.03	-4.84	0.000146761	3.83	0.0373886	1.90358	585.179	81	1.4	Down
M586T415	17752.9	15051	60.09	58818.9	55710.2	26.29	0.3	-1.73	0.0276714	1.56	0.363194	1.65332	585.817	414.6	6.9	Down
M586T798_1	1.57277e+06	1.6665e+06	23.86	3.16362e+06	3.34167e+06	9.96	0.5	-1.01	0.0106282	1.97	0.238455	1.74803	586.295	797.8	13.3	Down
M586T899	2.96399e+06	2.92324e+06	9.48	632031	628848	3.19	4.69	2.23	1.13536e-05	4.94	0.0276242	1.91633	586.323	898.7	15	Up
M587T355_1	287387	252865	24.41	534014	546934	7.79	0.54	-0.89	0.0108307	1.97	0.241606	1.75511	587.224	354.7	5.9	Down
M588T79_1	770027	826751	19.99	471024	494241	12.05	1.63	0.71	0.0276024	1.56	0.363194	1.65393	587.976	79.4	1.3	Up
M588T877_1	1.4342e+07	9.29943e+06	86.42	4.71963e+07	5.15895e+07	19.02	0.3	-1.72	0.0486507	1.31	0.463193	1.57582	587.501	877	14.6	Down
M589T544_1	296633	358623	68.51	35837.8	33019.3	28.78	8.28	3.05	0.0384386	1.42	0.414995	1.61319	589.232	544.3	9.1	Up
M589T572	1345.88	1184.93	39	5414.58	5126.4	31.99	0.25	-2.01	0.00786783	2.1	0.20507	1.77829	588.953	572.4	9.5	Down
M590T88_2	43595.7	49832.8	41.95	157838	165461	40.12	0.28	-1.86	0.0278096	1.56	0.36392	1.64575	590.035	87.6	1.5	Down
M591T311_2	1.21262e+06	1.20231e+06	14.34	1.92749e+06	2.10704e+06	16.66	0.63	-0.67	0.0247793	1.61	0.348015	1.672	591.215	310.7	5.2	Down
M591T84	64227.5	59083.9	14.31	17333.6	16981.9	54.16	3.71	1.89	0.0166594	1.78	0.292815	1.72669	590.676	84	1.4	Up
M593T262_1	467.83	396.74	34.35	7887.63	8036.17	35.56	0.06	-4.08	0.000613032	3.21	0.061341	1.88089	593.11	261.5	4.4	Down
M593T262_2	571.95	485	34.35	13451.1	13323.6	17.46	0.04	-4.56	0.000115571	3.94	0.0350745	1.90369	593.123	261.5	4.4	Down
M593T344	693.39	625.41	37.6	1712.89	1473.9	34.44	0.4	-1.3	0.0323671	1.49	0.391154	1.62272	593.17	344.1	5.7	Down
M594T363_1	297223	279723	19.38	186372	186297	18.66	1.59	0.67	0.0388645	1.41	0.417028	1.59672	594.229	362.9	6	Up
M594T429_3	8286.65	8273.44	31.53	28698.4	30412.8	44.49	0.29	-1.79	0.0261352	1.58	0.356035	1.67147	594.221	429.5	7.2	Down
M594T879	5.24599e+07	3.94381e+07	57.59	1.60506e+07	1.586e+07	38.49	3.27	1.71	0.0436621	1.36	0.438213	1.57541	594.389	879.5	14.7	Up
M595T763_3	68983	69678.7	14.8	407715	421850	14.58	0.17	-2.56	0.000132804	3.88	0.0360299	1.90134	595.304	763.1	12.7	Down
M595T964_4	4.12047e+06	3.78715e+06	26.39	7.98875e+06	8.40246e+06	19.89	0.52	-0.96	0.0245347	1.61	0.347723	1.66831	595.396	963.8	16.1	Down
M596T763_1	2.08569e+06	2.08592e+06	3.53	1.35212e+06	1.40852e+06	11.16	1.54	0.63	0.0032641	2.49	0.138593	1.83894	596.287	763.1	12.7	Up
M596T770	1.55714e+06	1.2827e+06	31.2	703090	609398	43.4	2.21	1.15	0.0492152	1.31	0.464925	1.555	596.291	769.9	12.8	Up
M600T68_1	252859	252198	1.67	301137	307683	4.7	0.84	-0.25	0.0039585	2.4	0.151759	1.81456	600.025	68.4	1.1	Down
M601T502_1	31539	33090.4	11.24	56135.1	58092.9	22.34	0.56	-0.83	0.0201353	1.7	0.319957	1.69811	601.224	502.3	8.4	Down
M603T274_2	30575.2	23507.5	40.28	349053	432070	59.19	0.09	-3.51	0.0113031	1.95	0.245238	1.73917	603.162	274.5	4.6	Down
M603T849_1	189515	193234	25.09	320130	306581	16.67	0.59	-0.76	0.0390219	1.41	0.417582	1.61736	603.322	848.8	14.1	Down
M604T274_2	413333	416770	18.49	620746	617106	6.06	0.67	-0.59	0.0217819	1.66	0.330929	1.68945	604.164	274.5	4.6	Down
M605T432_6	146137	134979	18.99	246688	246020	3.66	0.59	-0.76	0.00768232	2.11	0.203253	1.77539	605.266	432	7.2	Down
M606T88_1	643961	605945	10.95	457679	452735	18.3	1.41	0.49	0.04669	1.33	0.454947	1.5726	605.993	87.5	1.5	Up
M607T170	5512.88	6152.51	36.29	39047.7	43386.8	55.34	0.14	-2.82	0.0157675	1.8	0.287252	1.72161	607.095	170.2	2.8	Down
M607T68_1	3655.34	4079.45	36.29	10584.1	10341.6	11.87	0.35	-1.53	0.0109966	1.96	0.242585	1.74653	607.169	68.4	1.1	Down
M608T952_1	586638	486710	66.88	107146	92667.4	34.91	5.48	2.45	0.0237014	1.63	0.344718	1.68224	608.469	952.2	15.9	Up
M609T383	32184.5	38045.3	44.02	90460.4	77780.5	29.76	0.36	-1.49	0.0351755	1.45	0.402583	1.62351	608.753	383	6.4	Down
M610T68	978.82	954.13	44.28	4605.43	5208.87	44.16	0.21	-2.23	0.0193893	1.71	0.316052	1.69491	610.13	67.9	1.1	Down
M610T80_1	4.32882e+06	4.5794e+06	13.17	2.53996e+06	2.60851e+06	23.1	1.7	0.77	0.0269176	1.57	0.36029	1.64793	610.148	80.2	1.3	Up
M611T767	271673	267342	4.92	112932	97150.6	38.56	2.41	1.27	0.0467962	1.33	0.455025	1.73286	611.28	767.5	12.8	Up
M611T78_1	2.83638e+06	3.37203e+06	34.87	8.25324e+06	8.85086e+06	18.68	0.34	-1.54	0.0130481	1.88	0.261035	1.73958	611.135	78.1	1.3	Down
M611T811_1	845469	833688	3.64	1.15447e+06	1.21307e+06	10.2	0.73	-0.45	0.00867212	2.06	0.216768	1.7746	611.316	810.9	13.5	Down
M611T99_3	1.18938e+07	1.14407e+07	18.53	8.13303e+06	7.71103e+06	12.96	1.46	0.55	0.0430766	1.37	0.435871	1.58001	611.153	98.9	1.6	Up
M612T99_1	58190.6	57119.7	41.7	734083	807889	52.92	0.08	-3.66	0.0053943	2.27	0.174955	1.80396	612.13	98.6	1.6	Down
M613T453_2	13356.1	12572.4	25.17	28834.5	29618.9	8.43	0.46	-1.11	0.00641613	2.19	0.190368	1.79654	613.331	453	7.6	Down
M614T107_3	7.2146e+06	7.25641e+06	8.15	1.33147e+07	1.33922e+07	13.78	0.54	-0.88	0.0028641	2.54	0.131507	1.84413	614.182	106.9	1.8	Down
M615T299_2	28450.2	31344.3	42.59	133338	164291	47.17	0.21	-2.23	0.0269497	1.57	0.36029	1.66089	615.181	299.3	5	Down
M615T487_1	13886.3	12131.1	29.43	63605	50153.7	66.46	0.22	-2.2	0.0280143	1.55	0.365388	1.65131	615.227	487.5	8.1	Down
M616T107_2	52024.7	54289.7	24.44	29588.7	30188.9	11.53	1.76	0.81	0.0287632	1.54	0.370928	1.64593	616.171	106.8	1.8	Up
M616T86	383919	344003	21.69	186196	190024	7.43	2.06	1.04	0.00502828	2.3	0.169868	1.81318	615.899	86.3	1.4	Up
M617T107	829.55	784.52	15.46	2075.05	1871.98	27.11	0.4	-1.32	0.00652275	2.19	0.191856	1.7883	617.168	106.8	1.8	Down
M617T747_2	1.82183e+06	1.8751e+06	6.41	2.14459e+06	2.10208e+06	3.45	0.85	-0.24	0.0182133	1.74	0.304745	1.70935	617.269	747.3	12.5	Down
M617T836	3.64701e+06	3.7503e+06	39.3	747321	816119	56.99	4.88	2.29	0.0249289	1.6	0.348145	1.66708	617.348	836.2	13.9	Up
M618T376_1	30275.8	28593.5	11.4	879.24	696.29	39.06	34.43	5.11	8.20034e-05	4.09	0.0350745	1.90414	617.795	375.7	6.3	Up
M618T376_2	8955.91	8469.97	28.35	953.8	755.33	39.06	9.39	3.23	0.00103529	2.98	0.0782409	1.86676	617.809	375.8	6.3	Up
M618T747_2	511231	497981	4.52	421364	398752	11.18	1.21	0.28	0.044248	1.35	0.441502	1.58474	618.288	747.2	12.5	Up
M623T70_2	12633.9	12282.7	9.29	21472.8	23416.5	22.93	0.59	-0.77	0.0279048	1.55	0.364563	1.6582	623.119	70	1.2	Down
M623T81_2	267111	281704	11.12	338571	338478	2.22	0.79	-0.34	0.0235542	1.63	0.344161	1.66696	623.156	81.3	1.4	Down
M625T392	22921.6	23258	8.61	42776.8	44111.5	10.72	0.54	-0.9	0.00154771	2.81	0.0954928	1.864	625.277	391.9	6.5	Down
M626T87	1.04781e+06	815669	38.64	1.97489e+06	2.00669e+06	14.5	0.53	-0.91	0.0399759	1.4	0.419827	1.59455	625.907	87.2	1.5	Down
M627T377	76641.3	80060.9	17.17	173116	160485	34.4	0.44	-1.18	0.023948	1.62	0.346835	1.66914	627.237	377.4	6.3	Down
M628T274_2	702200	798126	31.25	1.43489e+06	1.48644e+06	18.12	0.49	-1.03	0.0323489	1.49	0.391154	1.63179	628.163	274.5	4.6	Down
M630T110_2	71066.7	73563.5	26.56	170110	177441	20.85	0.42	-1.26	0.0126223	1.9	0.258832	1.74473	630.093	109.8	1.8	Down
M630T414_2	24128.7	20261.5	31.68	41900.2	43366.7	8.39	0.58	-0.8	0.031445	1.5	0.386271	1.63908	629.782	413.6	6.9	Down
M630T835	1.2725e+06	1.2298e+06	13.94	2.56206e+06	2.71839e+06	18.95	0.5	-1.01	0.00774516	2.11	0.203891	1.7853	630.341	835.2	13.9	Down
M630T899	530036	452736	29.44	2.72638e+06	2.62095e+06	12.65	0.19	-2.36	0.000696237	3.16	0.0649103	1.88177	629.516	898.6	15	Down
M631T836_1	819218	829605	12.62	1.1589e+06	1.22309e+06	10.47	0.71	-0.5	0.0228068	1.64	0.338947	1.67968	631.34	835.9	13.9	Down
M633T394_1	1.05356e+06	1.17102e+06	24.8	269527	294690	62.21	3.91	1.97	0.03606	1.44	0.407707	1.61476	633.312	394.2	6.6	Up
M633T410	68315.4	77890.8	31.02	160406	159387	6.74	0.43	-1.23	0.012328	1.91	0.256286	1.74359	633.29	409.7	6.8	Down
M635T798_1	577238	566458	12.73	295822	325059	29.74	1.95	0.96	0.0265154	1.58	0.357653	1.67488	635.312	797.8	13.3	Up
M636T382	558.76	513.3	46.01	1239.93	1217.07	18.18	0.45	-1.15	0.0416045	1.38	0.428945	1.59673	635.848	381.6	6.4	Down
M637T86_1	4.15551e+06	2.67473e+06	70.23	1.40597e+07	1.0742e+07	43.11	0.3	-1.76	0.040462	1.39	0.422404	1.61071	636.817	85.9	1.4	Down
M638T413	58253.9	57596.9	8.34	154412	133371	36.56	0.38	-1.41	0.0106012	1.97	0.238455	1.7686	637.783	413.2	6.9	Down
M639T316_2	745754	737476	7.3	1.03506e+06	994327	9.01	0.72	-0.47	0.00770764	2.11	0.203582	1.7761	639.245	315.7	5.3	Down
M639T86_4	2888.31	2692.23	25.84	8654.52	9228.55	29.02	0.33	-1.58	0.00946753	2.02	0.225805	1.7755	638.876	85.6	1.4	Down
M640T316_1	163346	184823	31.41	52852.6	54161.4	7.64	3.09	1.63	0.00639794	2.19	0.190368	1.78837	640.236	315.6	5.3	Up
M640T316_2	228415	201843	26.7	69373.8	56214.7	40.62	3.29	1.72	0.00982079	2.01	0.227844	1.76261	640.251	315.6	5.3	Up
M640T357_1	50528.9	50021.9	3.18	22515.5	19807.4	31.74	2.24	1.17	0.0393808	1.4	0.418305	1.76239	640.236	356.7	5.9	Up
M640T357_2	176523	184657	16.73	49398.7	49705.2	3.68	3.57	1.84	0.00025276	3.6	0.0453676	1.89794	640.248	356.7	5.9	Up
M640T400_3	556512	542619	40.13	183656	147672	42.49	3.03	1.6	0.0293865	1.53	0.372819	1.64405	640.178	399.5	6.7	Up
M641T400	280486	270669	41.33	635106	603541	22.28	0.44	-1.18	0.0365507	1.44	0.40994	1.617	641.195	399.6	6.7	Down
M641T66_3	1.11412e+06	1.14122e+06	7.41	292761	305213	10.72	3.81	1.93	6.51021e-05	4.19	0.0341026	1.90814	641.151	65.9	1.1	Up
M641T788	772352	781006	4.29	248807	225267	16.41	3.1	1.63	0.00026863	3.57	0.047334	1.89759	641.067	788.4	13.1	Up
M642T384_2	273455	261746	9.07	604853	588498	27.36	0.45	-1.15	0.00993911	2	0.228513	1.76174	642.184	383.7	6.4	Down
M642T390_2	16571.6	10822.5	63.81	105451	121960	35.63	0.16	-2.67	0.00962018	2.02	0.225915	1.76407	642.331	389.8	6.5	Down
M642T412_2	67343.9	78992.8	41.26	25426.5	23347.1	22.68	2.65	1.41	0.0416858	1.38	0.429502	1.58771	641.75	411.7	6.9	Up
M642T440	23349	21860.8	24.4	98316.4	96747.9	14.34	0.24	-2.07	0.000826119	3.08	0.0709609	1.87544	642.351	440.2	7.3	Down
M642T87_1	1.31728e+06	1.37316e+06	18.58	288008	288280	4.93	4.57	2.19	0.000198319	3.7	0.0429102	1.8993	641.877	87.3	1.5	Up
M642T87_2	909675	837608	20.65	303265	287832	9.08	3	1.58	0.000979978	3.01	0.0766608	1.87338	641.891	87.2	1.5	Up
M643T132	897693	897799	1.44	76774	54659.2	55.85	11.69	3.55	0.0132056	1.88	0.261055	1.87287	643.068	132	2.2	Up
M643T134	441312	455807	7.13	79425	71440.8	58.97	5.56	2.47	0.0350406	1.46	0.402583	1.79485	643.055	133.7	2.2	Up
M643T69_1	600265	578458	10.64	136468	133888	31.75	4.4	2.14	0.00155677	2.81	0.0956775	1.86512	643.077	69	1.1	Up
M643T69_2	592628	644327	26.6	298096	306824	15.21	1.99	0.99	0.0244572	1.61	0.347723	1.66619	643.089	69	1.1	Up
M643T766_1	25467.3	25404.3	3.39	36668.4	35323.8	20	0.69	-0.53	0.038409	1.42	0.414995	1.60407	643.26	765.7	12.8	Down
M645T765	721184	784587	29.05	239441	193042	38.69	3.01	1.59	0.0158672	1.8	0.287607	1.7248	645.287	765.4	12.8	Up
M648T79	10146.4	10646.9	19.7	6138.28	6005.85	18.49	1.65	0.73	0.0352754	1.45	0.402583	1.6109	648.009	79.1	1.3	Up
M648T86	9936.65	10426.7	19.7	6011.37	5881.68	18.49	1.65	0.73	0.0352754	1.45	0.402583	1.6109	647.849	86.2	1.4	Up
M649T274_2	2956.41	3054.79	42.35	10964.5	7861.04	54.02	0.27	-1.89	0.0306226	1.51	0.381146	1.63211	649.136	274.2	4.6	Down
M649T364_1	12364.5	12736.4	42.41	42306.2	32933.5	43.83	0.29	-1.77	0.0256372	1.59	0.35335	1.65734	649.206	363.7	6.1	Down
M649T85_1	41906.2	43304	28.98	116395	132901	39.55	0.36	-1.47	0.0367958	1.43	0.410155	1.59804	648.709	84.8	1.4	Down
M651T107_2	315663	300451	11.34	1.11324e+06	1.09441e+06	27.49	0.28	-1.82	0.00203228	2.69	0.112631	1.85234	651.122	106.7	1.8	Down
M651T410_1	29878.6	30313.2	9.08	43438.2	43801.4	9.26	0.69	-0.54	0.00782504	2.11	0.20463	1.77805	651.281	410.5	6.8	Down
M652T374_1	247696	251466	6.52	319140	306336	10.65	0.78	-0.37	0.0242479	1.62	0.347723	1.6652	652.025	374.4	6.2	Down
M655T86	659008	656318	21.25	1.04041e+06	1.06014e+06	5.25	0.63	-0.66	0.0212899	1.67	0.329357	1.68843	654.85	85.6	1.4	Down
M657T97_2	48711.5	47841.9	5.92	26038.9	27068.3	14.79	1.87	0.9	0.00260642	2.58	0.124764	1.84531	657.131	96.6	1.6	Up
M658T790_1	51145	51028.4	4.95	37352.4	36612.9	18.93	1.37	0.45	0.0448227	1.35	0.444131	1.58771	658.412	789.8	13.2	Up
M659T80_6	867291	874880	17.06	1.27749e+06	1.33047e+06	9.19	0.68	-0.56	0.0259578	1.59	0.354982	1.6701	659.237	80.1	1.3	Down
M660T373_3	127709	140052	53.84	25525.6	27207.1	23.41	5	2.32	0.0209681	1.68	0.325654	1.69383	660.276	373.3	6.2	Up
M661T80_1	365489	349864	21.27	552062	559546	9.51	0.66	-0.6	0.0333398	1.48	0.396078	1.62368	661.053	79.9	1.3	Down
M662T148_4	1.20857e+08	9.45794e+07	43.84	4.16676e+07	5.04995e+07	40.49	2.9	1.54	0.0421343	1.38	0.43131	1.60166	662.113	148.2	2.5	Up
M662T373_1	271094	280274	21.52	57870.6	44475.3	48.05	4.68	2.23	0.0051792	2.29	0.172165	1.80911	662.251	373.2	6.2	Up
M662T373_2	396493	388628	17.77	121029	112721	13.84	3.28	1.71	0.0007684	3.11	0.0685126	1.88252	662.266	373.3	6.2	Up
M662T384_1	229203	239604	8.49	58591.5	56648.9	16.04	3.91	1.97	0.000193364	3.71	0.0424192	1.89449	662.149	383.7	6.4	Up
M662T384_2	31670	35725.9	25.39	63229.1	68071.3	16.33	0.5	-1	0.0202555	1.69	0.32031	1.70286	662.165	383.7	6.4	Down
M663T120	1.4262e+06	1.41013e+06	23.15	338878	306301	31.98	4.21	2.07	0.00292534	2.53	0.13218	1.84237	663.071	119.9	2	Up
M663T148_4	2.20558e+07	2.36933e+07	18.44	3.88575e+07	3.78648e+07	16.8	0.57	-0.82	0.0184597	1.73	0.306917	1.69816	663.096	148.2	2.5	Down
M663T400_1	24482.8	24395.2	31.46	43385.9	41197.3	16.77	0.56	-0.83	0.0469737	1.33	0.456023	1.57675	663.152	399.7	6.7	Down
M663T714	3313.68	3357.6	7.83	1895.66	2124.8	28.06	1.75	0.81	0.0339179	1.47	0.398178	1.64065	663.319	713.9	11.9	Up
M663T743_1	63911.5	65494.4	23.06	19272.9	17421	22.77	3.32	1.73	0.00306465	2.51	0.134784	1.84121	663.284	742.9	12.4	Up
M663T88	804404	735543	28.12	202581	228703	26.47	3.97	1.99	0.00390428	2.41	0.150778	1.82454	663.071	88	1.5	Up
M664T274_2	78041.6	90086.5	37.88	177489	151295	27.54	0.44	-1.19	0.0441062	1.36	0.440643	1.59586	664.164	274.3	4.6	Down
M666T129_3	3933.4	3563.71	25.31	684.26	582.76	72.05	5.75	2.52	0.0158768	1.8	0.287607	1.7311	666.258	128.8	2.1	Up
M668T363_2	1.09919e+06	1.06484e+06	13.31	167406	139188	36.55	6.57	2.72	0.000826642	3.08	0.0709609	1.87659	668.188	363.5	6.1	Up
M669T108_1	92397.4	92045.1	54.24	8717.98	8545.88	14.41	10.6	3.41	0.00346363	2.46	0.143215	1.82263	669.111	107.6	1.8	Up
M670T373_1	12535.3	15758.3	48.9	2153.25	819.17	112.71	5.82	2.54	0.0460903	1.34	0.452441	1.58219	670.334	372.8	6.2	Up
M671T108_2	379754	386253	10.42	884602	787208	23.05	0.43	-1.22	0.00407686	2.39	0.155541	1.82858	671.142	107.9	1.8	Down
M671T324_2	31.11	29.79	7.45	1624	1744.76	17.84	0.02	-5.71	4.59659e-06	5.34	0.0254133	1.91763	671.321	324	5.4	Down
M671T324_3	11048.5	10462.3	21.01	22989.5	25182.1	19.96	0.48	-1.06	0.0128517	1.89	0.260581	1.74277	671.372	323.6	5.4	Down
M671T324_4	15475.8	16108.9	9.12	25776.2	26572	9.12	0.6	-0.74	0.00260665	2.58	0.124764	1.83761	671.387	323.6	5.4	Down
M671T394_2	31580.8	35022.5	51.59	123919	114183	19.54	0.25	-1.97	0.017787	1.75	0.300439	1.70419	671.34	393.8	6.6	Down
M671T432_2	509.69	428.89	35.64	38158.4	29702.1	38.77	0.01	-6.23	0.000109955	3.96	0.0350745	1.90672	671.315	431.6	7.2	Down
M672T332_1	1388.18	1427.74	64.08	9589.82	10371.2	59.9	0.14	-2.79	0.0368278	1.43	0.410222	1.5966	672.304	332.1	5.5	Down
M672T332_2	71308.9	77830	32.99	209607	208051	11.1	0.34	-1.56	0.00725058	2.14	0.198285	1.79051	672.32	331.9	5.5	Down
M673T106	160012	162378	3.88	256451	245625	13.39	0.62	-0.68	0.0040972	2.39	0.155565	1.82582	673.094	105.9	1.8	Down
M673T215_2	5822.85	5495.79	29.48	1014.24	999.5	18.72	5.74	2.52	0.000986839	3.01	0.0767838	1.87551	672.809	215.3	3.6	Up
M673T915	2.85746e+07	2.68495e+07	12.81	5.48166e+07	5.7723e+07	30.94	0.52	-0.94	0.0391623	1.41	0.417769	1.6124	673.473	915.3	15.3	Down
M674T87_1	249161	244524	9.35	319290	326293	5.62	0.78	-0.36	0.016417	1.78	0.292012	1.71431	673.979	87.4	1.5	Down
M675T940_2	432678	379003	35.77	970340	1.07452e+06	24.8	0.45	-1.17	0.0306725	1.51	0.381146	1.64863	674.572	939.5	15.7	Down
M677T459	42143.3	45109.9	21.94	204571	205797	19.37	0.21	-2.28	0.000857033	3.07	0.0723895	1.87431	676.796	458.8	7.6	Down
M678T336_1	132315	106571	40.31	22172.5	22700.9	6.02	5.97	2.58	0.00138629	2.86	0.090109	1.86532	678.215	335.9	5.6	Up
M678T399_2	74035.4	78320.6	23.8	30901.3	25442	32.36	2.4	1.26	0.0177758	1.75	0.300439	1.71321	678.138	399.4	6.7	Up
M679T426_2	47823.7	46505.9	4.94	72997.2	76941.9	22.32	0.66	-0.61	0.043487	1.36	0.437781	1.56895	679.351	426.3	7.1	Down
M679T487	599.41	435.57	50.5	2116.65	2208.6	14.24	0.28	-1.82	0.00911663	2.04	0.22159	1.77741	678.847	487.4	8.1	Down
M679T70_1	173.27	125.91	50.5	620.26	657.77	14.97	0.28	-1.84	0.00899336	2.05	0.220918	1.77834	678.949	69.6	1.2	Down
M681T429	1003.6	918.8	57.47	2802.23	2781.01	16.21	0.36	-1.48	0.0361856	1.44	0.40838	1.60558	680.766	428.8	7.1	Down
M683T462_1	147623	153099	43.69	447226	487323	27.23	0.33	-1.6	0.0247482	1.61	0.348015	1.65461	682.767	462.2	7.7	Down
M685T454_2	85966.4	84541.6	5.18	124622	113115	19.02	0.69	-0.54	0.0298903	1.52	0.37497	1.64126	685.21	454.3	7.6	Down
M686T197_1	154529	147580	15.57	78378.4	87208.3	37.15	1.97	0.98	0.0491689	1.31	0.464765	1.55191	686.091	197.1	3.3	Up
M687T362_1	88393.2	94143.9	21.37	34109	34082.7	19.92	2.59	1.37	0.00566386	2.25	0.178564	1.79693	686.824	361.7	6	Up
M687T86_1	1.24965e+06	1.6262e+06	56.53	100159	72150.6	66.33	12.48	3.64	0.0122215	1.91	0.254669	1.74594	686.784	85.6	1.4	Up
M688T325_2	149188	156556	35.09	72100.6	75269.1	18.78	2.07	1.05	0.049061	1.31	0.464765	1.55356	688.14	325.1	5.4	Up
M688T84_1	2.60818e+06	2.77571e+06	33.83	1.20974e+06	1.21557e+06	24.46	2.16	1.11	0.0448489	1.35	0.444131	1.57432	688.003	83.5	1.4	Up
M688T84_2	2.88685e+06	2.93454e+06	15.43	1.09082e+06	1.16506e+06	25.02	2.65	1.4	0.00533939	2.27	0.173888	1.799	688.019	83.5	1.4	Up
M689T630_1	33314.1	33010.2	2.56	11792.5	10500.3	23.15	2.83	1.5	0.0133367	1.87	0.262661	1.86802	688.942	630.1	10.5	Up
M691T123_1	2824.69	2892.67	5.24	4056.42	3898.46	10.23	0.7	-0.52	0.00535495	2.27	0.174036	1.80375	691.053	122.9	2	Down
M691T330	7114.72	7435.95	7.86	5460.29	5518.47	7.81	1.3	0.38	0.015299	1.82	0.282807	1.72321	691.357	329.9	5.5	Up
M692T919_2	282499	283616	4.45	186700	184845	20.76	1.51	0.6	0.0257806	1.59	0.353476	1.65169	692.468	919.4	15.3	Up
M694T182_1	10927.6	14245.4	62.47	640.06	610.79	22.52	17.07	4.09	0.00817825	2.09	0.211071	1.76956	694.263	182.2	3	Up
M694T466_2	147548	152439	7.27	75050.6	61735.9	38.42	1.97	0.98	0.0274837	1.56	0.362513	1.6624	694.348	466.2	7.8	Up
M694T87_1	649833	639321	5.18	986109	887813	20.85	0.66	-0.6	0.0271675	1.57	0.361509	1.64928	693.891	87.3	1.5	Down
M697T839_1	697792	675787	14.3	949445	932235	9.51	0.73	-0.44	0.0333101	1.48	0.396078	1.6263	697.349	838.7	14	Down
M698T148_1	558228	593558	31.34	204635	184104	34.96	2.73	1.45	0.022293	1.65	0.333744	1.68018	698.067	148.2	2.5	Up
M698T148_2	517201	561135	31.83	238546	250393	20.27	2.17	1.12	0.034132	1.47	0.398773	1.61288	698.089	148.3	2.5	Up
M698T839_2	107866	105376	12.08	178517	165495	15.28	0.6	-0.73	0.0102168	1.99	0.2332	1.76037	698.368	838.9	14	Down
M699T373	70303.5	68202.8	6.74	39274.5	39313.9	8.28	1.79	0.84	0.000684708	3.16	0.0647603	1.8788	699.222	373.4	6.2	Up
M699T426_1	194545	198821	5.79	240655	252763	9.2	0.81	-0.31	0.0305904	1.51	0.381146	1.65155	699.298	426.3	7.1	Down
M699T84_1	112383	109872	4.64	72790.5	71805.2	14.23	1.54	0.63	0.00691074	2.16	0.194551	1.7903	698.634	84.2	1.4	Up
M701T436	358.58	225.21	77.75	1467.17	1066.34	52.07	0.24	-2.03	0.0396073	1.4	0.418863	1.60192	700.831	436.5	7.3	Down
M701T65_2	1465.7	1451.97	52.36	5185.5	3872.84	47.87	0.28	-1.82	0.0370968	1.43	0.410421	1.61656	701.068	65.4	1.1	Down
M701T967	316679	279963	24.72	2.55903e+06	1.69354e+06	68.61	0.12	-3.01	0.00736698	2.13	0.198569	1.79376	700.512	967.4	16.1	Down
M702T881	1.76344e+07	1.93142e+07	24.7	3.00565e+07	3.25837e+07	15.16	0.59	-0.77	0.0384134	1.42	0.414995	1.61428	701.52	880.8	14.7	Down
M703T879	6.01052e+06	6.39605e+06	37.28	2.08813e+07	2.31859e+07	31.26	0.29	-1.8	0.0156251	1.81	0.286256	1.7198	702.526	879.4	14.7	Down
M703T904	8838.45	10208.1	38.84	97547.5	35674.7	110.37	0.09	-3.46	0.0363609	1.44	0.409096	1.62353	702.529	903.5	15.1	Down
M703T918	2.72223e+06	2.49739e+06	43.7	1.41093e+07	1.32294e+07	21.52	0.19	-2.37	0.0038461	2.41	0.149843	1.82376	702.526	918	15.3	Down
M703T932	7041.96	5379.56	47.83	118677	108662	26.4	0.06	-4.07	0.000625254	3.2	0.061341	1.88371	702.528	932.4	15.5	Down
M703T960	6.93443e+06	7.40978e+06	25.28	5.4721e+07	4.76351e+07	39.12	0.13	-2.98	0.00159066	2.8	0.0966323	1.85616	702.524	960.1	16	Down
M704T366_1	31408.7	33195.2	22.95	102240	115956	41.94	0.31	-1.7	0.0239081	1.62	0.346767	1.68071	704.203	365.8	6.1	Down
M704T366_2	609.47	437.53	51.84	3060.39	3036.87	14.25	0.2	-2.33	0.00419535	2.38	0.157028	1.82529	704.22	365.9	6.1	Down
M704T396_1	34372	31849.4	35.23	110492	126807	35.72	0.31	-1.68	0.0205383	1.69	0.322789	1.69658	704.204	396	6.6	Down
M704T396_2	857.79	676.29	47.95	4170.98	4136.66	14.21	0.21	-2.28	0.00375099	2.43	0.148862	1.83039	704.219	395.9	6.6	Down
M704T84_1	688851	746999	33.35	5.1914e+06	5.59798e+06	40.75	0.13	-2.91	0.00427145	2.37	0.158334	1.8136	703.979	83.8	1.4	Down
M704T84_2	2.25013e+06	2.39004e+06	25.26	1.76594e+07	1.76345e+07	23.28	0.13	-2.97	0.000575042	3.24	0.061341	1.88202	703.995	83.8	1.4	Down
M705T86_2	13892	10100.5	52.7	44154.8	43836.6	16.82	0.31	-1.67	0.0143163	1.84	0.272769	1.73952	704.817	85.7	1.4	Down
M708T325_3	132753	130297	3.25	116003	117394	6.38	1.14	0.19	0.0309021	1.51	0.382823	1.62593	708.143	325.3	5.4	Up
M709T274	85066.5	97171	32.21	22099.4	24060.2	16.71	3.85	1.94	0.00490115	2.31	0.16829	1.8092	709.105	274.1	4.6	Up
M709T325_1	71491.6	75545.3	15.31	31590.2	34789	37.77	2.26	1.18	0.0307683	1.51	0.381764	1.62826	709.119	325	5.4	Up
M709T397	285103	204886	53.6	697563	686537	13.35	0.41	-1.29	0.0297472	1.53	0.37409	1.63516	709.334	397.2	6.6	Down
M710T78	29599.9	32886.7	20.42	45175.3	47344.4	8.92	0.66	-0.61	0.0338944	1.47	0.398178	1.63517	710.115	78	1.3	Down
M711T104_1	2934.69	2621.01	39.72	414.68	359.32	31.77	7.08	2.82	0.00240227	2.62	0.12076	1.84851	711.212	104	1.7	Up
M711T84	86334.2	90605.8	17.14	58840.2	55842.4	11.69	1.47	0.55	0.0369429	1.43	0.410421	1.60894	710.677	84.5	1.4	Up
M711T85_1	123053	112470	15.89	66382.9	62701	12.17	1.85	0.89	0.00532101	2.27	0.173888	1.80954	710.663	84.5	1.4	Up
M714T939	1.53599e+06	1.56227e+06	20.07	3.92046e+06	3.41052e+06	37.74	0.39	-1.35	0.0196	1.71	0.317503	1.69416	714.486	938.6	15.6	Down
M715T426_2	2522.29	2570.31	25.25	31727.5	39640.1	72.46	0.08	-3.65	0.0336342	1.47	0.397942	1.63431	715.279	426.1	7.1	Down
M715T77	393887	384755	6.51	549320	591318	14.94	0.72	-0.48	0.0291003	1.54	0.372177	1.65305	715.01	76.7	1.3	Down
M715T866	1.97048e+06	2.44688e+06	61.6	1.86561e+07	1.94178e+07	31.67	0.11	-3.24	0.0110323	1.96	0.242722	1.75607	714.516	865.7	14.4	Down
M716T77_2	435095	438380	14.16	581390	606170	9.13	0.75	-0.42	0.0412463	1.38	0.427704	1.58126	716.026	77.5	1.3	Down
M717T871_1	1.46188e+08	1.54347e+08	13.13	6.19467e+07	5.59442e+07	17.73	2.36	1.24	0.00237595	2.62	0.12076	1.84448	716.535	871.2	14.5	Up
M719T392_1	279669	282274	4.92	327363	330899	3.31	0.85	-0.23	0.0101993	1.99	0.233138	1.75661	719.333	392.3	6.5	Down
M719T392_2	154008	178602	37.72	597533	605427	53.43	0.26	-1.96	0.0402507	1.4	0.421592	1.59534	719.347	392.3	6.5	Down
M724T866	1.73662e+07	1.93442e+07	25.5	6.97383e+06	5.80373e+06	52.1	2.49	1.32	0.0431876	1.36	0.436715	1.58191	723.524	865.8	14.4	Up
M726T425_2	17588.8	17621.9	9.51	71373.6	71106.4	20.89	0.25	-2.02	0.000491751	3.31	0.0602109	1.88741	726.361	425.4	7.1	Down
M726T68_1	1521.55	1488.17	28.95	442.76	317.16	71.15	3.44	1.78	0.0336853	1.47	0.398178	1.61137	726.172	68.3	1.1	Up
M729T917_1	6.53805e+06	5.06246e+06	48.36	2.00413e+06	1.6726e+06	39.61	3.26	1.71	0.0264071	1.58	0.357106	1.65767	728.512	916.9	15.3	Up
M731T262_1	89575.2	101758	25.72	44336.8	43297.3	21.47	2.02	1.01	0.0277713	1.56	0.363721	1.66094	731.1	261.8	4.4	Up
M731T262_2	71225.9	71519.6	0.92	44613.9	42641.5	11.84	1.6	0.67	0.0188499	1.72	0.31014	1.85214	731.116	261.6	4.4	Up
M732T339_3	51035.9	51395.4	11.08	92829.1	96809	11.07	0.55	-0.86	0.00292792	2.53	0.13218	1.83148	732.327	338.9	5.6	Down
M732T355_2	81384.4	82101.1	3.12	52051.9	48179.2	17.83	1.56	0.64	0.010598	1.97	0.238455	1.76049	732.288	355.3	5.9	Up
M733T534_1	521.93	464.17	42.76	1657.64	1428.45	51.86	0.31	-1.67	0.0426714	1.37	0.433995	1.59585	732.808	534.2	8.9	Down
M733T81_1	683894	719858	15.91	504442	497027	7.43	1.36	0.44	0.0472587	1.33	0.457307	1.56392	733.21	81	1.4	Up
M734T404_1	60546.4	61973.2	19.34	88351.8	86149.3	4.38	0.69	-0.55	0.0296556	1.53	0.373885	1.64562	733.845	403.9	6.7	Down
M735T874	43917.4	47152.2	17.39	82188.8	78052.1	11.31	0.53	-0.9	0.00688748	2.16	0.194551	1.79287	734.542	874.2	14.6	Down
M735T968_1	30443	32697.5	17.4	56960.4	54093.5	11.31	0.53	-0.9	0.00690771	2.16	0.194551	1.79268	734.541	968.5	16.1	Down
M738T314	257137	200687	39.23	69583.8	62769.2	22.57	3.7	1.89	0.00641105	2.19	0.190368	1.78911	737.81	314.4	5.2	Up
M738T465_2	316287	317769	5.41	85263.9	80073.4	13.09	3.71	1.89	7.9031e-05	4.1	0.0350745	1.90744	737.814	465	7.8	Up
M740T170_2	16897	16998.2	3.3	169.86	183.63	36.51	99.48	6.64	0.00242	2.62	0.12076	1.91357	740.198	170.3	2.8	Up
M742T297_2	53777	56039.7	14.64	12534.4	11159.1	71.84	4.29	2.1	0.026725	1.57	0.359432	1.65685	741.873	296.7	4.9	Up
M743T792_1	3.78112e+07	4.19122e+07	29.52	1.69377e+07	1.48219e+07	33.1	2.23	1.16	0.0374745	1.43	0.41232	1.59945	742.546	792.1	13.2	Up
M743T815	3.29423e+07	3.28088e+07	6.66	1.62473e+07	1.69333e+07	16.39	2.03	1.02	0.00249097	2.6	0.122189	1.85056	742.546	814.9	13.6	Up
M743T835	4.37976e+06	4.27971e+06	10.32	5.54827e+06	5.44761e+06	4.7	0.79	-0.34	0.0208115	1.68	0.324629	1.7	742.511	835.3	13.9	Down
M743T897_2	8.56693e+07	9.08336e+07	11.11	1.40953e+08	1.49357e+08	10.57	0.61	-0.72	0.00555481	2.26	0.177112	1.7925	742.526	897.5	15	Down
M743T923	146607	145182	8.86	85943.6	91013.1	15.21	1.71	0.77	0.00681182	2.17	0.194269	1.80133	742.512	923.1	15.4	Up
M744T69	2507.87	2375.23	34.9	23354.2	22725.4	15.49	0.11	-3.22	0.000512365	3.29	0.0610766	1.88876	744.115	68.9	1.1	Down
M744T801	280825	255650	18.16	174637	189403	22.48	1.61	0.69	0.0483578	1.32	0.462255	1.56117	743.528	801.5	13.4	Up
M744T927	2.09478e+07	2.35259e+07	31.37	8.80964e+06	7.97001e+06	27.99	2.38	1.25	0.0289821	1.54	0.372173	1.65602	743.563	927.4	15.5	Up
M745T796	2.14973e+06	2.04033e+06	25.48	856033	880902	12.45	2.51	1.33	0.00512336	2.29	0.170725	1.80924	744.545	796	13.3	Up
M746T420_1	86388.1	72596.7	28.6	149260	147320	13.21	0.58	-0.79	0.0306503	1.51	0.381146	1.63826	746.401	419.7	7	Down
M746T770_1	1.93416e+06	2.42911e+06	46.64	506057	383330	50.28	3.82	1.93	0.0377729	1.42	0.413151	1.61638	745.543	769.7	12.8	Up
M747T966	4.50692e+07	4.6682e+07	9.02	2.91552e+07	2.86377e+07	4	1.55	0.63	0.00172778	2.76	0.100969	1.8534	746.517	965.7	16.1	Up
M748T941_1	981593	887233	24.62	1.06255e+07	1.04427e+07	32.56	0.09	-3.44	0.000561956	3.25	0.061341	1.88187	747.53	940.9	15.7	Down
M748T968_2	9.20805e+06	7.21649e+06	51.41	2.65806e+06	3.09091e+06	32.82	3.46	1.79	0.0270021	1.57	0.36029	1.65269	747.59	968.5	16.1	Up
M749T906	1.73377e+06	1.21832e+06	68.68	4.55334e+06	4.4076e+06	16.56	0.38	-1.39	0.0461197	1.34	0.452441	1.58385	748.557	906.1	15.1	Down
M749T918	580158	515837	70.63	73680.6	51431.1	56.84	7.87	2.98	0.0236227	1.63	0.344208	1.67525	748.505	918.3	15.3	Up
M751T939_1	3.47951e+07	3.90827e+07	25.48	1.91325e+07	1.96293e+07	9.67	1.82	0.86	0.0281038	1.55	0.366254	1.65543	750.518	938.6	15.6	Up
M752T838	7301.91	7671.7	53.32	1976.7	2094.97	13.75	3.69	1.89	0.0325473	1.49	0.393032	1.63093	752.4	838.4	14	Up
M752T968_2	5.74181e+07	5.77553e+07	6.74	3.4751e+07	2.97893e+07	30.86	1.65	0.72	0.0371946	1.43	0.410832	1.61536	751.543	968	16.1	Up
M752T99_2	238014	203675	29.47	977029	954262	57.76	0.24	-2.04	0.0334463	1.48	0.396313	1.62719	752.255	98.6	1.6	Down
M753T262	14486.3	14629.7	13.4	6646.84	5755.17	30.24	2.18	1.12	0.0118432	1.93	0.251371	1.74091	753.101	262.5	4.4	Up
M753T423_4	9461.13	9132.88	32.52	27063.1	26346.6	11.55	0.35	-1.52	0.00578889	2.24	0.178703	1.79538	753.327	422.8	7	Down
M754T342_2	7960.89	8053.57	6.9	89266.1	73906.7	50.83	0.09	-3.49	0.0130221	1.89	0.261035	1.87101	754.319	341.9	5.7	Down
M754T342_3	217.12	219.65	6.9	3689.95	3675.41	22.24	0.06	-4.09	3.25609e-05	4.49	0.031782	1.91186	754.345	341.9	5.7	Down
M754T399_1	77530.8	77967.3	30.12	26096.6	19496.7	51.76	2.97	1.57	0.0262197	1.58	0.356403	1.66137	754.396	399.3	6.7	Up
M754T471_1	1026.95	793.48	43.09	2176.86	2207.31	22.51	0.47	-1.08	0.0413835	1.38	0.428063	1.5781	753.734	471.1	7.9	Down
M756T430_1	4846.37	4700.38	11.85	2644.36	2448.81	15.8	1.83	0.87	0.00533119	2.27	0.173888	1.80375	756.175	429.7	7.2	Up
M757T80_2	60915.2	57835.4	47.44	5248.58	4038.9	69.06	11.61	3.54	0.00670609	2.17	0.193998	1.7861	757.018	79.8	1.3	Up
M759T85_1	1.03143e+06	978510	25.07	85792.9	87106.2	9.04	12.02	3.59	8.42243e-05	4.07	0.0350745	1.90448	758.673	84.9	1.4	Up
M759T85_2	1.00354e+06	1.17287e+06	49.16	98266.7	106447	19.88	10.21	3.35	0.00394971	2.4	0.151759	1.82487	758.694	85	1.4	Up
M760T149_1	1.07728e+06	710259	60.63	165271	161752	42.93	6.52	2.7	0.0115341	1.94	0.248542	1.74929	760.068	148.6	2.5	Up
M760T149_2	1.13515e+06	1.18213e+06	12.12	208102	253162	40.09	5.45	2.45	0.00352881	2.45	0.144398	1.82495	760.087	149.2	2.5	Up
M760T465	49986.8	44369.7	29.68	110780	93935.7	26.6	0.45	-1.15	0.0214142	1.67	0.329718	1.69973	760.297	465.1	7.8	Down
M761T274	20336.9	20413.9	8.34	61548.6	72047.4	39.37	0.33	-1.6	0.0185001	1.73	0.307266	1.71247	761.138	274.4	4.6	Down
M761T275	21918.9	22710	7.79	45089.4	50064.1	25.07	0.49	-1.04	0.0131758	1.88	0.261055	1.74339	761.12	274.6	4.6	Down
M761T465_1	3564.71	3744.56	27.57	10449.7	7084.67	58.98	0.34	-1.55	0.0483932	1.32	0.462255	1.55849	760.8	464.9	7.7	Down
M761T66	8459.66	10252.8	54.91	34987.3	43773.1	44.99	0.24	-2.05	0.0486865	1.31	0.463255	1.56199	761.105	65.5	1.1	Down
M761T787	45869.4	40845.6	22.92	289819	212455	86.88	0.16	-2.66	0.0484773	1.31	0.462379	1.56436	760.502	786.7	13.1	Down
M761T799	1.31497e+06	1.31256e+06	53.63	6.09003e+06	5.77064e+06	19.47	0.22	-2.21	0.0112005	1.95	0.244016	1.75471	760.502	799.5	13.3	Down
M761T808	2.76921e+06	2.40848e+06	25.25	7.18966e+06	6.33384e+06	33.35	0.39	-1.38	0.0150964	1.82	0.28152	1.71974	760.502	807.6	13.5	Down
M761T810	1.30822e+06	1.35794e+06	53.35	5.77691e+06	6.23313e+06	33.95	0.23	-2.14	0.0206469	1.69	0.32385	1.70037	760.529	809.7	13.5	Down
M761T817	311152	307346	11.82	6.28857e+06	6.37898e+06	34	0.05	-4.34	0.000170074	3.77	0.0400943	1.90346	760.502	816.6	13.6	Down
M761T916	1.28051e+07	9.84194e+06	45.11	4.93512e+07	5.17542e+07	15.13	0.26	-1.95	0.00553305	2.26	0.177112	1.81067	760.521	915.8	15.3	Down
M762T482	3647.65	3046.6	30.21	9093.21	10022.9	29.15	0.4	-1.32	0.0213722	1.67	0.329718	1.69136	762.334	482.3	8	Down
M762T69_1	77331.2	88081.1	26.09	191320	211109	22.3	0.4	-1.31	0.0135427	1.87	0.265065	1.73542	762.068	68.7	1.1	Down
M762T757	203184	186983	38.82	931844	825182	31.87	0.22	-2.2	0.00560208	2.25	0.177681	1.80508	761.527	756.5	12.6	Down
M762T875	1.6531e+07	1.40098e+07	41.55	9.43938e+07	1.00465e+08	17.51	0.18	-2.51	0.00209969	2.68	0.115556	1.84735	761.532	874.6	14.6	Down
M762T914	1.41266e+07	1.41391e+07	9.01	2.16455e+07	2.1029e+07	10.56	0.65	-0.62	0.00586273	2.23	0.179461	1.80813	762.497	914	15.2	Down
M762T936	3.21991e+06	3.18472e+06	6.62	8.60172e+06	9.04168e+06	13.48	0.37	-1.42	0.000396858	3.4	0.0548854	1.88598	761.505	936.1	15.6	Down
M762T966_2	9.43534e+06	8.4319e+06	39.81	6.69428e+07	6.50159e+07	5.81	0.14	-2.83	0.0109921	1.96	0.242585	1.87101	761.526	966.2	16.1	Down
M763T867_2	2.51199e+07	2.36089e+07	19.85	4.49705e+07	4.36601e+07	25.55	0.56	-0.84	0.0363708	1.44	0.409096	1.61885	762.516	867.2	14.5	Down
M764T968_1	1.7712e+07	1.6525e+07	15.02	2.71365e+07	2.50603e+07	15.78	0.65	-0.62	0.0247006	1.61	0.347723	1.65676	763.522	967.5	16.1	Down
M764T968_2	1.41458e+06	962195	75.47	7.05998e+06	4.8977e+06	71.13	0.2	-2.32	0.0462293	1.34	0.452441	1.56834	763.566	968	16.1	Down
M765T753	50842	52908.3	35.66	116185	122708	15.85	0.44	-1.19	0.0236055	1.63	0.344208	1.67449	764.533	753.2	12.6	Down
M765T85	34985.9	32235.3	13.75	94534.2	83441.2	47.57	0.37	-1.43	0.0310141	1.51	0.383373	1.63789	764.758	85.5	1.4	Down
M765T967_2	1.35789e+07	1.36709e+07	5.7	2.84431e+07	2.52274e+07	26.31	0.48	-1.07	0.00834518	2.08	0.213634	1.78674	764.532	967.3	16.1	Down
M766T939	3.08107e+06	2.85203e+06	17.78	5.55479e+06	5.17992e+06	20.57	0.55	-0.85	0.0181269	1.74	0.304278	1.70134	765.539	938.9	15.6	Down
M767T827_1	7.98144e+06	7.89973e+06	5.37	1.08423e+07	1.10885e+07	4.73	0.74	-0.44	0.00178319	2.75	0.10355	1.84757	766.53	826.8	13.8	Down
M767T968	3.05034e+06	2.99463e+06	10.66	9.06501e+06	6.77728e+06	59.29	0.34	-1.57	0.0399092	1.4	0.419827	1.59656	766.575	967.8	16.1	Down
M769T967_2	1.95817e+07	1.89543e+07	8.68	1.48386e+07	1.43806e+07	7.34	1.32	0.4	0.0127206	1.9	0.259247	1.73816	768.554	967.1	16.1	Up
M769T967_3	1.53877e+07	1.53127e+07	0.86	1.04215e+07	1.05809e+07	11.78	1.48	0.56	0.0288426	1.54	0.371224	1.80547	768.567	967	16.1	Up
M770T325	12837.4	10697.8	34.35	21873	22745.4	9.63	0.59	-0.77	0.0436853	1.36	0.438213	1.57769	770.085	325.1	5.4	Down
M773T418	8880.64	9887.58	32.28	3609.63	3907.66	35.71	2.46	1.3	0.0430074	1.37	0.435843	1.59133	773.399	417.8	7	Up
M773T878	2.43482e+07	2.4723e+07	8.35	2.47217e+06	2.48029e+06	41.76	9.85	3.3	0.000881643	3.05	0.0729087	1.87344	772.505	878.4	14.6	Up
M773T966_1	2.7224e+06	2.7452e+06	10.38	392186	393475	41.76	6.94	2.8	0.00169118	2.77	0.0993021	1.85542	772.503	966.3	16.1	Up
M774T878_2	1.779e+08	1.59962e+08	21.29	1.09065e+08	1.12806e+08	17.17	1.63	0.71	0.0358093	1.45	0.40628	1.61377	773.541	877.6	14.6	Up
M774T934_2	190099	148189	60.99	712285	745501	17.69	0.27	-1.91	0.0160425	1.79	0.288272	1.72883	773.605	934.4	15.6	Down
M777T769_2	6.51079e+06	6.72611e+06	27.87	2.54227e+07	2.91423e+07	41	0.26	-1.97	0.0155721	1.81	0.28567	1.72527	776.529	769.2	12.8	Down
M778T285_2	3663	4153.05	59.37	19738.9	20085.2	39.01	0.19	-2.43	0.0242068	1.62	0.347723	1.66448	777.605	285.4	4.8	Down
M779T793	3.25354e+07	3.252e+07	11.89	1.56443e+07	1.61274e+07	9.75	2.08	1.06	0.00124727	2.9	0.0851753	1.86597	778.547	792.5	13.2	Up
M779T884	4.64303e+06	5.15792e+06	32.22	1.5475e+06	1.22034e+06	47.35	3	1.59	0.0267778	1.57	0.359573	1.64285	778.546	884.3	14.7	Up
M779T907_1	5.03312e+06	4.99492e+06	20.91	2.18991e+06	1.65972e+06	52.2	2.3	1.2	0.0421664	1.38	0.431359	1.57783	778.546	907.1	15.1	Up
M781T867	23112	25747.6	24.72	1.46044e+06	1.37015e+06	28.04	0.02	-5.98	4.92149e-05	4.31	0.0341026	1.91062	780.552	866.7	14.4	Down
M781T968_3	11326.1	12615.3	24.68	362919	354998	37.93	0.03	-5	0.000238497	3.62	0.0446391	1.89236	780.574	967.8	16.1	Down
M782T285	14309	13396.3	33.13	28306.1	28573.4	22.44	0.51	-0.98	0.0390105	1.41	0.417582	1.60182	782.093	285.1	4.8	Down
M782T299	24128.1	24197.1	14.7	39489.7	39481.1	13.24	0.61	-0.71	0.0127531	1.89	0.259247	1.74464	782.384	298.5	5	Down
M782T355_2	20367.5	18413.6	16.85	53536.3	60548.8	32.1	0.38	-1.39	0.0150427	1.82	0.281516	1.71426	782.141	355	5.9	Down
M783T274_2	50259.1	36878.8	53.71	114360	115084	9.86	0.44	-1.19	0.036197	1.44	0.40838	1.62229	783.12	274.3	4.6	Down
M784T68_2	34847	34110.4	8.65	45231.2	46330.6	10.29	0.77	-0.38	0.029368	1.53	0.372819	1.63928	784.074	68.3	1.1	Down
M786T285_4	8769.12	8776.81	1.19	28256.3	24382.6	33.03	0.31	-1.69	0.0241955	1.62	0.347723	1.82719	786.088	285	4.8	Down
M787T438_1	79181.2	85317.9	33	204492	209952	13.59	0.39	-1.37	0.0119392	1.92	0.251774	1.74865	787.386	438	7.3	Down
M787T480_3	5950.34	7126.7	58.4	34268.4	36359.8	26.06	0.17	-2.53	0.0169553	1.77	0.294878	1.70919	787.333	480.1	8	Down
M787T743	435937	358955	48.59	2.73823e+06	2.02477e+06	58.38	0.16	-2.65	0.0119702	1.92	0.252093	1.75207	786.538	743.5	12.4	Down
M787T827	4.06061e+06	3.63697e+06	23.32	1.52881e+07	1.79201e+07	41.26	0.27	-1.91	0.0150877	1.82	0.28152	1.7298	786.538	826.7	13.8	Down
M787T85_1	64360.3	72464.1	36.57	161191	169850	11.4	0.4	-1.32	0.0183054	1.74	0.305063	1.70702	786.671	85.3	1.4	Down
M787T872_1	1.1236e+08	1.24437e+08	40.25	2.90184e+08	2.65035e+08	17.41	0.39	-1.37	0.0241912	1.62	0.347723	1.6678	786.514	872.1	14.5	Down
M787T898_2	3.42912e+06	2.78281e+06	34.84	7.65484e+06	7.88285e+06	31.81	0.45	-1.16	0.0413713	1.38	0.428063	1.60177	786.56	897.7	15	Down
M788T286_1	29240.2	26859.5	22.89	326261	119431	116.13	0.09	-3.48	0.0425255	1.37	0.433349	1.57861	788.061	285.6	4.8	Down
M788T359_2	5344	5439.08	36.74	21825.7	25903.6	36.8	0.24	-2.03	0.0140943	1.85	0.270419	1.73382	788.169	359.1	6	Down
M788T438_2	92374.4	89395.9	22.79	244073	274042	30.62	0.38	-1.4	0.0159137	1.8	0.287607	1.72418	788.421	437.8	7.3	Down
M788T808_2	1.97867e+06	1.60425e+06	46.28	6.00902e+06	5.12979e+06	30.13	0.33	-1.6	0.0187042	1.73	0.309076	1.70405	787.538	808.3	13.5	Down
M788T828	3.49391e+06	3.17101e+06	48.75	1.58443e+07	1.43653e+07	62.83	0.22	-2.18	0.0419264	1.38	0.430577	1.58936	787.542	828.2	13.8	Down
M788T840	1.0777e+06	658566	70.13	2.90521e+06	2.69028e+06	13.17	0.37	-1.43	0.0399736	1.4	0.419827	1.58899	787.552	839.7	14	Down
M788T871	1.69048e+06	1.67471e+06	42.88	9.43287e+06	1.1262e+07	40.92	0.18	-2.48	0.0114353	1.94	0.247426	1.75313	787.568	871.2	14.5	Down
M788T913	6.44838e+06	5.82571e+06	44.79	1.87773e+07	18594494	21.64	0.34	-1.54	0.0177082	1.75	0.300439	1.70927	787.519	912.6	15.2	Down
M788T925_1	5.75671e+06	5.48085e+06	43.44	1.46985e+07	1.59245e+07	17.1	0.39	-1.35	0.0240103	1.62	0.346835	1.66384	787.519	924.7	15.4	Down
M788T928	1.59336e+06	1.431e+06	53.06	1.09202e+07	9.02101e+06	49.92	0.15	-2.78	0.009808	2.01	0.227844	1.76016	787.554	928.5	15.5	Down
M788T966_2	1.58664e+08	1.71548e+08	37.68	6.5774e+07	6.64971e+07	25.14	2.41	1.27	0.0417291	1.38	0.429553	1.57812	787.522	966	16.1	Up
M788T968	1.51908e+06	1.70623e+06	43.75	4958170	5.65987e+06	30.13	0.31	-1.71	0.0261701	1.58	0.356035	1.66766	787.574	967.6	16.1	Down
M789T872_2	6.45642e+07	6.39835e+07	20.24	3.59139e+07	3.67121e+07	15.21	1.8	0.85	0.0173125	1.76	0.297876	1.70546	788.575	872.1	14.5	Up
M789T938	4.93379e+07	5.24855e+07	14.09	2.85583e+07	2.65534e+07	16.48	1.73	0.79	0.0118704	1.93	0.251371	1.74347	788.518	937.9	15.6	Up
M790T911	1.57102e+07	1.47179e+07	16.91	3.34484e+07	3.21654e+07	19.26	0.47	-1.09	0.00651015	2.19	0.191843	1.79639	789.561	911.4	15.2	Down
M791T786	88825.2	90331.4	4.3	405131	438974	29.01	0.22	-2.19	0.0135621	1.87	0.265115	1.86834	790.542	786.5	13.1	Down
M792T368_1	25030	25288.2	7.85	17786.3	18862.7	14.42	1.41	0.49	0.0242882	1.61	0.347723	1.66779	791.907	367.7	6.1	Up
M793T285_3	119788	127890	21.43	221894	200194	23.54	0.54	-0.89	0.0291484	1.54	0.37219	1.64071	793.078	285.4	4.8	Down
M793T371	27539.9	21942.6	48.33	7126.82	6694.77	13.52	3.86	1.95	0.00924057	2.03	0.222832	1.76461	793.384	370.6	6.2	Up
M793T68_1	11983.7	12050.6	28.99	30558.4	29698.8	13.55	0.39	-1.35	0.00723905	2.14	0.198285	1.78549	793.086	68	1.1	Down
M793T68_2	15430.3	10613.9	72.47	3100.82	2550.29	45.26	4.98	2.32	0.0326509	1.49	0.393367	1.62559	793.106	68.2	1.1	Up
M793T968_2	2.21167e+07	2.08312e+07	14.15	1.27745e+07	1.22162e+07	13.78	1.73	0.79	0.00780964	2.11	0.204566	1.78259	792.58	967.7	16.1	Up
M794T286_2	2303.64	2330.76	3.71	1519.87	1476.19	8.74	1.52	0.6	0.0015118	2.82	0.0937899	1.8615	793.576	285.5	4.8	Up
M795T968	264473	273536	10.01	1.67925e+06	1.24692e+06	59.21	0.16	-2.67	0.00590138	2.23	0.180294	1.80878	794.568	967.7	16.1	Down
M799T348_2	132924	134735	43.18	9355.52	6944.58	59.33	14.21	3.83	0.00307043	2.51	0.134784	1.83574	799.444	348.2	5.8	Up
M801T968	2.06452e+06	2.16339e+06	14.33	2.93574e+06	2.9895e+06	5.65	0.7	-0.51	0.0177433	1.75	0.300439	1.71231	800.551	967.6	16.1	Down
M802T83_1	194798	188543	11.35	142853	143593	4.77	1.36	0.45	0.0118977	1.92	0.251371	1.74929	801.92	83.2	1.4	Up
M803T769_1	200767	206268	4.99	93333.1	93000.6	25.52	2.15	1.11	0.00683581	2.17	0.194269	1.78215	802.526	769.1	12.8	Up
M803T782	1.25706e+06	1.52805e+06	50.14	7.42762e+06	7.55252e+06	4.83	0.17	-2.56	0.0352425	1.45	0.402583	1.788	802.591	782.1	13	Down
M803T81_2	517690	454038	26.47	2.39299e+06	1.58757e+06	63.86	0.22	-2.21	0.0178228	1.75	0.300439	1.70142	803.218	81.3	1.4	Down
M803T814_1	1.01789e+06	949170	17.25	1.62806e+06	1.47579e+06	17.99	0.63	-0.68	0.0276309	1.56	0.363194	1.64722	802.537	813.9	13.6	Down
M803T815_1	1.0411e+06	1.05607e+06	53.04	4.28239e+06	5.22128e+06	47.09	0.24	-2.04	0.0430186	1.37	0.435843	1.59839	802.524	814.6	13.6	Down
M803T828_2	2.39626e+06	2.27695e+06	33.7	1.56473e+07	9.39966e+06	94	0.15	-2.71	0.0493686	1.31	0.465195	1.5475	802.586	828.1	13.8	Down
M803T864_4	2.89923e+06	2.42431e+06	29.34	9.30839e+06	9.42635e+06	13.65	0.31	-1.68	0.00264007	2.58	0.125551	1.83664	802.601	863.9	14.4	Down
M803T874	1.24151e+07	1.28873e+07	6.77	1.46285e+07	1.49713e+07	6.58	0.85	-0.24	0.0417466	1.38	0.429553	1.60469	802.519	874	14.6	Down
M803T917	4.27397e+06	3.26089e+06	74.05	2.07718e+07	2.01738e+07	14.35	0.21	-2.28	0.016472	1.78	0.292661	1.71205	802.589	916.6	15.3	Down
M805T832	4.21231e+06	3.8122e+06	19.95	9.55786e+06	9.33239e+06	16.99	0.44	-1.18	0.0050232	2.3	0.169868	1.81794	804.546	832	13.9	Down
M805T907_1	5.14645e+06	5.15135e+06	3.53	7.70878e+06	7.7239e+06	2.34	0.67	-0.58	7.89222e-05	4.1	0.0350745	1.9103	804.541	907.1	15.1	Down
M806T787	2.77062e+06	2.90249e+06	13.97	1.35193e+06	1.41864e+06	11.84	2.05	1.04	0.00285549	2.54	0.131507	1.84233	805.547	787.5	13.1	Up
M806T816	5.50112e+07	5.26098e+07	11.63	3.02384e+07	3.24849e+07	18.53	1.82	0.86	0.00980656	2.01	0.227844	1.75764	805.553	815.7	13.6	Up
M806T884	1.00554e+07	6.42728e+06	69.24	2.54307e+07	2.32806e+07	17.99	0.4	-1.34	0.0494084	1.31	0.465195	1.56582	805.553	884.5	14.7	Down
M806T894	62650.2	48768.1	51.82	254927	239692	11.13	0.25	-2.02	0.00672628	2.17	0.194021	1.79071	805.552	894	14.9	Down
M807T789	2.66009e+06	2.62786e+06	7.01	5.89335e+06	5.95458e+06	15.19	0.45	-1.15	0.001281	2.89	0.0853727	1.86787	806.601	789.3	13.2	Down
M808T881	8.91748e+07	8.79739e+07	9.89	3.74219e+08	3.773e+08	6.36	0.24	-2.07	2.92615e-05	4.53	0.031782	1.91299	807.533	881.5	14.7	Down
M808T939	2.10401e+06	1.85208e+06	46.47	5.48833e+06	5.61574e+06	7.56	0.38	-1.38	0.0187368	1.73	0.309076	1.70594	807.509	939.2	15.7	Down
M808T963	2.63178e+06	2.7627e+06	34.07	7.36899e+06	6.19732e+06	49.78	0.36	-1.49	0.0474935	1.32	0.457741	1.56046	807.516	962.9	16	Down
M808T968_1	1.05107e+07	8.85294e+06	33.98	5.57056e+07	5.65247e+07	11.44	0.19	-2.41	0.000978648	3.01	0.0766608	1.8697	807.577	967.9	16.1	Down
M809T879	1.24679e+08	1.25651e+08	20.87	4.32739e+08	4.81955e+08	19.8	0.29	-1.8	0.00201123	2.7	0.112218	1.85406	808.522	879.4	14.7	Down
M810T286_2	114057	95081.1	38.05	342619	318011	32.45	0.33	-1.59	0.0160193	1.8	0.288262	1.72751	810.083	286	4.8	Down
M810T316_1	32632.1	35070.3	31.22	103220	101884	32.31	0.32	-1.66	0.0139197	1.86	0.268124	1.7375	810.111	315.9	5.3	Down
M813T873	6.95016e+06	6.97183e+06	4.98	2.22461e+06	2.04559e+06	44.33	3.12	1.64	0.0417995	1.38	0.429553	1.77173	812.528	872.9	14.5	Up
M814T416_3	194554	200100	10.76	95015	82801.4	27.63	2.05	1.03	0.0108677	1.96	0.241606	1.76184	813.958	415.9	6.9	Up
M815T363	123194	118007	8.68	150562	147268	5.36	0.82	-0.29	0.0249023	1.6	0.348145	1.67132	814.515	363.2	6.1	Down
M815T815	2.94974e+06	2.94528e+06	18.41	1.33679e+06	1.41478e+06	39.45	2.21	1.14	0.0380173	1.42	0.414067	1.60103	814.551	814.5	13.6	Up
M815T911	625146	512410	39.34	91708.7	28144.4	132.98	6.82	2.77	0.0406002	1.39	0.423147	1.60855	814.537	911.2	15.2	Up
M818T482_1	93712	88688.4	21.38	141675	140641	3.55	0.66	-0.6	0.0250415	1.6	0.348855	1.66928	818.369	481.7	8	Down
M819T359_2	71123.1	70044	8.42	23938.3	19068.6	38.85	2.97	1.57	0.00612652	2.21	0.184321	1.79977	819.168	359	6	Up
M819T952	1.93445e+07	1.65839e+07	33.81	4.43986e+07	4.06088e+07	23.42	0.44	-1.2	0.0197593	1.7	0.317631	1.6999	819.481	952.3	15.9	Down
M820T746	53910.8	56440.8	13.47	101062	96026.1	26.26	0.53	-0.91	0.0228278	1.64	0.338947	1.69068	820.457	745.6	12.4	Down
M820T920	3.97671e+07	3.83493e+07	10.19	5.66921e+07	5.88573e+07	13.72	0.7	-0.51	0.0246919	1.61	0.347723	1.66166	819.505	920	15.3	Down
M820T968_2	1.06972e+06	1.11632e+06	8.61	1.63666e+06	1.53556e+06	11.31	0.65	-0.61	0.00649831	2.19	0.191843	1.80036	819.604	967.9	16.1	Down
M821T947_3	5.47695e+06	4.28533e+06	50.46	1.33371e+07	1.24406e+07	17.33	0.41	-1.28	0.0296561	1.53	0.373885	1.6412	821.49	946.7	15.8	Down
M822T947	5.01111e+07	4.9305e+07	23.04	9.76992e+07	9.64238e+07	31.57	0.51	-0.96	0.0476731	1.32	0.459144	1.57297	821.519	946.7	15.8	Down
M823T877_1	3.62753e+07	3.86873e+07	26.98	6.62472e+07	7.05532e+07	15.79	0.55	-0.87	0.0325841	1.49	0.393175	1.6335	822.544	876.7	14.6	Down
M823T952_2	45036.1	29296.3	65.94	175155	153757	56.65	0.26	-1.96	0.0468355	1.33	0.455025	1.55496	822.609	952.1	15.9	Down
M826T407_3	15857.4	16262.6	61.14	2143.26	2082.95	62.9	7.4	2.89	0.0292459	1.53	0.372697	1.63349	826.226	406.6	6.8	Up
M828T359_1	14637.8	15141	10.76	24203.6	23621	25.81	0.6	-0.73	0.0411008	1.39	0.426536	1.59589	828.389	359	6	Down
M828T458_1	12457.2	11787.6	13.18	23243.8	26509.5	26.71	0.54	-0.9	0.0317404	1.5	0.387135	1.64091	827.86	458.2	7.6	Down
M829T968_1	2.87228e+06	3.84113e+06	59.64	159841	111473	59.71	17.97	4.17	0.00852136	2.07	0.214582	1.77578	828.547	967.9	16.1	Up
M830T927_1	2.94875e+06	3.40536e+06	52.05	1.04698e+07	9.44689e+06	35.88	0.28	-1.83	0.0344619	1.46	0.399652	1.62239	829.501	927.4	15.5	Down
M830T968_1	4.82574e+06	5.0509e+06	56.39	1.84548e+07	1.77256e+07	31.08	0.26	-1.94	0.0282354	1.55	0.367061	1.66121	829.552	968.3	16.1	Down
M831T969	555231	416385	52.48	7.2982e+06	2.26355e+06	122.76	0.08	-3.72	0.0488178	1.31	0.463945	1.55152	830.55	968.6	16.1	Down
M833T919	2.61624e+07	2.12826e+07	35.74	1.10974e+07	8.23708e+06	46.09	2.36	1.24	0.0473663	1.32	0.457741	1.57586	832.588	919	15.3	Up
M834T793	238490	235271	16.45	876467	908022	48.83	0.27	-1.88	0.0220854	1.66	0.332803	1.68559	833.597	793.1	13.2	Down
M834T815	403300	397199	16.49	1.18338e+06	981845	51.85	0.34	-1.55	0.0306944	1.51	0.381146	1.63695	833.597	815.1	13.6	Down
M834T962_2	81288.3	70161.9	33.84	274442	225756	52.3	0.3	-1.76	0.0279704	1.55	0.365118	1.66724	833.539	961.8	16	Down
M834T968_1	2.68672e+07	2.92078e+07	37.09	8.26073e+06	7.54921e+06	42.41	3.25	1.7	0.0260451	1.58	0.355712	1.67387	833.582	968.2	16.1	Up
M835T814	2.43591e+06	2.84794e+06	62.26	417208	331763	35.92	5.84	2.55	0.0384727	1.41	0.41508	1.59981	834.548	814	13.6	Up
M835T817	5.33951e+06	5.07132e+06	21.93	8.74148e+06	8.7975e+06	15.17	0.61	-0.71	0.030474	1.52	0.380365	1.65007	834.515	816.6	13.6	Down
M835T886_4	5.31159e+07	5.60579e+07	38.01	1.87373e+07	1.90419e+07	16.99	2.83	1.5	0.0191206	1.72	0.312964	1.70488	835.497	885.8	14.8	Up
M835T914	4.67175e+06	4.70582e+06	8.21	3.09033e+06	3.1017e+06	22.41	1.51	0.6	0.0381955	1.42	0.414364	1.59319	834.554	914.2	15.2	Up
M835T941_1	1.48655e+07	1.39964e+07	10.58	1.95059e+07	1.85053e+07	10.99	0.76	-0.39	0.0339938	1.47	0.398178	1.62445	834.513	941.1	15.7	Down
M835T941_2	3.49309e+06	3.89478e+06	37.62	1.39966e+06	1.3215e+06	23.64	2.5	1.32	0.0360515	1.44	0.407707	1.61356	834.537	941.1	15.7	Up
M836T784	208501	216931	26.82	527325	489540	15.41	0.4	-1.34	0.00692947	2.16	0.194551	1.79025	835.519	784.3	13.1	Down
M836T807	709080	834362	32.23	1.88893e+06	1.96419e+06	19.03	0.38	-1.41	0.0138574	1.86	0.267904	1.73108	835.518	806.5	13.4	Down
M836T964	3.42791e+08	3.39501e+08	12.27	5.39358e+08	540345132	14.63	0.64	-0.65	0.0152044	1.82	0.282533	1.72073	835.543	964	16.1	Down
M837T840_1	773612	758600	9.99	2.43875e+06	2.43593e+06	15.02	0.32	-1.66	0.000393743	3.4	0.0548854	1.8912	836.525	839.6	14	Down
M837T915	3.7117e+06	3.77525e+06	16	1.46384e+07	1.5353e+07	16.55	0.25	-1.98	0.000566267	3.25	0.061341	1.88264	836.526	915.3	15.3	Down
M838T803	448977	409201	32.05	190288	204735	24.75	2.36	1.24	0.0231347	1.64	0.340762	1.67992	837.532	802.6	13.4	Up
M838T873	1.62684e+08	1.68558e+08	14.05	1.01388e+08	1.06304e+08	22.45	1.6	0.68	0.039251	1.41	0.417769	1.59461	837.557	873.3	14.6	Up
M838T908	2.28532e+06	2.73556e+06	35.64	9.74013e+06	1.21641e+07	47.14	0.23	-2.09	0.0283733	1.55	0.367505	1.65677	837.558	907.9	15.1	Down
M839T873	2.21574e+07	2.28265e+07	8.2	1.5255e+07	1.54054e+07	6.03	1.45	0.54	0.00339474	2.47	0.141105	1.82869	838.535	872.6	14.5	Up
M839T965_1	183713	205904	24.59	596554	651987	27.39	0.31	-1.7	0.00725642	2.14	0.198285	1.79254	838.543	965.2	16.1	Down
M840T966_1	8.00854e+06	7.81553e+06	4.47	4.06666e+06	4.14466e+06	12.52	1.97	0.98	0.000941809	3.03	0.0755121	1.86889	839.55	965.9	16.1	Up
M840T969	14118.3	17894.2	46.76	49234.2	50434.4	21.84	0.29	-1.8	0.0213806	1.67	0.329718	1.68929	839.61	968.8	16.1	Down
M841T65_2	14183	14765	26.79	23399.2	23283.2	10.93	0.61	-0.72	0.0409559	1.39	0.425311	1.59296	841.064	65.4	1.1	Down
M841T873	50191.1	47864.9	20.02	76293.4	74199.6	12.79	0.66	-0.6	0.0340323	1.47	0.398178	1.61573	840.596	872.5	14.5	Down
M842T911_1	87932474	9.42631e+07	35	3.23739e+07	3.49619e+07	20.36	2.72	1.44	0.0195173	1.71	0.317156	1.69845	841.505	911.4	15.2	Up
M843T345_1	14109.1	15959.9	24.8	24424.4	24086.8	21.25	0.58	-0.79	0.0494323	1.31	0.465195	1.56287	843.44	344.9	5.7	Down
M845T967	1091.8	954.15	22.19	3249.93	3304.25	35.23	0.34	-1.57	0.012916	1.89	0.261035	1.74328	844.594	967.4	16.1	Down
M845T971	2.49888e+06	2.81912e+06	30.77	1.09212e+06	1.05997e+06	10.2	2.29	1.19	0.0186161	1.73	0.308543	1.70212	844.539	971.3	16.2	Up
M849T274_2	17996.2	13995.9	76.49	2701.24	2598.37	15.07	6.66	2.74	0.0230104	1.64	0.340522	1.68634	849.279	274.3	4.6	Up
M850T285	18331.5	17273.7	25.82	65743.6	65604.7	38.6	0.28	-1.84	0.0109776	1.96	0.242585	1.75734	850.051	285.5	4.8	Down
M850T286	40261.8	41320.4	5.48	128546	119959	20.3	0.31	-1.67	0.000623039	3.21	0.061341	1.88562	850.066	286	4.8	Down
M850T479_2	25850.4	26684.8	29.63	87096.4	69617.7	52.01	0.3	-1.75	0.0263755	1.58	0.357106	1.67458	849.955	478.5	8	Down
M850T970	2.62918e+06	2.62771e+06	17.36	1.20571e+06	1.19855e+06	20.46	2.18	1.12	0.00748397	2.13	0.200695	1.78175	849.609	969.7	16.2	Up
M851T939	2.20485e+06	2.53277e+06	43.68	1.48851e+07	1.49505e+07	7.78	0.15	-2.76	0.0202589	1.69	0.32031	1.83215	850.576	938.8	15.6	Down
M851T968_2	3.73681e+06	2.78568e+06	71.59	1.89104e+07	1.21814e+07	69.99	0.2	-2.34	0.0412675	1.38	0.427704	1.60033	850.565	968.2	16.1	Down
M853T416	877.55	708.64	46.34	6421.9	5687.16	69.55	0.14	-2.87	0.0222455	1.65	0.333682	1.68112	853.403	415.8	6.9	Down
M853T906_2	380516	378587	58.8	2.18355e+06	1.78035e+06	70.44	0.17	-2.52	0.0420671	1.38	0.431181	1.58826	853.479	906.2	15.1	Down
M853T934	503573	427468	50.97	2.94209e+06	3.049e+06	51.95	0.17	-2.55	0.0181815	1.74	0.304535	1.70532	852.586	934.2	15.6	Down
M853T968_3	3.05019e+07	2.74674e+07	35.56	5.58682e+07	5.76522e+07	13.99	0.55	-0.87	0.041777	1.38	0.429553	1.60347	852.571	967.9	16.1	Down
M854T346	3551.57	3024.17	46.66	19230.5	23636.9	42.48	0.18	-2.44	0.0132013	1.88	0.261055	1.73967	854.412	345.9	5.8	Down
M855T459_2	52671.4	55136.6	15.66	35746.7	35506.3	7.8	1.47	0.56	0.0217137	1.66	0.330929	1.69155	855.447	459.1	7.7	Up
M856T862	3712221	3.30422e+06	31.81	9.00907e+06	8.53482e+06	10.13	0.41	-1.28	0.00778245	2.11	0.204192	1.78415	855.609	862.4	14.4	Down
M856T947_2	6.15356e+06	6.16972e+06	26.28	9.83387e+06	1.01168e+07	6.51	0.63	-0.68	0.0378314	1.42	0.413151	1.61418	855.542	947.1	15.8	Down
M858T874_1	3.07787e+08	2.86584e+08	34.16	1.42758e+08	1.46859e+08	12.48	2.16	1.11	0.0245068	1.61	0.347723	1.67903	857.504	874.5	14.6	Up
M858T874_4	5.23967e+06	5.71059e+06	17.04	8.72107e+06	8.7378e+06	6.77	0.6	-0.74	0.00963411	2.02	0.225915	1.76759	857.56	873.9	14.6	Down
M858T947_1	1.84372e+07	1.66719e+07	42.3	8.36137e+06	8.25824e+06	18.84	2.21	1.14	0.0491093	1.31	0.464765	1.56194	857.506	947.3	15.8	Up
M859T349_1	61527.2	66681	21.56	29729.1	28819.7	21.23	2.07	1.05	0.0159414	1.8	0.287765	1.7145	859.417	348.9	5.8	Up
M860T349_2	21741	22396.9	17.42	29939.6	30428.5	7.86	0.73	-0.46	0.0446028	1.35	0.443083	1.58947	860.439	348.9	5.8	Down
M861T420_2	40987.8	37666.2	15.02	27789.8	26514.7	11.95	1.47	0.56	0.0228114	1.64	0.338947	1.68348	861.349	419.7	7	Up
M861T903_1	2.02175e+07	1.8506e+07	31.9	3.84943e+07	3.67489e+07	11.69	0.53	-0.93	0.0245352	1.61	0.347723	1.67225	860.511	902.9	15	Down
M862T875	1.6226e+08	1.60084e+08	3.88	2.64496e+08	2.37004e+08	22.95	0.61	-0.7	0.0211383	1.67	0.327654	1.69984	861.519	874.8	14.6	Down
M863T961	5.78626e+07	4.71061e+07	37.7	1.7623e+08	1.83055e+08	44.27	0.33	-1.61	0.0367692	1.43	0.410147	1.61723	862.539	960.7	16	Down
M864T359_1	9945.9	9241.92	18.95	27401.7	26781.3	7.73	0.36	-1.46	0.000867564	3.06	0.0725036	1.87685	864.079	359.2	6	Down
M868T79_1	663573	672330	3.38	543066	537142	7.22	1.22	0.29	0.0116974	1.93	0.251371	1.76041	867.886	78.7	1.3	Up
M868T95	446266	453164	17.31	669127	645880	14.28	0.67	-0.58	0.0350623	1.46	0.402583	1.62299	868.286	94.8	1.6	Down
M872T404_2	845.56	664.56	83.78	9030.47	10509.7	61.33	0.09	-3.42	0.0278733	1.55	0.364453	1.65139	871.52	403.6	6.7	Down
M872T915	41608.2	32718.6	83.71	543480	282306	106.34	0.08	-3.71	0.0427373	1.37	0.434386	1.57975	871.519	915.5	15.3	Down
M873T455_1	7924.24	7001.37	30.56	1073.56	1049.26	18.8	7.38	2.88	0.000582816	3.23	0.061341	1.88126	872.864	454.9	7.6	Up
M875T490_1	853.76	393.62	98.47	11790.3	10386.9	44.28	0.07	-3.79	0.00831326	2.08	0.213509	1.78025	874.966	490.4	8.2	Down
M878T457	24925.8	27240.2	30.5	114800	87855.7	53.99	0.22	-2.2	0.0136984	1.86	0.266608	1.74789	878.37	457.2	7.6	Down
M878T489_2	14493.2	13575.2	29	31944.4	28422.9	30.83	0.45	-1.14	0.0292589	1.53	0.372697	1.66217	877.957	488.6	8.1	Down
M878T968_1	1.02729e+06	1.07352e+06	8.84	743537	706296	16.13	1.38	0.47	0.0349256	1.46	0.402303	1.62163	877.559	968.3	16.1	Up
M879T388_2	71712.1	80704.9	35.71	177781	194871	18.37	0.4	-1.31	0.0222255	1.65	0.333682	1.68995	878.979	388.1	6.5	Down
M879T864	3.42772e+06	3.50884e+06	5.21	2.57208e+06	2.50863e+06	7.54	1.33	0.41	0.00541812	2.27	0.175367	1.81176	878.612	863.9	14.4	Up
M881T429_2	160059	170314	15.29	460902	490641	47.63	0.35	-1.53	0.0423976	1.37	0.432883	1.59968	880.89	428.7	7.1	Down
M881T500_1	2848.81	3091.27	17.75	7195.09	6650	46.86	0.4	-1.34	0.0445461	1.35	0.443083	1.56479	881.417	500	8.3	Down
M883T387_4	141350	160466	26.07	21358.4	10118.1	119.65	6.62	2.73	0.0386947	1.41	0.415771	1.59267	883.47	386.5	6.4	Up
M883T952_1	1.40649e+08	1.4554e+08	10.93	8.74938e+07	7.85125e+07	26.42	1.61	0.68	0.0367156	1.44	0.410129	1.61083	882.506	951.5	15.9	Up
M884T963	1.66754e+07	1.68048e+07	7.13	2.67942e+07	2.55998e+07	18.45	0.62	-0.68	0.0144064	1.84	0.273825	1.72074	883.552	963.3	16.1	Down
M888T963_1	4.64044e+07	4.42251e+07	22.65	2.79911e+07	2.54962e+07	18.03	1.66	0.73	0.0375382	1.43	0.41232	1.6082	887.534	962.8	16	Up
M889T962_1	3.24258e+06	3.23018e+06	1.89	2.8556e+06	2.75452e+06	7.75	1.14	0.18	0.0463907	1.33	0.453429	1.57817	888.531	962.1	16	Up
M891T125	254052	248019	5.62	168942	163030	15.65	1.5	0.59	0.0117564	1.93	0.251371	1.73988	890.996	125.1	2.1	Up
M891T958_3	6.82978e+06	6.83427e+06	12.43	4.36006e+06	4.10757e+06	14.25	1.57	0.65	0.0138969	1.86	0.268011	1.72198	890.613	958	16	Up
M897T732_2	1360.64	1378.84	34.09	272.35	101.66	108.69	5	2.32	0.0370803	1.43	0.410421	1.61683	897.118	732.3	12.2	Up
M898T924	1.52696e+06	1.58136e+06	12.21	1.00243e+06	922743	17.46	1.52	0.61	0.0246561	1.61	0.347723	1.67099	897.561	924	15.4	Up
M902T803_1	735091	749838	20.75	1.25581e+06	1.283e+06	8.93	0.59	-0.77	0.0151175	1.82	0.281581	1.728	901.52	802.9	13.4	Down
M902T803_2	966725	970046	1.82	1.70405e+06	1.71978e+06	21.01	0.57	-0.82	0.0462324	1.34	0.452441	1.7411	901.544	802.9	13.4	Down
M907T929	1.0921e+06	1.22658e+06	22.37	1.84243e+06	1.73829e+06	15.44	0.59	-0.75	0.0315927	1.5	0.386841	1.63709	906.537	929.3	15.5	Down
M911T963_2	33079.4	26059.8	42.1	89993.1	88653.5	35.55	0.37	-1.44	0.0312771	1.5	0.385353	1.64566	910.535	963.1	16.1	Down
M914T961_1	1.18495e+06	1.24977e+06	13.19	2.32452e+06	2.1787e+06	16.76	0.51	-0.97	0.00544388	2.26	0.175841	1.80064	913.561	961.2	16	Down
M919T330_2	3042.91	2984.13	8.96	5241.22	5239.64	14.96	0.58	-0.78	0.00595196	2.23	0.181139	1.80109	919.451	329.9	5.5	Down
M921T107_2	30004	28010.7	16.23	4162.5	3174.41	55.47	7.21	2.85	0.00278458	2.56	0.130125	1.84315	921.253	106.8	1.8	Up
M921T107_3	44901.6	49521.9	38.72	1241.55	947.12	55.5	36.17	5.18	0.00078077	3.11	0.0685126	1.88184	921.27	106.8	1.8	Up
M925T121_1	85866.5	81633.9	15.07	57779.3	53783.1	13.11	1.49	0.57	0.0244877	1.61	0.347723	1.67753	925.125	120.8	2	Up
M925T376_3	169077	163641	8.6	70310.2	68928.8	5.17	2.4	1.27	0.000104384	3.98	0.0350745	1.90731	925.387	376	6.3	Up
M927T376_1	1.20517e+06	1.18673e+06	6.74	1.00567e+06	971120	6.71	1.2	0.26	0.0288452	1.54	0.371224	1.63204	927.333	376	6.3	Up
M931T440_1	63103.1	70253	29.87	126464	114565	22.4	0.5	-1	0.0352499	1.45	0.402583	1.62126	931.463	440.2	7.3	Down
M932T932	8445.52	10044.9	38.14	81952.4	34497.1	104.94	0.1	-3.28	0.0353803	1.45	0.402907	1.63415	931.524	931.6	15.5	Down
M936T481_1	67910.6	61522.1	25.91	139938	132235	26.41	0.49	-1.04	0.0255088	1.59	0.352504	1.66888	935.93	480.5	8	Down
M942T107_1	122336	112291	15.36	245985	238841	17.88	0.5	-1.01	0.00642393	2.19	0.190368	1.79735	942.212	106.8	1.8	Down
M942T367_2	43695.7	45139.5	25.09	84147.2	69807.1	30.95	0.52	-0.95	0.0456916	1.34	0.451062	1.56644	941.805	367.4	6.1	Down
M942T367_3	29568	32316.7	25.68	55655	55894.7	24.08	0.53	-0.91	0.0415792	1.38	0.428945	1.60035	942.11	367.2	6.1	Down
M942T482_1	19383.7	19514.1	15.51	73034.3	74244.9	13.41	0.27	-1.91	0.000382766	3.42	0.0548854	1.89388	941.918	482.4	8	Down
M947T274_1	10042.9	10035	6.18	6675.62	6487.07	22.39	1.5	0.59	0.0339424	1.47	0.398178	1.62202	947.232	274.3	4.6	Up
M947T351_1	2524.55	2338.35	39.39	220.41	217.53	9.83	11.45	3.52	0.000524212	3.28	0.0610766	1.88707	947.434	351.4	5.9	Up
M947T388_1	27397.7	27498	18.36	39805.9	38795.3	7.55	0.69	-0.54	0.0297953	1.53	0.374397	1.63543	947.005	388	6.5	Down
M947T751_1	4937.77	4381.14	21.79	11838.4	10729.7	22.43	0.42	-1.26	0.00714759	2.15	0.198063	1.78115	947.092	750.5	12.5	Down
M953T79_4	321366	331621	12.26	228808	226048	5.15	1.4	0.49	0.012939	1.89	0.261035	1.73335	953.014	79.4	1.3	Up
M955T405_4	441955	438437	8.92	1.32441e+06	1.47372e+06	44.49	0.33	-1.58	0.029377	1.53	0.372819	1.63079	954.827	405.1	6.8	Down
M955T405_6	373330	377830	5.87	870469	907835	10.95	0.43	-1.22	0.000332143	3.48	0.0525423	1.89478	955.112	405.1	6.8	Down
M958T370_1	147955	150122	2.87	190630	187859	8.91	0.78	-0.37	0.00948748	2.02	0.225805	1.76041	957.508	370.2	6.2	Down
M960T860	175969	145085	47.56	69372.4	57869.5	30.24	2.54	1.34	0.0452106	1.34	0.447419	1.58819	959.591	859.6	14.3	Up
M962T359_2	34474.5	33771.7	8.61	46479.3	48084.5	10.95	0.74	-0.43	0.0218139	1.66	0.330929	1.67952	962.102	359.2	6	Down
M983T287_1	16997.8	16520.3	10.78	11897.2	11462.8	16.51	1.43	0.51	0.0319377	1.5	0.387619	1.64027	983.461	287.1	4.8	Up
M983T427	721.28	695.89	51.63	1862.73	1713.49	20.28	0.39	-1.37	0.0392002	1.41	0.417769	1.59721	983.037	427.5	7.1	Down
M985T362_2	573663	548216	8.23	698493	711687	4.04	0.82	-0.28	0.0190173	1.72	0.311919	1.69784	985.399	362.1	6	Down
M985T417_2	137732	134424	17.23	92767.7	94060.5	16.83	1.48	0.57	0.0477518	1.32	0.459326	1.55494	985.028	417	7	Up
M986T417_1	26775.5	27385.3	24.4	111843	108783	15.9	0.24	-2.06	0.00111743	2.95	0.0802263	1.87242	985.53	417	7	Down
M986T417_2	28941.5	29393.8	10.3	15605.9	17483.6	35.22	1.85	0.89	0.0499637	1.3	0.467065	1.5752	985.548	417	7	Up
M987T877_1	2.64584e+06	2.46577e+06	13.78	1.81539e+06	1.78634e+06	17.7	1.46	0.54	0.040789	1.39	0.424695	1.59894	986.764	877.3	14.6	Up
M987T877_2	455611	451482	29.9	1.24832e+06	1.24525e+06	30.56	0.36	-1.45	0.0167958	1.77	0.292815	1.70245	986.792	877.2	14.6	Down
M991T374_1	229690	213177	13.77	75398.4	64922.5	25.01	3.05	1.61	0.00197845	2.7	0.111606	1.85544	990.964	373.9	6.2	Up
M991T374_2	391478	367586	10.94	105407	104559	12.69	3.71	1.89	0.000162682	3.79	0.0389329	1.89979	990.992	373.9	6.2	Up
M991T407_1	287911	297253	7.62	112324	117047	28.59	2.56	1.36	0.00592253	2.23	0.180591	1.79485	991.068	406.7	6.8	Up
M992T407_1	1.78779e+06	2.14006e+06	42.59	326258	362036	24.72	5.48	2.45	0.00801168	2.1	0.208132	1.78164	991.503	406.9	6.8	Up
M992T407_2	573399	564567	16.92	184678	201019	39.47	3.1	1.63	0.0127869	1.89	0.2596	1.73128	991.526	406.8	6.8	Up
M993T383_3	162282	139198	31.99	410927	403395	12.64	0.39	-1.34	0.00717144	2.14	0.198285	1.78874	993.019	383.3	6.4	Down
M994T372_1	24796.7	23691	8.05	44511.4	44571	17.86	0.56	-0.84	0.00718918	2.14	0.198285	1.77996	993.807	372.3	6.2	Down
M994T373	20710.3	21027.7	4.39	34052.7	35533.2	8.77	0.61	-0.72	0.0010331	2.99	0.0782409	1.87453	993.779	373	6.2	Down
M995T383_2	24985.1	25330.6	33.31	58360.6	59380.7	13.15	0.43	-1.22	0.0153624	1.81	0.282807	1.73101	994.531	383.3	6.4	Down
M998T977	41681.6	45028.5	15.39	61866.4	67281.1	15.34	0.67	-0.57	0.0403149	1.39	0.421704	1.60149	998.487	976.9	16.3	Down
