# Supplementary material for: Multi-Omics Insights into the Impact of MDH2 on Breast Cancer Progression: A Promising Druggable Target
Source: Oncol Res. 2025 Oct 22;33(11):3557–82. doi: 10.32604/or.2025.068119 (PMC12573209; doi:10.32604/or.2025.068119)
Supplement: Supplementary file 4 [file OncolRes-33-68119-s004.xlsx]

## Sheet: Sheet1
Supplementary File 4: List of 62 Secondary Metabolites Identified by Metabolomics.
Name	ID	mz	rt	ppm	Formula	KEGG	B_Mean	B_Median	B_RSD	A_Mean	A_Median	A_RSD	FC	log2FC	P.value	-log10(P.value)	FDR	VIP	posneg	class	sub_class
2-Hydroxybutyric acid	M104T139	104.053	138.7	2.77606	C4H8O3	C05984	9.44852e+07	1.00083e+08	16.79	3.04713e+08	3.1803e+08	28.35	0.31	-1.69	0.00466797	2.33	0.188207	1.84886	pos	Hydroxy acids and derivatives	Alpha hydroxy acids and derivatives
2-Heptanone	M114T317	113.963	317.2	6.8586	C7H14O	C08380	2.42076e+08	2.42455e+08	2.65	2.7127e+08	2.71482e+08	3.49	0.89	-0.16	0.01091	1.96	0.277258	1.78311	pos	Organooxygen compounds	Carbonyl compounds
Pipecolic acid	M130T155_2	130.049	155	11.0475	C6H11NO2	C00408	5.64503e+08	5.54166e+08	3.67	7.0631e+08	6.97894e+08	4.67	0.8	-0.32	0.0027532	2.56	0.146408	1.86893	pos	Carboxylic acids and derivatives	Amino acids, peptides, and analogues
trans-Cinnamate	M131T65	130.966	65	1.19119	C9H8O2	C00423	2.49305e+07	2.50473e+07	2.55	3.37896e+07	3.48626e+07	10.83	0.74	-0.44	0.0103343	1.99	0.273972	1.79228	pos
L-Leucine	M132T378	132.102	377.6	0	C6H13NO2	C00123	5.53256e+06	5.17644e+06	16.39	3.10228e+06	2.97753e+06	19.02	1.78	0.83	0.0147577	1.83	0.311326	1.75554	pos	Carboxylic acids and derivatives	Amino acids, peptides, and analogues
Glutaric acid	M133T174	133.049	174.2	1.32282	C5H8O4	C00489	3.88377e+06	3.96129e+06	6.36	6.1208e+06	5.73707e+06	17.35	0.63	-0.66	0.0126721	1.9	0.291518	1.77419	pos	Keto acids and derivatives	Gamma-keto acids and derivatives
Ornithine	M133T76	133.097	76.4	0.571012	C5H12N2O2	C00077	3.44802e+07	3.32474e+07	6.53	2.63001e+07	2.6228e+07	5.68	1.31	0.39	0.00542208	2.27	0.200676	1.83445	pos	Carboxylic acids and derivatives	Amino acids, peptides, and analogues
Adenine	M136T386	136.063	385.9	6.79099	C5H5N5	C00147	1.18419e+07	1.1889e+07	1.09	1.29052e+07	13019767	2.75	0.92	-0.12	0.00754834	2.12	0.230873	1.81702	pos	Imidazopyrimidines	Purines and purine derivatives
2-Methylbenzoic acid	M137T266	137.059	266.3	1.46528	C8H8O2	C07215	5.00057e+06	5.02415e+06	1.33	7.74529e+06	7.71014e+06	3.12	0.65	-0.63	2.34887e-05	4.63	0.0230787	1.94768	pos	Benzene and substituted derivatives	Benzoic acids and derivatives
3-Hydroxyanthranilic acid	M154T95	154.058	95.5	1.25764	C7H7NO3	C00632	2.00864e+06	1.95425e+06	7.21	2.75954e+06	2.6068e+06	14.23	0.73	-0.46	0.0252125	1.6	0.382243	1.69357	pos	Benzene and substituted derivatives	Benzoic acids and derivatives
O-Acetyl-L-homoserine	M162T159	162.076	158.8	0.212081	C6H11NO4	C01077	6.29571e+06	6.26312e+06	0.97	6.69065e+06	6.68664e+06	0.81	0.94	-0.09	0.00112035	2.95	0.0936368	1.90394	pos
2-Deoxystreptamine	M163T720	163.112	719.8	1.10882	C6H14N2O3	C02627	2.68698e+06	2.60321e+06	11.85	3.37093e+06	3.2666e+06	7.54	0.8	-0.33	0.0450338	1.35	0.475754	1.60035	pos
1-Methylhistidine	M170T405	169.977	404.6	2.13422	C7H11N3O2	C01152	1.20197e+07	1.18021e+07	4.63	1.07675e+07	1.07177e+07	2.66	1.12	0.16	0.0230728	1.64	0.370399	1.70981	pos	Carboxylic acids and derivatives	Amino acids, peptides, and analogues
2-Aminobenzenesulfonate	M173T75	173.03	74.6	0.986551	C6H7NO3S	C06333	1.78913e+07	1.83465e+07	8.74	2.22748e+07	2.22099e+07	2.07	0.8	-0.32	0.0137761	1.86	0.304188	1.76468	pos
L-Homophenylalanine	M180T429	180.102	428.5	0.0793098	C10H13NO2	C17235	4.36672e+06	4.35175e+06	1.85	3.38685e+06	3.33865e+06	7.9	1.29	0.37	0.00530963	2.27	0.198494	1.83523	pos
3,4-Dihydroxymandelic acid	M185T32	184.984	32.2	10.6236	C8H8O5	C05580	278666	346714	49.75	1.06105e+07	8.76866e+06	37.3	0.03	-5.25	0.000896911	3.05	0.0858088	1.90334	pos
N-Acetylhistidine	M198T104	198.087	103.9	2.90782	C8H11N3O3	C02997	6.5641e+06	6.74731e+06	7.23	5.23702e+06	5.4659e+06	7.6	1.25	0.33	0.021735	1.66	0.363799	1.70978	pos	Carboxylic acids and derivatives	Amino acids, peptides, and analogues
gamma-Glutamylalanine	M219T123	219.097	123.2	0.912836	C7H11N2O5R	C03740	2.11987e+07	2.0961e+07	1.98	2.98749e+07	30462718	6.04	0.71	-0.49	0.000776874	3.11	0.0806138	1.9105	pos	Carboxylic acids and derivatives	Amino acids, peptides, and analogues
Pyrimidodiazepine	M221T272_2	221.091	272.1	0.904603	C9H11N5O2	C02587	618384	580270	12.96	917891	958456	11.44	0.67	-0.57	0.0164898	1.78	0.325107	1.75171	pos
Adenosine	M268T243	268.103	242.8	3.35692	C10H13N5O4	C00212	5.164e+08	5.20371e+08	4.25	3.93794e+08	4.17686e+08	14.54	1.31	0.39	0.0381006	1.42	0.451518	1.63299	pos	Purine nucleosides
Linoleic acid	M280T928	280.263	928.3	1.32804	C18H32O2	C01595	9.78207e+07	1.05438e+08	19.14	2.88876e+08	3.00401e+08	24.34	0.34	-1.56	0.00471509	2.33	0.188207	1.84527	pos	Fatty Acyls	Lineolic acids and derivatives
Sphingosine	M300T794	300.288	794	4.58226	C18H37NO2	C00319	8.35505e+08	8.26216e+08	4.59	5.99108e+08	6.12475e+08	12.42	1.39	0.48	0.0123519	1.91	0.290504	1.77183	pos	Organonitrogen compounds	Amines
gamma-L-Glutamyl-L-cysteinyl-beta-alanine	M322T188	322.076	188.2	4.06329	C11H19N3O6S	C04544	2.47e+08	2.48346e+08	1.73	3.30233e+08	3.31106e+08	1.63	0.75	-0.42	2.9896e-05	4.52	0.0230787	1.94476	pos
Thiamine monophosphate	M345T317	345.08	317.1	3.18767	C12H18N4O4PS	C01081	2.23484e+06	2.38354e+06	16.77	1.03875e+06	908398	25.48	2.15	1.11	0.0108659	1.96	0.276858	1.78863	pos	Diazines	Pyrimidines and pyrimidine derivatives
AMP	M348T123_2	348.07	123	2.22944	C10H14N5O7P	C00020	2.82837e+09	2.92156e+09	15.76	4.36816e+09	4.0891e+09	11.55	0.65	-0.63	0.0183734	1.74	0.341854	1.73457	pos	Purine nucleotides	Purine ribonucleotides
Cholesterol	M369T911_1	369.349	911.5	4.96549	C27H46O	C00187	2.55036e+07	1.86146e+07	50.47	4.29791e+08	3.66299e+08	78.95	0.06	-4.07	0.0113673	1.94	0.279837	1.77702	pos	Steroids and steroid derivatives	Cholestane steroids
S-Hexyl-glutathione	M391T948	391.282	948.2	3.60652	C16H29N3O6S	C02886	1.87143e+08	1.901e+08	7	1.58975e+08	1.6116e+08	3.45	1.18	0.24	0.0238734	1.62	0.375273	1.7029	pos
Antibiotic JI-20A	M482T976_2	482.324	975.9	0.649752	C19H39N5O9	C17704	1.55265e+08	1.40693e+08	19.24	8.36793e+07	9.07608e+07	15.52	1.86	0.89	0.0123967	1.91	0.290504	1.77436	pos
(R)-3-Hydroxybutyric acid	M103T117	103.04	117.5	0.737577	C4H8O3	C01089	3.45658e+06	3.4269e+06	2.73	3.21239e+06	3.22817e+06	2.93	1.08	0.11	0.0338123	1.47	0.398178	1.63273	neg	Hydroxy acids and derivatives	Beta hydroxy acids and derivatives
Glyceric acid	M105T82	105.019	82.2	1.67588	C3H6O4	C00258	1.06321e+07	1.07601e+07	2.63	12079460	1.18468e+07	3.61	0.88	-0.18	0.00772552	2.11	0.203714	1.77416	neg	Organooxygen compounds	Carbohydrates and carbohydrate conjugates
2-Furoate	M111T161	111.008	161.2	2.9187	C5H4O3	C01546	2.10985e+06	2.05957e+06	4.23	2.59407e+06	2.66664e+06	5.37	0.81	-0.3	0.00655278	2.18	0.192055	1.79347	neg	Furans	Furoic acid and derivatives
Maleamate	M115T126	115.004	125.6	13.671	C4H5NO3	C01596	3.85873e+06	3.87285e+06	0.67	4.77264e+06	4.78033e+06	5.54	0.81	-0.31	0.0209611	1.68	0.325654	1.84266	neg
Ketoleucine	M129T317	129.056	317.1	2.91346	C6H10O3	C00233	5.36042e+07	5.10821e+07	9.67	2.25586e+07	2.23979e+07	11.4	2.38	1.25	0.000531157	3.27	0.0610766	1.88654	neg	Keto acids and derivatives	Short-chain keto acids and derivatives
3-Dehydro-L-threonate	M134T81	134.018	81.2	27.6075	C4H6O5	C03064	1.14414e+07	1.13299e+07	2.77	1.03819e+07	1.04484e+07	4.81	1.1	0.14	0.0383336	1.42	0.414995	1.60021	neg	Carboxylic acids and derivatives	Alcohols and polyols
Hypoxanthine	M135T257	135.033	257	10.9307	C5H4N4O	C00262	3.13702e+06	3.11529e+06	3.75	3.68251e+06	3.68247e+06	6.4	0.85	-0.23	0.0204269	1.69	0.322269	1.6895	neg	Imidazopyrimidines	Purines and purine derivatives
Threonic acid	M135T82	135.03	81.9	0.562838	C4H8O5	C01620	3.57599e+08	3.53481e+08	4.13	2.64178e+08	2.71818e+08	12.19	1.35	0.44	0.0155518	1.81	0.285629	1.7198	neg	Organooxygen compounds	Carbohydrates and carbohydrate conjugates
Phenyl acetate	M135T877	134.895	876.8	14.8612	C8H8O2	C00548	7.82159e+07	7.31588e+07	13.36	1.13532e+08	113408705	1.38	0.69	-0.54	0.0355872	1.45	0.404679	1.7809	neg
3-Aminopentanedioate	M146T93	146.046	93.2	0.849048	C5H9NO4	C05574	3.70881e+07	3.69576e+07	1.59	3.98525e+07	4.00676e+07	2.59	0.93	-0.1	0.0151623	1.82	0.282083	1.7289	neg	Carboxylic acids and derivatives	Amines
Citramalic acid	M147T96	147.03	96.1	1.19703	C5H8O5	C00815	2.08769e+06	2.11426e+06	7.37	3.71558e+06	3.81946e+06	8.37	0.56	-0.83	0.000922069	3.04	0.0754497	1.87328	neg	Fatty Acyls	Fatty acids and conjugates
L-Methionine	M148T131	148.044	131.1	1.35095	C5H11NO2S	C00073	3.39569e+07	3.45556e+07	6.58	4.17832e+07	4.23547e+07	10.54	0.81	-0.3	0.0478955	1.32	0.459326	1.57275	neg	Carboxylic acids and derivatives	Amino acids, peptides, and analogues
myo-Inositol	M179T82	179.056	82.2	0.134036	C6H12O6	C00137	4.54839e+07	4.56616e+07	0.89	3.47244e+07	35113754	4.52	1.31	0.39	0.00054284	3.27	0.0610766	1.88037	neg	Organooxygen compounds	Alcohols and polyols
N-Alpha-acetyllysine	M187T97_1	187.042	97.2	2.88831	C8H16N2O3	C12989	1.28851e+08	1.30581e+08	8.1	4.93333e+08	4.75289e+08	20.8	0.26	-1.94	0.000481486	3.32	0.0598824	1.88971	neg	Carboxylic acids and derivatives	Amino acids, peptides, and analogues
Cis-zeatin	M218T279	218.103	279.1	4.74819	C10H13N5O	C00371	1.18208e+06	1.18223e+06	0.11	1.15588e+06	1.15478e+06	0.72	1.02	0.03	0.0304762	1.52	0.380365	1.80574	neg	Imidazopyrimidines	Purines and purine derivatives
L-Cystathionine	M221T82_2	221.06	82.3	0.108568	C7H14N2O4S	C02291	4.11919e+07	4.36653e+07	12.04	3.04315e+07	2.88518e+07	10.33	1.35	0.44	0.0314495	1.5	0.386271	1.62048	neg	Carboxylic acids and derivatives	Amino acids, peptides, and analogues
Thymidine	M223T741	223.029	741.1	3.62114	C10H14N2O5	C00214	738335	691364	19.15	2.22615e+06	2.08707e+06	14.45	0.33	-1.59	0.00117231	2.93	0.0814337	1.86752	neg	Pyrimidine nucleosides	Pyrimidine 2'-deoxyribonucleosides
Pyridoxamine 5'-phosphate	M229T171	229.039	170.9	4.32241	C8H13N2O5P	C00647	380839	377678	4.54	268176	278262	17.08	1.42	0.51	0.027011	1.57	0.36029	1.6671	neg	Pyridines and derivatives	Pyridoxamines
Dodecanedioic acid	M229T523	229.144	523.4	2.18203	C12H22O4	C02678	531075	544782	4.95	700134	655754	11.87	0.76	-0.4	0.0197796	1.7	0.317631	1.68878	neg	Fatty Acyls	Fatty acids and conjugates
Pseudouridine	M243T131	243.062	130.8	0.0987402	C9H12N2O6	C02067	4.23426e+06	3.92136e+06	18.46	8493899	8.16719e+06	34.33	0.5	-1	0.041961	1.38	0.430652	1.59494	neg	Nucleoside and nucleotide analogues
16-Hydroxy hexadecanoic acid	M271T855	271.229	855	2.94954	C16H32O3	C18218	5.95831e+07	5.95202e+07	16.45	1.12404e+07	9.58667e+06	36.26	5.3	2.41	0.00151418	2.82	0.0937899	1.86012	neg	Fatty Acyls	Fatty acids and conjugates
Pantetheine	M277T417	277.122	416.7	1.89086	C11H22N2O4S	C00831	1.7079e+06	1.66899e+06	7.45	2.79108e+06	2.77049e+06	4.72	0.61	-0.71	0.000615044	3.21	0.061341	1.87915	neg	Carboxylic acids and derivatives	Alcohols and polyols
2-Amino-4,5-dihydroxy-6-oxo-7-(phosphooxy)heptanoate	M286T75	286.033	75	2.88078	C7H14NO9P	C20644	2.08142e+06	2.20329e+06	15.41	3.21684e+06	2.94577e+06	18.18	0.65	-0.63	0.034238	1.47	0.399002	1.6214	neg
Gingerol	M293T731	293.178	730.7	8.10429	C17H26O4	C10462	855297	789331	15.19	1.41168e+06	1.43917e+06	6.13	0.61	-0.72	0.00525847	2.28	0.172803	1.81242	neg	Phenols	Methoxyphenols
N-Acetyl-a-neuraminic acid	M308T83	308.098	82.8	1.94743	C11H19NO9	C19909	8.58077e+06	8.9152e+06	12.71	1.78599e+07	1.82647e+07	15.75	0.48	-1.06	0.00371435	2.43	0.148862	1.8211	neg	Organooxygen compounds	Carbohydrates and carbohydrate conjugates
S-(Hydroxymethyl)glutathione	M318T102	318.077	102.3	3.11246	C11H19N3O7S	C14180	2.51913e+06	2.4792e+06	4.25	3.25117e+06	3.24126e+06	2.2	0.77	-0.37	0.000737548	3.13	0.0673386	1.88066	neg	Carboxylic acids and derivatives	Amines
dTMP	M321T149	321.051	149	6.46625	C10H15N2O8P	C00364	2.92392e+07	2.45895e+07	47.15	7.36181e+07	6.76695e+07	20.88	0.4	-1.33	0.0267384	1.57	0.359432	1.66525	neg	Pyrimidine nucleotides	Pyrimidine deoxyribonucleotides
D-Pantothenoyl-L-cysteine	M321T336	321.108	335.5	12.8428	C12H22N2O6S	C04079	758907	755688	4.67	956722	907260	9.71	0.79	-0.33	0.0197196	1.71	0.317503	1.69053	neg	Carboxylic acids and derivatives	Alcohols and polyols
CMP	M322T82	322.045	82	0.0394861	C9H14N3O8P	C00055	5.61358e+06	5.73872e+06	26.95	356847	397075	32.3	15.73	3.98	0.000472046	3.33	0.0591743	1.88617	neg	Pyrimidine nucleotides	Pyrimidine ribonucleotides
Pseudouridine 5'-phosphate	M323T525	323.02	525.2	26.0782	C9H13N2O9P	C01168	572242	569472	2.18	519090	526266	3.16	1.1	0.14	0.0117998	1.93	0.251371	1.75863	neg	Azacyclic compounds	Alcohols and polyols
dGMP	M346T149	346.056	148.8	0.647295	C10H14N5O7P	C00362	6.93456e+08	6.9499e+08	16.78	1.27808e+09	1.19697e+09	23.64	0.54	-0.88	0.0217963	1.66	0.330929	1.68643	neg	Purine nucleotides	Purine deoxyribonucleotides
Deoxycorticosterone acetate	M371T808	371.065	808.2	2.57888	C23H32O4	C14554	5.33003e+06	5.41718e+06	8.84	2.57169e+06	2.25358e+06	22.3	2.07	1.05	0.00505183	2.3	0.169868	1.80923	neg
1-palmitoyl-dihydroxyacetone-phosphate	M407T775	407.221	775.2	0.432198	C19H37O7P	C01192	1.41246e+06	1.38963e+06	6.76	1.98638e+06	1.9458e+06	16.64	0.71	-0.49	0.0319029	1.5	0.387619	1.63528	neg	Carboxylic acids and derivatives	Carbohydrates and carbohydrate conjugates
Oxidized glutathione	M611T99_3	611.153	98.9	13.8691	C20H32N6O12S2	C00127	1.18938e+07	1.14407e+07	18.53	8.13303e+06	7.71103e+06	12.96	1.46	0.55	0.0430766	1.37	0.435871	1.58001	neg	Carboximidic acids and derivatives	Amines
